# Supplementary material for: A Dynamic and Complex Network Regulates the Heterosis of Yield-Correlated Traits in Rapeseed (Brassica napus L.)
Source: PLoS One. 2011 Jul 1;6(7):e21645. doi: 10.1371/journal.pone.0021645 (PMC3128606; doi:10.1371/journal.pone.0021645)
Supplement: Table S1 — Genetic correlations of the trait performance and mid-parent heterosis among the 15 investigated traits in three environments. (XLS) [file pone.0021645.s001.xls]

## Sheet: Supplemental table 1
Supplemental Table 1A Genetic correlations of the trait performance (above diagonal) and mid-parent heterosis (below diagonal) among the 15 investigated traits in N6 environments.
	BN	BY	DT	FT	HI	MT	OIL	PH	PN	PRO	PY	SN	SP	SW	SY
BN		0.29‡	-0.19†	-0.41‡	0.40‡	-0.45‡	0.16*	0.41‡	0.42‡	-0.42‡	0.16*	0.18†	0.50‡	-0.04	0.51‡
BY	0.42‡		0.04	0.15*	-0.14*	0.14*	-0.01	0.70‡	0.60‡	0.08	0.24‡	0.14*	0.62‡	0.14*	0.73‡
DT	-0.05	0.03		-0.14*	-0.29‡	0.61‡	-0.18†	-0.24‡	-0.20†	0.44‡	0.03	-0.14*	-0.25‡	0.26‡	-0.14*
FT	-0.23†	-0.1	-0.29‡		-0.52‡	0.70‡	-0.05	0.12*	0	0.41‡	-0.28‡	-0.25‡	-0.18†	-0.11*	-0.23‡
HI	0.26‡	0.04	0.02	-0.17*		-0.61‡	0.40‡	0.12*	0.30‡	-0.57‡	0.36‡	0.43‡	0.54‡	-0.05	0.56‡
MT	-0.26‡	0	0.32	0.32‡	-0.33‡		-0.17*	-0.07	-0.14*	0.64‡	-0.20†	-0.29‡	-0.33‡	0.10*	-0.29‡
OIL	0.12*	-0.01	0.17*	-0.19*	0.39‡	-0.32‡		0.20†	0.18†	-0.35‡	0.13*	0.33‡	0.37‡	-0.25‡	0.28‡
PH	0.53‡	0.66‡	-0.02	-0.04	0.18*	-0.17*	0.12*		0.58‡	-0.25‡	0.19†	0.23‡	0.67‡	-0.07	0.68‡
PN	0.41‡	0.54‡	-0.03	-0.11*	0.43‡	-0.26	0.15*	0.51‡		-0.22‡	-0.28‡	-0.17*	0.77‡	-0.24‡	0.70‡
PRO	-0.17*	0.16*	0.11*	0.23†	-0.23†	0.54v	-0.37‡	-0.03	-0.07		-0.14*	-0.37‡	-0.45‡	0.31‡	-0.33‡
PY	0.08	0.35‡	0.06	-0.05	0.24‡	0.1	0.1	0.11*	-0.36‡	0.07		0.77‡	0.24‡	0.44‡	0.46‡
SN	0.02	0.18*	-0.05	-0.01	0.21†	0.02	0.06	0.03	-0.41‡	-0.08	0.85‡		0.47‡	-0.20†	0.41‡
SP	0.45‡	0.68‡	-0.07	-0.18*	0.61‡	-0.27‡	0.22†	0.55‡	0.71‡	-0.17*	0.23†	0.30‡		-0.34‡	0.90‡
SW	0.03	0.26‡	0.18*	-0.12*	0.12*	0.17*	-0.03	0.12*	-0.02	0.28‡	0.39‡	-0.12*	-0.09		0.09
SY	0.45‡	0.78‡	0.05	-0.22†	0.64‡	-0.18*	0.21†	0.59‡	0.68‡	-0.05	0.39‡	0.24‡	0.91‡	0.30‡
*, † and ‡ represent the significant level of P=0.05, 0.01 and 0.001 respectively.
Supplemental Table 1B Genetic correlations of the trait performance (above diagonal) and mid-parent heterosis (below diagonal) among the 15 investigated traits in S5 environments
	BN	BY	DT	FT	HI	MT	OIL	PH	PN	PRO	PY	SN	SP	SW	SY
BN		/	-0.04	0	/	-0.04	0.07	0.48‡	0.34‡	-0.01	0.05	0.11*	0.39‡	-0.09	0.38‡
BY	/		/	/	/	/	/	/	/	/	/	/	/	/	/
DT	-0.03	/		-0.54‡	/	0.56‡	-0.18†	0	-0.09	0.29‡	0.12*	-0.16*	-0.22‡	0.41‡	-0.01
FT	-0.02	/	-0.43‡		/	0.40‡	-0.05	-0.06	0.19†	0.01	-0.37‡	-0.10*	0.10*	-0.41‡	-0.12*
HI	/	/	/	/		/	/	/	/	/	/	/	/	/	/
MT	-0.04	/	0.73‡	0.30‡	/		-0.24‡	-0.06	0.08	0.32‡	-0.23‡	-0.28‡	-0.14*	0.04	-0.13*
OIL	0.05	/	-0.26‡	0.07	/	-0.22†		0.20†	0.08	-0.48‡	0.26‡	0.39‡	0.35‡	-0.16*	0.31‡
PH	0.46‡	/	-0.11*	-0.07	/	-0.17*	0.11*		0.26‡	-0.14*	0.25‡	0.24‡	0.42‡	0.05	0.50‡
PN	0.27‡	/	-0.08	0.03	/	-0.06	0.11*	0.19*		-0.12*	-0.37‡	-0.20†	0.71‡	-0.31‡	0.62‡
PRO	-0.05	/	0.30‡	0.06	/	0.36‡	-0.56	-0.14*	-0.12*		-0.04	-0.25‡	-0.27‡	0.26‡	-0.16*
PY	0.09	/	0.02	-0.1	/	-0.06	0.02	0.17*	-0.35‡	0.08		0.74‡	0.15*	0.48‡	0.41‡
SN	0.13*	/	-0.12*	-0.02	/	-0.14*	0.02	0.19*	-0.24‡	-0.11*	0.83‡		0.48‡	-0.22‡	0.40‡
SP	0.36‡	/	-0.17*	-0.01	/	-0.18*	0.1	0.36‡	0.72‡	-0.20†	0.13*	0.33‡		-0.43‡	0.87‡
SW	-0.03	/	0.29‡	-0.13*	/	0.20†	0.02	0.02	-0.20†	0.32‡	0.34‡	-0.21†	-0.32‡		0.06
SY	0.36‡	/	-0.08	-0.07	/	-0.13*	0.12*	0.40‡	0.68‡	-0.1	0.28‡	0.28‡	0.92‡	0.04
*, † and ‡ represent the significant level of P=0.05, 0.01 and 0.001 respectively.
Supplemental Table 1C Genetic correlations of the trait performance (above diogonal) and mid-parent heterosis (below diagonal) among the 15 investigated traits in S6 environments
	BN	BY	DT	FT	HI	MT	OIL	PH	PN	PRO	PY	SN	SP	SW	SY
BN		0.36‡	-0.07	-0.10*	0.05	-0.27‡	0.02	0.23‡	0.29‡	-0.09	-0.01	0.03	0.30‡	-0.07	0.29‡
BY	0.31‡		-0.01	-0.06	-0.04	-0.11*	0.21‡	0.58‡	0.56‡	-0.17*	0.13*	0.11*	0.57‡	0.02	0.66‡
DT	-0.06	0.01		-0.81‡	0.28‡	0.05	0.08	-0.10*	0.16*	-0.02	0.12*	0.02	0.14*	0.16*	0.21‡
FT	-0.1	-0.09	-0.66‡		-0.52‡	0.54‡	-0.15*	0.01	-0.34‡	0.23‡	-0.16*	-0.13*	-0.37‡	-0.02	-0.43‡
HI	0.13*	-0.21†	0.07	-0.33‡		-0.48‡	0.35‡	0.12*	0.44‡	-0.40‡	0.38‡	0.45‡	0.70‡	-0.20†	0.72‡
MT	-0.19*	-0.09	0.52‡	0.30‡	-0.28‡		-0.13*	-0.12*	-0.35‡	0.36‡	-0.10*	-0.19†	-0.45‡	0.19†	-0.43‡
OIL	-0.12*	-0.01	0.11*	-0.24‡	0.23†	-0.13*		0.27‡	0.24‡	-0.29‡	0.19†	0.33‡	0.45‡	-0.28‡	0.40‡
PH	0.35‡	0.52‡	0.07	-0.15‡	-0.04	-0.09	-0.02		0.33‡	-0.26‡	0.21‡	0.20†	0.43‡	0	0.49‡
PN	0.23†	0.60‡	0.11*	-0.25‡	0.23†	-0.14*	0.08	0.27‡		-0.29‡	-0.31‡	-0.17*	0.72‡	-0.19†	0.74‡
PRO	-0.06	-0.16*	-0.01	0.19*	-0.26	0.21†	-0.42‡	-0.18*	-0.16‡		-0.12‡	-0.22‡	-0.42‡	0.19†	-0.40‡
PY	0.03	-0.01	-0.06	-0.01	0.21†	-0.09	0.02	0.13*	-0.51‡	-0.09		0.82‡	0.28‡	0.15*	0.38‡
SN	0.06	-0.05	-0.11*	-0.02	0.30‡	-0.17*	0.06	0.11*	-0.42‡	-0.17*	0.90‡		0.52‡	-0.44‡	0.42‡
SP	0.38‡	0.61‡	0.02	-0.3	0.54‡	-0.32‡	0.16*	0.37‡	0.66‡	-0.33‡	0.12*	0.30‡		-0.48‡	0.93‡
SW	-0.07	0.05	0.13*	0.03	-0.28‡	0.20†	-0.14*	0.02	-0.20†	0.23†	0.12*	-0.31‡	-0.46‡		0.14*
SY	0.38‡	0.69‡	0.05	-0.32‡	0.53‡	-0.29‡	0.14*	0.40‡	0.68‡	-0.29‡	0.16*	0.21†	0.95‡	0.18*
*, † and ‡ represent the significant level of P=0.05, 0.01 and 0.001 respectively.
