# Supplementary material for: A Dynamic and Complex Network Regulates the Heterosis of Yield-Correlated Traits in Rapeseed (Brassica napus L.)
Source: PLoS One. 2011 Jul 1;6(7):e21645. doi: 10.1371/journal.pone.0021645 (PMC3128606; doi:10.1371/journal.pone.0021645)
Supplement: Table S2 — ANOVA analysis and multiple comparison of trait performance of the two parents, F1 and two populations for 15 yield-correlated traits. (XLS) [file pone.0021645.s002.xls]

## Sheet: Supplemental Table 2A
Supplemental Table 2A Analysis of variace of trait performance in both DH and reconstructed F2 populations for 15 investigated traits.
Trait		DF	SS	MS	F value	P value	б2	h2
BN	Genotype	603	3124.19	5.18107	2.89	<.0001	0.362919
	Environment	2	11064.2	5532.11	4539.91	<.0001	3.05199
	Genotype×Environment	1008	1930.12	1.9148	1.57	<.0001	0.232083
	Error	2968	3616.66	1.21855			1.21855	0.630424
BY	Genotype	581	1478523570	2.54479e+06	19.66	<.0001	291245
	Environment	1	1423537957	1423537957	15075.4	<.0001	814857
	Genotype×Environment	546	435335499	797318	8.44	<.0001	234297
	Error	1959	184983902	94428			94428	0.686686
DT	Genotype	603	21606	35.8309	5.33	<.0001	3.33347
	Environment	2	29169	14584.5	6160.89	<.0001	8.04561
	Genotype×Environment	1008	5876.36	5.82972	2.46	<.0001	1.15415
	Error	2768	6552.59	2.36727			2.36727	0.837299
FT	Genotype	603	16689.2	27.677	30.77	<.0001	2.76571
	Environment	2	897958	448979	608591	<.0001	247.779
	Genotype×Environment	1009	2810.69	2.7856	3.78	<.0001	0.682633
	Error	2833	2090	0.7377			0.7377	0.899353
HI	Genotype	581	23165.5	39.8718	22.51	<.0001	4.66669
	Environment	1	52808	52808	29817.7	<.0001	30.2383
	Genotype×Environment	541	6422.56	11.8717	6.7	<.0001	3.36687
	Error	1831	3242.75	1.77103			1.77103	0.702254
MT	Genotype	603	12217.1	20.2606	6.63	<.0001	1.74938
	Environment	2	981667	490834	212756	<.0001	270.877
	Genotype×Environment	1009	4556.8	4.5162	1.96	<.0001	0.7364
	Error	2865	6609.61	2.307			2.307	0.777094
OIL	Genotype	603	9848.92	16.3332	16.38	<.0001	1.5599
	Environment	2	8507.39	4253.7	4265.69	<.0001	2.34625
	Genotype×Environment	1008	2312.44	2.29408	2.3	<.0001	0.432298
	Error	2760	2752.24	0.99719			0.99719	0.859545
PH	Genotype	603	240548	398.919	7.51	<.0001	32.3868
	Environment	2	222282	111141	1675.6	<.0001	61.2767
	Genotype×Environment	1008	108297	107.437	1.62	<.0001	13.7028
	Error	2965	196666	66.329			66.329	0.730679
PN	Genotype	602	1.01836e+07	16916.2	5.34	<.0001	1147.46
	Environment	2	6.99122e+06	3.49561e+06	1372.33	<.0001	1928.7
	Genotype×Environment	986	6.49681e+06	6589.06	2.59	<.0001	1347.29
	Error	2268	5.77705e+06	2547.2			2547.2	0.610489
PRO	Genotype	603	2077.46	3.4452	5.91	<.0001	0.220993
	Environment	2	276.311	138.156	236.99	<.0001	0.0754411
	Genotype×Environment	1008	1467.92	1.45627	2.5	<.0001	0.291103
	Error	2759	1608.39	0.582962			0.582962	0.587305
PY	Genotype	603	3249.42	5.38875	5.43	<.0001	0.477817
	Environment	2	5122.98	2561.49	4299.83	<.0001	1.41303
	Genotype×Environment	993	1080.78	1.0884	1.83	<.0001	0.164227
	Error	2395	1426.75	0.59572			0.59572	0.798024
SN	Genotype	603	27856.8	46.197	6.07	<.0001	4.00946
	Environment	2	54456.3	27228.2	5915.09	<.0001	15.021
	Genotype×Environment	1002	10132.1	10.1119	2.2	<.0001	1.83623
	Error	2595	11945.2	4.60317			4.60317	0.781114
SP	Genotype	603	4910880799	8144081	22.3	<.0001	625595
	Environment	2	17632396099	8816198050	24135.1	<.0001	4.86406e+06
	Genotype×Environment	1003	2521264244	2513723	6.88	<.0001	716146
	Error	2609	953029028	365285			365285	0.691344
SW	Genotype	603	452.261	0.750019	17.01	<.0001	0.0706681
	Environment	2	53.691	26.8455	881.92	<.0001	0.0147525
	Genotype×Environment	1008	114.918	0.114006	3.75	<.0001	0.0278553
	Error	2762	84.0744	0.0304397			0.0304397	0.847996
SY	Genotype	603	330940190	548823	27.69	<.0001	35644.9
	Environment	2	1815384168	907692084	32178.6	<.0001	500808
	Genotype×Environment	1003	228702691	228019	8.08	<.0001	66603.7
	Error	2720	76725675	28208			28208	0.584531

## Sheet: Supplemental Table 2B
Supplemental Table 2B Multiple comparison of trait performance of the two parents, F1 and two populations for 15 yield-correlated traits.
Trait	Env	Performance
		Multiple comparison						DH range	reconstructed F2 range
		Tapidor	Ningyou7	Parental mean	F1	DH mean	reconstructed F2 mean
BN	N6	9.39ab	7.28d	8.33c	9.67a	8.60bc	9.44ab	4.83—11.39	5.2—12
	S5	6.11c	8.04a	7.08b	8.25a	6.87bc	7.38ab	4.69—8.88	4.8—11.1
	S6	4.85d	6.00ab	5.43c	6.24a	5.52bc	5.83b	3.06—9.33	3.4—7.9
BY	N6	4950c	4101e	4526d	6676a	4561d	5537b	2550—7300	3240—7720
	S6	2939e	3617c	3278d	4607a	3512cd	4200b	1570—4980	2100—5790
DT	N6	56.0a	54.0a	55.0a	54.9a	55.2a	54.3a	50.7—60	49—58.3
	S5	45.1a	46.5a	45.8a	46.5a	47.5a	47.7a	42.3—53	42.5—53
	S6	48.6c	54.3a	51.5b	51.3b	51.9b	52.0b	46—57.3	47.3—57
FT	N6	198a	192c	195b	194b	195b	194.5b	190—203	189—200
	S5	183a	178c	181b	181b	181b	180.1b	175—184	173—184
	S6	168a	158c	163b	162b	162b	162.5b	156—169	157—167
HI	N6	34.5c	34.1c	34.3c	39.3a	34.8c	37.6b	23.6—41.3	27.9—42.9
	S6	23.1d	24.8c	24.0cd	29.9a	24.7c	27.7b	12.1—33.4	17.3—36.5
MT	N6	254a	246d	250bc	249c	251b	249bc	246—255	245—253
	S5	228a	224c	226b	227ab	228a	228ab	223—232	223—231
	S6	216a	212c	214b	213bc	214bc	214bc	211—217	211—216
OIL	N6	45.2a	41.4c	43.3b	44.6ab	43.7ab	44.3ab	37.7—49.2	39.6—48.2
	S5	42.1a	39.1d	40.6bc	41.9ab	40.3cd	40.9abc	36.3—45.9	35.8—44.4
	S6	42.4a	39.6c	41.0b	41.7ab	41.1b	41.8ab	35.2—47.6	36.4—46
PH	N6	127b	106d	116c	137a	121c	132ab	96—137	110—156
	S5	127c	144b	136bc	154a	140b	148ab	116—165	114—176
	S6	120c	142a	131b	143a	134b	140a	107—160	119—165
PN	N6	393bc	272d	333cd	511a	344c	405b	167—555	223—610
	S5	200d	334b	267c	346a	291c	332b	171—466	133—510
	S6	236d	404ab	320c	426a	302c	342b	104—441	160—658
PRO	N6	23.7a	21.6c	22.7b	22.3bc	22.7b	22.1bc	20.1—25.5	19.7—24.8
	S5	23.3a	22.0c	22.7b	22.3bc	21.9c	21.8c	18—25.3	19.5—25
	S6	23.6a	21.3c	22.5b	22.5b	22.4b	22.2b	20.2—24.8	20.5—24.2
PY	N6	6.97c	7.61b	7.29bc	8.40a	7.18c	7.74b	3.93—9.83	4.7—12.1
	S5	4.00d	6.34ab	5.17bc	6.80a	4.91cd	5.43b	2.88—7.15	3.3—8
	S6	3.46d	5.40a	4.43c	5.40a	4.74c	5.08b	2.06—7.27	2.7—7.8
SN	N6	24.3b	21.2d	22.8cd	27.7a	23.8c	26.0ab	12.1—29.3	15.4—31.3
	S5	14.8c	16.9b	15.9bc	19.5a	15.1c	16.6b	10.5—21.6	12—24.7
	S6	12.0d	13.7bc	12.9cd	15.5a	13.1cd	14.3b	5.8—21.4	9—21.6
SP	N6	9115bc	5905d	7510c	12567a	7292c	9643b	3716—10661	4039—13018
	S5	3851d	3858d	3855d	6568a	4521c	5677b	2508—6200	2239—8390
	S6	3055c	3025c	3040c	5617a	3443c	4292b	1059—6493	2042—6503
SW	N6	2.87c	3.59a	3.23b	3.17b	3.33b	3.22b	2.69—4.36	2.58—4.52
	S5	2.70d	3.75a	3.23bc	3.38b	3.07c	3.15bc	2.18—4.85	2.36—4.21
	S6	2.88c	3.94a	3.41b	3.42b	3.39b	3.44b	2.46—4.71	2.82—4.41
SY	N6	2613c	2120d	2367cd	4150a	2428cd	3100b	1230—3540	1460—4390
	S5	1039d	1445c	1242cd	2108a	1367c	1770b	910—1820	680—2480
	S6	881d	1191c	1036cd	2062a	1151c	1460b	370—1840	720—2290

## Sheet: Supplemental  Table 2C
Supplemental table 2C Analysis of variance of mid-parent heterosis in reconstructed F2 population for nine yield-correlated traits with significant heterosis
Trait	Source	DF	SS	MS	F value	P value	б2	h2
BN	Genotype	399	1216.02	3.04766	1.4	<.0001	0.14061
	Environment	2	586.519	293.26	179.39	<.0001	0.242898
	Genotype×Environment	604	1076.43	1.78217	1.09	0.095	0.0491467
	Error	1723	2816.64	1.63473			1.63473	0.415234
BY	Genotype	374	4.22252e+08	1.12902e+06	8.74	<.0001	93959.9
	Environment	1	1.08958e+08	1.08958e+08	843.29	<.0001	96348.9
	Genotype×Environment	316	1.78621e+08	565257	4.37	<.0001	145351
	Error	956	1.2352e+08	129205			129205	0.499337
HI	Genotype	372	6524.72	17.5396	6.84	<.0001	1.41579
	Environment	1	604.378	604.378	235.74	<.0001	0.532023
	Genotype×Environment	298	2695.35	9.04481	3.53	<.0001	2.16036
	Error	792	2030.48	2.56374			2.56374	0.48432
PH	Genotype	399	80995.2	202.995	2.09	<.0001	12.2875
	Environment	2	33469.1	16734.6	228.99	<.0001	13.8685
	Genotype×Environment	604	55814.4	92.4079	1.26	0.0002	6.44306
	Error	1720	125695	73.0787			73.0787	0.544779
PN	Genotype	395	4.02213e+08	1.01826e+06	2.06	<.0001	47190.2
	Environment	2	15494840	7747420	20.86	<.0001	6021.78
	Genotype×Environment	515	3.05678e+08	593549	1.6	<.0001	74035.3
	Error	782	2.90469e+08	371443			371443	0.417095
PY	Genotype	396	0.108013	0.000272761	1.63	<.0001	1.76234e-05
	Environment	2	0.00062304	0.00031152	3.47	0.0315	1.65718e-07
	Genotype×Environment	548	0.0625546	0.00011415	1.27	0.0007	8.14333e-06
	Error	922	0.082718	8.972e-05			8.972e-05	0.581502
SN	Genotype	397	10016.1	25.2296	1.81	<.0001	1.68951
	Environment	2	550.814	275.407	39.53	<.0001	0.222264
	Genotype×Environment	574	5753.77	10.024	1.44	<.0001	1.01926
	Error	1151	8018.11	6.96621			6.96621	0.602689
SP	Genotype	399	1503928482	3.76924e+06	6.52	<.0001	200375
	Environment	2	808575822	404287911	806.44	<.0001	335268
	Genotype×Environment	582	1144135637	1965869	3.92	<.0001	488181
	Error	1214	608608984	501325			501325	0.478445
SY	Genotype	399	1.49094e+08	373669	8.91	<.0001	16724.2
	Environment	2	4.68421e+07	2.3421e+07	594.25	<.0001	19331.6
	Genotype×Environment	587	1.3099e+08	223151	5.66	<.0001	61246.1
	Error	1336	52655383	39412.7			39412.7	0.402811
