# Supplementary material for: A Dynamic and Complex Network Regulates the Heterosis of Yield-Correlated Traits in Rapeseed (Brassica napus L.)
Source: PLoS One. 2011 Jul 1;6(7):e21645. doi: 10.1371/journal.pone.0021645 (PMC3128606; doi:10.1371/journal.pone.0021645)
Supplement: Table S3 — The list of identified QTL, consensus QTL and unique QTL in three environments for 15 yield-correlated traits. (XLS) [file pone.0021645.s003.xls]

## Sheet: Supplemental Table 3A
Supplemental Table 3A The list of 758 identified-QTL obtained after deleting 209 "suggestive" and "non-overlapping" ones detected in two populations and three environments for 15 yield-correlated traits.
Identified QTL	Original QTL	Envionment	Population	Linkage group	Trait	LOD	R2(%)	Position	LOD2_L	LOD2_R	A effect	D effect	D/|A|	Mode-of-inheritance	Significance of linkage	Repeatability
qBN01	q0001	N6	DH	A01	BN	6.3	10.7	40	39.8	43.7	-0.4	/	/	/	Significant	Non-overlapping
qBN02	q0002	N6	DH	A01	BN	8	18	55	54.2	56.7	-0.5	/	/	/	Significant	Non-overlapping
qBN03	q0003	N6	reconstructed F2	A01	BN	5.6	6	64.8	62.8	65.5	-0.38	0.13	0.342105	+PD	Significant	Non-overlapping
Delete	q0004	S5	reconstructed F2	A02	BN	3.3	7.9	29.3	27.3	31.6	-0.0972	0.603	6.2037	+OD	Suggestive	Non-overlapping
qBN04	q0005	N6	DH	A03	BN	3.6	6	10.9	10.3	12.4	-0.29	/	/	/	Significant	Non-overlapping
qBN05	q0006	N6	DH	A03	BN	4.2	7.8	18.8	14.7	24.2	-0.34	/	/	/	Significant	Non-overlapping
qBN06	q0007	S5	DH	A03	BN	3.3	6.4	65.3	64.1	69.4	0.21	/	/	/	Significant	Overlapping
qBN07	q0008	S6	DH	A03	BN	2.9	5.3	68.4	64.1	69.9	0.2	/	/	/	Suggestive	Overlapping
qBN08	q0009	S5	DH	A03	BN	3.2	5.9	74.4	71.6	77.3	0.2	/	/	/	Significant	Overlapping
qBN09	q0010	S5	reconstructed F2	A03	BN	3.6	5.6	74.4	73.3	77.7	0.35	-0.01	-0.0285714	-A	Suggestive	Overlapping
qBN10	q0011	S6	DH	A03	BN	4	6.9	77	76.4	78.9	0.23	/	/	/	Significant	Overlapping
qBN11	q0012	S5	DH	A03	BN	2.4	4.8	84.2	83.2	85.7	0.18	/	/	/	Suggestive	Overlapping
qBN12	q0013	S6	DH	A03	BN	2.5	5.1	84.2	83.2	85.7	0.2	/	/	/	Suggestive	Overlapping
qBN13	q0014	S6	reconstructed F2	A03	BN	3.6	4.6	124.6	122.5	125.2	0.14	0.2	1.42857	+OD	Significant	Non-overlapping
Delete	q0015	S6	reconstructed F2	A03	BN	3.5	3.6	135.7	133.7	135.7	0.1983	0.1291	0.651034	+PD	Suggestive	Non-overlapping
Delete	q0016	S6	reconstructed F2	A05	BN	3.2	3.1	58.3	57.5	58.6	0.2151	-0.1822	-0.847048	-D	Suggestive	Non-overlapping
qBN14	q0017	S6	reconstructed F2	A05	BN	4	3.8	60.9	60.6	61.6	0.23	-0.17	-0.73913	-PD	Significant	Non-overlapping
qBN15	q0018	S6	DH	A05	BN	2.2	3.7	72.3	71.5	73	0.18	/	/	/	Suggestive	Overlapping
qBN16	q0019	N6	reconstructed F2	A05	BN	4	4.1	73	72.1	77.7	0.31	-0.15	-0.483871	-PD	Significant	Overlapping
qBN17	q0020	S6	DH	A05	BN	2.8	4.6	82.3	81.7	84	0.19	/	/	/	Significant	Non-overlapping
qBN18	q0021	N6	DH	A05	BN	3.7	6.9	87.6	86.6	88.6	0.3	/	/	/	Significant	Overlapping
qBN19	q0022	S5	DH	A05	BN	2.2	5.9	88.6	87.6	89.5	0.2	/	/	/	Suggestive	Overlapping
qBN20	q0023	N6	DH	A05	BN	5.9	10.1	96.7	96.3	100.3	0.38	/	/	/	Significant	Non-overlapping
Delete	q0024	N6	DH	A06	BN	2.3	3.9	70	68.1	72.6	0.2361	/	/	/	Suggestive	Non-overlapping
qBN21	q0025	N6	DH	A06	BN	3	5	76.3	75.1	77.6	0.28	/	/	/	Significant	Non-overlapping
qBN22	q0026	N6	reconstructed F2	A07	BN	4.4	4.6	22.3	20.3	25.6	-0.24	-0.08	-0.333333	-PD	Significant	Non-overlapping
qBN23	q0027	S5	DH	A07	BN	3.2	6.1	35.3	29.1	36.8	-0.2	/	/	/	Significant	Non-overlapping
qBN24	q0028	N6	DH	A07	BN	2.2	3.7	42.7	41.7	44.4	-0.22	/	/	/	Suggestive	Overlapping
qBN25	q0029	S5	DH	A07	BN	3.6	7	43.7	41.7	46.7	-0.22	/	/	/	Significant	Overlapping
qBN26	q0030	S6	DH	A07	BN	4.5	8.6	59	55.5	63.7	-0.26	/	/	/	Significant	Non-overlapping
qBN27	q0031	S6	reconstructed F2	A07	BN	6.4	7.2	68.3	67.5	70.5	-0.25	-0.17	-0.68	-PD	Significant	Overlapping
qBN28	q0032	S6	DH	A07	BN	5.7	10.6	70.1	66.5	73.4	-0.29	/	/	/	Significant	Overlapping
qBN29	q0033	S6	reconstructed F2	A07	BN	4.2	4.1	79.7	78.8	80.7	0.44	-0.15	-0.340909	-PD	Significant	Non-overlapping
Delete	q0034	S6	reconstructed F2	A09	BN	3.1	3	64.5	62.7	65.2	0.1107	0.1176	1.06233	+D	Suggestive	Non-overlapping
Delete	q0035	N6	reconstructed F2	A10	BN	3.1	5	92	90.6	92.7	-0.3314	0.033	0.0995775	+A	Suggestive	Non-overlapping
Delete	q0036	S5	reconstructed F2	A10	BN	3	4.6	102.2	101.3	107.8	0.3463	-0.0397	-0.11464	-A	Suggestive	Non-overlapping
Delete	q0037	N6	reconstructed F2	C02	BN	3.1	3.4	87	82	89.6	-0.4301	0.269	0.625436	+PD	Suggestive	Non-overlapping
Delete	q0038	S6	reconstructed F2	C03	BN	3.4	3.5	10.6	10.1	17.1	-0.1413	0.0337	0.2385	+PD	Suggestive	Non-overlapping
qBN30	q0039	S6	reconstructed F2	C03	BN	3.7	3.8	23.9	20.8	26.3	-0.19	0.1	0.526316	+PD	Significant	Non-overlapping
Delete	q0040	S6	reconstructed F2	C03	BN	3.1	3.1	37.1	33.1	37.2	-0.1222	-0.0048	-0.0392799	-A	Suggestive	Non-overlapping
Delete	q0041	S5	DH	C03	BN	2.5	5.2	123.3	119	127.8	-0.189	/	/	/	Suggestive	Non-overlapping
qBN31	q0042	S5	DH	C03	BN	3.4	6.3	130.2	128.8	132.7	0.21	/	/	/	Significant	Non-overlapping
Delete	q0043	S5	DH	C03	BN	2.5	4.8	139.7	138.7	149.9	-0.18	/	/	/	Suggestive	Non-overlapping
Delete	q0044	S5	DH	C06	BN	2.7	6.1	9.8	6.5	17.5	-0.2035	/	/	/	Suggestive	Non-overlapping
qBN32	q0045	S5	DH	C06	BN	3.2	5.9	22	17.5	28.9	-0.2	/	/	/	Significant	Non-overlapping
qBN33	q0046	S6	reconstructed F2	C08	BN	4.4	5	5	0	7.1	-0.24	0.06	0.25	+PD	Significant	Overlapping
qBN34	q0047	S5	DH	C08	BN	3	5.6	7.1	0.7	17	-0.19	/	/	/	Suggestive	Overlapping
qBN35	q0048	N6	reconstructed F2	C08	BN	4.6	5.2	8.1	7.1	16.2	-0.31	0.01	0.0322581	+A	Significant	Overlapping
qBN36	q0049	N6	DH	C08	BN	2.8	4.4	9.9	7	18	-0.25	/	/	/	Suggestive	Overlapping
qBY01	q0050	N6	reconstructed F2	A01	BY	5.7	5.8	6.9	4.6	10.2	-150	-214	-1.42667	-OD	Significant	Non-overlapping
qBY02	q0051	N6	reconstructed F2	A01	BY	7.6	7.6	55.5	54.3	57	328	-63	-0.192073	-A	Significant	Non-overlapping
Delete	q0052	N6	reconstructed F2	A01	BY	3	3.3	59.5	58.5	64.7	140.85	117.225	0.832268	+D	Suggestive	Non-overlapping
qBY03	q0053	S6	reconstructed F2	A01	BY	4.3	4.8	83.2	80.4	86.3	187	-31	-0.165775	-A	Significant	Non-overlapping
Delete	q0054	S6	DH	A02	BY	2.2	3.7	51.1	47.6	53.5	-116.95	/	/	/	Suggestive	Non-overlapping
Delete	q0055	S6	DH	A02	BY	2.4	3.9	58.7	53.5	60.1	-120.183	/	/	/	Suggestive	Non-overlapping
Delete	q0056	S6	DH	A02	BY	2.3	4	69.6	62.3	69.6	-118.55	/	/	/	Suggestive	Non-overlapping
qBY04	q0057	S6	reconstructed F2	A03	BY	4.3	5	77.2	76.1	78.7	193	-34	-0.176166	-A	Significant	Non-overlapping
qBY05	q0058	S6	reconstructed F2	A03	BY	10	11	87.3	85.8	90	288	-32	-0.111111	-A	Significant	Non-overlapping
qBY06	q0059	S6	reconstructed F2	A03	BY	6.5	7.3	96.7	95.9	97.3	228	45	0.197368	+PD	Significant	Non-overlapping
Delete	q0060	S6	DH	A03	BY	2.6	4.5	113.6	110.5	113.8	124.8	/	/	/	Suggestive	Non-overlapping
Delete	q0061	S6	reconstructed F2	A06	BY	3.3	4.5	3	0	8.3	131.767	113.25	0.859474	+D	Suggestive	Non-overlapping
qBY07	q0062	N6	DH	A07	BY	5.2	8.8	13	7.3	14.9	-255	/	/	/	Significant	Non-overlapping
qBY08	q0063	N6	DH	A07	BY	7.3	11.1	20.3	18.4	21.5	-285	/	/	/	Significant	Non-overlapping
qBY09	q0064	N6	DH	A07	BY	6.4	10.9	32.1	30.1	35.2	-284	/	/	/	Significant	Non-overlapping
Delete	q0065	N6	reconstructed F2	A07	BY	3.4	3.9	70.1	65.4	72.8	-250.45	104.225	0.416151	+PD	Suggestive	Non-overlapping
Delete	q0066	S6	DH	A07	BY	2.2	3.9	94.9	92.9	106	-120.1	/	/	/	Suggestive	Non-overlapping
Delete	q0067	S6	DH	A08	BY	2.2	4	97.1	94.1	97.1	-115.767	/	/	/	Suggestive	Non-overlapping
Delete	q0068	S6	reconstructed F2	A09	BY	3.5	3.8	54	51.8	54.1	-182.917	49.4667	0.270433	+PD	Suggestive	Non-overlapping
qBY10	q0069	S6	reconstructed F2	A09	BY	4.4	4.8	62.6	61.9	63.1	-212	98	0.462264	+PD	Significant	Non-overlapping
qBY11	q0070	S6	reconstructed F2	A09	BY	4.3	4.5	70.7	68	73.6	-192	194	1.01042	+D	Significant	Overlapping
qBY12	q0071	N6	DH	A09	BY	2.2	3.1	74.7	71.9	76.7	-153	/	/	/	Suggestive	Overlapping
Delete	q0072	S6	DH	A09	BY	2.4	4	99.3	95.2	103.1	-119.383	/	/	/	Suggestive	Non-overlapping
Delete	q0073	S6	DH	A09	BY	2.4	5.5	106.5	103.1	109.3	-138.15	/	/	/	Suggestive	Non-overlapping
qBY13	q0074	N6	DH	A10	BY	4.1	8.9	109.2	104.1	112.2	260	/	/	/	Significant	Overlapping
qBY14	q0075	N6	reconstructed F2	A10	BY	8.5	9.2	112.2	108	112.2	342	-162	-0.473684	-PD	Significant	Overlapping
qBY15	q0076	N6	DH	C03	BY	7.2	11.4	27	22	32.4	-322	/	/	/	Significant	Overlapping
qBY16	q0077	N6	reconstructed F2	C03	BY	3.4	3.9	30.4	27.9	35.8	-234	313	1.33761	+OD	Suggestive	Overlapping
qBY17	q0078	N6	DH	C03	BY	3.7	5.8	94.4	93.4	98.3	211	/	/	/	Significant	Non-overlapping
qBY18	q0079	S6	DH	C04	BY	3.3	6.8	41	34.8	47.5	151	/	/	/	Significant	Non-overlapping
qBY19	q0080	S6	DH	C06	BY	4	8.5	4.4	0.8	5.8	-169	/	/	/	Significant	Non-overlapping
qBY20	q0081	N6	DH	C06	BY	4.4	7.2	10.9	6.9	17.5	-231	/	/	/	Significant	Non-overlapping
qBY21	q0082	N6	DH	C06	BY	3.7	5	20.8	19.3	22.8	-197	/	/	/	Significant	Non-overlapping
Delete	q0083	S6	reconstructed F2	C06	BY	3.4	4.3	41.4	33	43.1	-156.217	206.983	1.32498	+OD	Suggestive	Non-overlapping
Delete	q0084	N6	reconstructed F2	C07	BY	3	3.8	88.3	77.6	100.9	219.35	-249.675	-1.13825	-D	Suggestive	Non-overlapping
Delete	q0085	N6	DH	C08	BY	2.5	3.3	7.1	7	24.3	161.662	/	/	/	Suggestive	Non-overlapping
Delete	q0086	S6	reconstructed F2	C08	BY	3.2	3.7	45.7	44.7	51.8	-63.5833	212.7	3.34522	+OD	Suggestive	Non-overlapping
qBY22	q0087	N6	DH	C09	BY	3.9	5.9	89.5	83.4	92.1	210	/	/	/	Significant	Non-overlapping
qBY23	q0088	N6	DH	C09	BY	3.5	5.8	98.1	94.1	104.3	209	/	/	/	Significant	Non-overlapping
Delete	q0089	S6	reconstructed F2	A01	DT	3.31843	3.7032	51.5	50.3	53.5	-0.3149	-0.4613	-1.46491	-OD	Suggestive	Non-overlapping
qDT01	q0090	S6	reconstructed F2	A01	DT	4.64404	3.9446	62.6	58.5	65.6	-0.4305	-0.2189	-0.508479	-PD	Significant	Non-overlapping
Delete	q0091	S6	reconstructed F2	A01	DT	3.33932	2.8595	69.6	68.1	70.6	-0.4786	0.0923	0.192854	+A	Suggestive	Non-overlapping
qDT02	q0092	N6	DH	A01	DT	6.04211	9.3492	77.1	75.9	79	0.5624	/	/	/	Significant	Non-overlapping
qDT03	q0093	N6	DH	A01	DT	5.9156	10.5666	87.4	86.4	87.7	0.6004	/	/	/	Significant	Non-overlapping
qDT04	q0094	N6	DH	A02	DT	2.21657	3.1681	13.3	2.4	14.2	-0.331	/	/	/	Suggestive	Overlapping
qDT05	q0095	S6	reconstructed F2	A02	DT	6.97846	7.0386	14.3	13.8	16.7	-0.7672	-0.8221	-1.07156	-D	Significant	Overlapping
qDT06	q0096	S6	DH	A02	DT	3.95511	6.4961	16.6	14.4	17.9	-0.7452	/	/	/	Significant	Overlapping
qDT07	q0097	S6	DH	A02	DT	3.4957	5.9971	26.6	22.7	27.2	-0.6006	/	/	/	Significant	Overlapping
qDT08	q0098	S6	reconstructed F2	A02	DT	3.52593	3.4274	26.6	22.3	27.1	-0.593	-0.0496	-0.0836425	-A	Significant	Overlapping
Delete	q0099	N6	reconstructed F2	A02	DT	3.03643	2.864	40.1	38.1	40.7	-0.2981	-0.2701	-0.906072	-D	Suggestive	Non-overlapping
qDT09	q0100	N6	reconstructed F2	A02	DT	4.67426	4.122	49.1	48.5	50.3	-0.4235	-0.0952	-0.224793	-PD	Significant	Non-overlapping
Delete	q0101	N6	DH	A02	DT	3.25289	5.1597	120.7	114.2	130.7	-0.4267	/	/	/	Suggestive	Non-overlapping
Delete	q0102	S6	reconstructed F2	A03	DT	3.31597	2.6289	37.4	35.1	38.3	-0.137	-0.3209	-2.34234	-OD	Suggestive	Non-overlapping
qDT10	q0103	S6	DH	A03	DT	6.99215	12.2015	57.3	55.1	59.3	-0.8728	/	/	/	Significant	Non-overlapping
qDT11	q0104	S6	DH	A03	DT	8.59261	15.3593	67.3	63.4	68.4	-0.9496	/	/	/	Significant	Overlapping
qDT12	q0105	S6	reconstructed F2	A03	DT	8.21192	8.1017	67.3	66.1	69.1	-0.7581	0.3589	0.47342	+PD	Significant	Overlapping
qDT13	q0106	S5	DH	A03	DT	2.6392	4.3518	68.4	61	70	-0.3897	/	/	/	Suggestive	Overlapping
qDT14	q0107	S6	DH	A03	DT	8.87859	17.8562	73.5	72.7	74.3	-1.0186	/	/	/	Significant	Overlapping
qDT15	q0108	S5	DH	A03	DT	3.04412	4.6803	76.3	72.5	77.7	-0.3991	/	/	/	Suggestive	Overlapping
qDT16	q0109	S6	reconstructed F2	A03	DT	12.3195	10.9215	76.4	74.4	78.8	-0.8244	0.0911	0.110505	+A	Significant	Overlapping
qDT17	q0110	S5	reconstructed F2	A03	DT	3.82747	5.359	77	75.3	83.2	-0.7504	0.4448	0.592751	+PD	Significant	Overlapping
qDT18	q0111	S6	reconstructed F2	A03	DT	5.23279	5.1279	86.8	85.8	87	-0.6042	0.1144	0.189341	+A	Significant	Overlapping
qDT19	q0112	N6	reconstructed F2	A03	DT	3.00408	2.663	88.3	85.8	93.8	-0.2556	-0.1048	-0.410016	-PD	Suggestive	Overlapping
Delete	q0113	N6	reconstructed F2	A03	DT	3.53957	3.1531	100.3	97.3	102.5	-0.3742	-0.0372	-0.0994121	-A	Suggestive	Non-overlapping
Delete	q0114	N6	reconstructed F2	A03	DT	2.95768	2.4815	115.3	113.8	118.3	-0.3879	0.0269	0.0693478	+A	Suggestive	Non-overlapping
Delete	q0115	S6	reconstructed F2	A05	DT	3.00892	3.2678	95.9	94.6	96.4	0.2397	0.4879	2.03546	+OD	Suggestive	Non-overlapping
Delete	q0116	N6	reconstructed F2	A06	DT	3.52933	2.9518	39.8	36.8	42	0.385	-0.4128	-1.07221	-D	Suggestive	Non-overlapping
Delete	q0117	N6	reconstructed F2	A06	DT	3.18135	2.7735	92.6	90.8	96.4	0.3655	-0.4183	-1.14446	-D	Suggestive	Non-overlapping
Delete	q0118	S5	DH	A07	DT	2.80587	4.3526	0	0	13	-0.42	/	/	/	Suggestive	Non-overlapping
qDT20	q0119	N6	reconstructed F2	A08	DT	5.79516	5.0628	74	72.2	75.2	0.4814	-0.3352	-0.696302	-PD	Significant	Non-overlapping
Delete	q0120	S6	DH	A09	DT	2.46132	3.4634	48.2	46.6	49.7	-0.4565	/	/	/	Suggestive	Non-overlapping
Delete	q0121	S6	reconstructed F2	A09	DT	3.23214	2.5636	56.3	55.2	58.9	-0.4692	0.0978	0.20844	+PD	Suggestive	Non-overlapping
qDT21	q0122	N6	reconstructed F2	A09	DT	3.87512	3.5577	62.6	61	63.1	-0.4145	0.1903	0.459107	+PD	Significant	Non-overlapping
qDT22	q0123	N6	DH	A09	DT	7.89678	12.9455	68.1	67.5	69.2	-0.654	/	/	/	Significant	Overlapping
qDT23	q0124	N6	reconstructed F2	A09	DT	5.15226	4.5439	68.1	66.3	69.7	-0.4539	0.1182	0.26041	+PD	Significant	Overlapping
qDT24	q0125	S6	reconstructed F2	A09	DT	3.43975	2.7328	68.1	65.3	68.8	-0.3073	-0.177	-0.575984	-PD	Suggestive	Overlapping
qDT25	q0126	S6	DH	A09	DT	2.54158	3.5051	70	68.1	70.5	-0.456	/	/	/	Suggestive	Overlapping
qDT26	q0127	N6	DH	A09	DT	7.94407	12.9527	71.3	70.5	71.7	-0.6567	/	/	/	Significant	Non-overlapping
qDT27	q0128	N6	reconstructed F2	A09	DT	5.46005	4.7865	72.4	71.7	72.9	-0.3741	-0.0134	-0.0358193	-A	Significant	Overlapping
qDT28	q0129	S5	reconstructed F2	A09	DT	5.34467	7.3403	72.9	72.7	74	-0.8624	0.7332	0.850186	+D	Significant	Overlapping
qDT29	q0130	S6	reconstructed F2	A09	DT	3.61193	2.9257	74.3	72.7	74.7	-0.4078	0.0411	0.100785	+A	Suggestive	Overlapping
qDT30	q0131	S5	DH	A09	DT	6.3696	10.3328	74.5	73.3	76.4	-0.5979	/	/	/	Significant	Overlapping
qDT31	q0132	N6	DH	A09	DT	8.62021	13.8567	76.7	74.8	78.6	-0.6756	/	/	/	Significant	Overlapping
qDT32	q0133	S5	reconstructed F2	A09	DT	5.37557	8.9098	80.7	78.1	84.3	-0.9629	0.8059	0.836951	+D	Significant	Overlapping
qDT33	q0134	S6	reconstructed F2	A09	DT	3.53294	3.139	80.7	78.8	85.5	-0.5147	0.2309	0.448611	+PD	Significant	Overlapping
qDT34	q0135	N6	reconstructed F2	A09	DT	3.73524	3.9423	82.8	81.8	85.2	-0.4001	0.0679	0.169708	+A	Significant	Overlapping
qDT35	q0136	S5	DH	A09	DT	5.50428	10.6116	82.8	81.8	85	-0.6038	/	/	/	Significant	Overlapping
Delete	q0137	S5	DH	A10	DT	2.47456	3.8362	30.8	24.2	31.7	-0.438	/	/	/	Suggestive	Non-overlapping
qDT36	q0138	S6	reconstructed F2	A10	DT	6.03511	9.274	108.2	105.1	112.1	-0.9447	0.7215	0.763735	+PD	Significant	Non-overlapping
qDT37	q0139	N6	reconstructed F2	C01	DT	4.85597	4.3008	19.3	18.8	19.8	0.371	0.3698	0.996765	+D	Significant	Overlapping
qDT38	q0140	N6	DH	C01	DT	2.36318	3.5584	19.3	18.4	20.2	0.393	/	/	/	Suggestive	Overlapping
qDT39	q0141	N6	reconstructed F2	C01	DT	5.67165	5.6432	43.8	42.6	45.6	-0.187	-0.5254	-2.80963	-OD	Significant	Non-overlapping
qDT40	q0142	N6	reconstructed F2	C01	DT	5.57916	4.6357	51	50.1	52.5	-0.1124	-0.4876	-4.33808	-OD	Significant	Non-overlapping
Delete	q0143	N6	DH	C03	DT	2.73032	4.8445	77.5	75.8	82.5	0.4031	/	/	/	Suggestive	Non-overlapping
qDT41	q0144	N6	DH	C03	DT	4.10922	6.9188	90.3	88.7	93.4	0.4846	/	/	/	Significant	Non-overlapping
Delete	q0145	N6	DH	C03	DT	2.77492	5.0731	97.5	94.5	100.8	0.4137	/	/	/	Suggestive	Non-overlapping
Delete	q0146	S5	DH	C03	DT	2.43509	4.1985	120.3	119.3	125.6	0.3825	/	/	/	Suggestive	Non-overlapping
qDT42	q0147	S6	DH	C05	DT	3.55038	5.2389	21.3	18.4	28.3	-0.5549	/	/	/	Significant	Non-overlapping
qDT43	q0148	N6	reconstructed F2	C06	DT	8.07235	9.1096	10.9	6.8	16.8	0.7063	-0.2148	-0.30412	-PD	Significant	Overlapping
qDT44	q0149	S6	reconstructed F2	C06	DT	9.9083	10.2658	13.9	7.8	17.5	0.7207	0.2621	0.363674	+PD	Significant	Overlapping
qDT45	q0150	S6	DH	C06	DT	6.02971	9.4287	20.3	17.5	25.1	0.7416	/	/	/	Significant	Overlapping
qDT46	q0151	S6	reconstructed F2	C06	DT	9.87926	8.7556	20.3	19.3	22.7	0.6816	0.249	0.365317	+PD	Significant	Overlapping
qDT47	q0152	S5	reconstructed F2	C06	DT	3.59197	5.1736	20.3	6.8	22	0.489	0.3011	0.615746	+PD	Suggestive	Overlapping
qDT48	q0153	N6	reconstructed F2	C06	DT	7.58483	6.6986	20.8	17.5	22	0.5692	-0.0438	-0.0769501	-A	Significant	Overlapping
qDT49	q0154	S5	DH	C06	DT	9.77531	16.4851	21.1	19.3	22.8	0.7533	/	/	/	Significant	Overlapping
qDT50	q0155	S5	reconstructed F2	C06	DT	3.77481	5.8323	26.8	22	31.1	0.6326	0.3639	0.575245	+PD	Significant	Overlapping
qDT51	q0156	N6	reconstructed F2	C06	DT	4.86172	5.0193	29.9	28.9	31.1	0.5303	0.1568	0.295682	+PD	Significant	Overlapping
qDT52	q0157	S5	DH	C06	DT	7.94126	14.5914	29.9	28.9	31	0.7304	/	/	/	Significant	Overlapping
qDT53	q0158	S6	reconstructed F2	C06	DT	4.3768	4.1224	29.9	28.9	31.1	0.4954	0.3806	0.768268	+PD	Significant	Overlapping
qDT54	q0159	S6	DH	C06	DT	2.61666	4.5136	29.9	28.9	31.3	0.5339	/	/	/	Suggestive	Overlapping
Delete	q0160	N6	DH	C06	DT	2.80012	4.4751	61.4	53.4	69.4	0.3971	/	/	/	Suggestive	Non-overlapping
Delete	q0161	S5	DH	C07	DT	2.64635	3.8824	15.3	0	17.3	0.3669	/	/	/	Suggestive	Non-overlapping
Delete	q0162	S5	DH	C07	DT	2.26906	4.5019	27.3	17.3	47.2	0.3926	/	/	/	Suggestive	Non-overlapping
Delete	q0163	S6	reconstructed F2	C08	DT	3.12099	2.5049	9.9	7	15.7	-0.4708	0.1457	0.309473	+PD	Suggestive	Non-overlapping
Delete	q0164	S6	DH	C09	DT	2.78166	4.1342	80.7	75.3	81.5	-0.4919	/	/	/	Suggestive	Non-overlapping
Delete	q0165	S6	DH	C09	DT	2.44565	3.8421	91.5	88.5	93	-0.474	/	/	/	Suggestive	Non-overlapping
qFT01	q0166	N6	reconstructed F2	A01	FT	11.2	7.4	30.1	29.4	30.6	0.74	-0.2	-0.27027	-PD	Significant	Non-overlapping
Delete	q0167	S5	DH	A01	FT	2.4	3.3	32	31.3	33	-0.3285	/	/	/	Suggestive	Non-overlapping
qFT02	q0168	S6	reconstructed F2	A01	FT	8.9	6.5	34	33.1	35.1	0.82	0.09	0.109756	+A	Significant	Non-overlapping
qFT03	q0169	N6	reconstructed F2	A01	FT	8.3	5.5	39.4	39.2	42.7	0.67	0.01	0.0149254	+A	Significant	Overlapping
qFT04	q0170	S6	reconstructed F2	A01	FT	7.7	5.7	40	39.2	42.9	0.81	0.04	0.0493827	+A	Significant	Overlapping
qFT05	q0171	S6	DH	A01	FT	2.8	4.4	61.5	54.5	62.5	0.61	/	/	/	Suggestive	Overlapping
qFT06	q0172	N6	DH	A01	FT	3.5	5.1	64.8	57	68.8	0.45	/	/	/	Significant	Overlapping
qFT07	q0173	N6	DH	A01	FT	2.9	4.2	70.2	68.8	72	0.41	/	/	/	Suggestive	Overlapping
qFT08	q0174	S6	DH	A01	FT	2.3	3.3	72.5	70.8	75.7	0.53	/	/	/	Suggestive	Overlapping
qFT09	q0175	S6	reconstructed F2	A01	FT	3.3	2.2	77.7	76.1	79.7	0.51	-0.08	-0.156863	-A	Suggestive	Overlapping
qFT10	q0176	N6	reconstructed F2	A01	FT	3.6	2.2	77.7	76.1	79.9	0.39	-0.06	-0.153846	-A	Suggestive	Overlapping
Delete	q0177	S6	reconstructed F2	A01	FT	3.1	3.9	107.4	101.4	113.4	0.68	-0.22	-0.323529	-PD	Suggestive	Non-overlapping
qFT11	q0178	S6	reconstructed F2	A02	FT	5.2	4.1	15.4	14	16.6	0.93	0.67	0.72043	+PD	Significant	Overlapping
qFT12	q0179	S5	reconstructed F2	A02	FT	4.5	6.2	16.6	16.4	18	0.13	0.84	6.46154	+OD	Significant	Overlapping
qFT13	q0180	S6	DH	A02	FT	5.9	10	16.6	15	17.4	1.1	/	/	/	Significant	Overlapping
qFT14	q0181	N6	reconstructed F2	A02	FT	3.6	2.4	16.6	13.9	17.7	0.43	0.41	0.953488	+D	Suggestive	Overlapping
qFT15	q0182	S6	DH	A02	FT	3.5	6	26.6	21.8	27.1	0.74	/	/	/	Significant	Overlapping
qFT16	q0183	S5	reconstructed F2	A02	FT	7.6	9.1	27.3	24.6	29.2	0.88	-0.05	-0.0568182	-A	Significant	Overlapping
qFT17	q0184	S6	reconstructed F2	A02	FT	6	4.9	28.3	24.1	30	0.81	0.19	0.234568	+PD	Significant	Overlapping
Delete	q0185	N6	DH	A02	FT	2.5	4	31.8	30.8	32	0.393	/	/	/	Suggestive	Non-overlapping
qFT18	q0186	S6	reconstructed F2	A02	FT	5.6	4	34	32.4	36	0.63	0.48	0.761905	+PD	Significant	Overlapping
qFT19	q0187	S5	reconstructed F2	A02	FT	4.1	6.2	34.6	32	34.6	0.69	0.03	0.0434783	+A	Significant	Overlapping
qFT20	q0188	S6	reconstructed F2	A02	FT	6.56859	10	44.9	42.7	47	0.63	0.48	0.761905	+PD	Significant	Overlapping
qFT21	q0189	S5	DH	A02	FT	10.416	17.8	44.9	42.7	47	0.83	/	/	/	Significant	Overlapping
qFT22	q0190	S6	reconstructed F2	A02	FT	4.7	3.2	50.5	48.1	52.4	0.43	0.32	0.744186	+PD	Significant	Overlapping
qFT23	q0191	S5	DH	A02	FT	9.6	14.7	50.8	48.1	51.8	0.75	/	/	/	Significant	Overlapping
qFT24	q0192	S5	DH	A02	FT	5.8	10.3	58.7	56.5	60.3	0.61	/	/	/	Significant	Non-overlapping
qFT25	q0193	N6	reconstructed F2	A03	FT	4.6	2.7	0	0	3.9	0.4	-0.23	-0.575	-PD	Significant	Non-overlapping
qFT26	q0194	N6	DH	A03	FT	3.8	5.9	9.1	8.1	16.2	0.5	/	/	/	Significant	Non-overlapping
qFT27	q0195	S6	DH	A03	FT	4.4	7.6	25.6	21.3	30.3	0.85	/	/	/	Significant	Overlapping
qFT28	q0196	S5	DH	A03	FT	3.7	7.1	26.6	21.3	32	0.51	/	/	/	Significant	Overlapping
qFT29	q0197	S6	reconstructed F2	A03	FT	5	3.9	31.3	25.8	34.4	0.47	-0.15	-0.319149	-PD	Significant	Overlapping
qFT30	q0198	S6	DH	A03	FT	5.5	8	35.8	34.4	38.3	0.87	/	/	/	Significant	Overlapping
qFT31	q0199	S5	DH	A03	FT	4.4	6.4	36.5	34.4	37.4	0.48	/	/	/	Significant	Overlapping
qFT32	q0200	S6	reconstructed F2	A03	FT	6.2	4.3	37.4	34.8	38.3	0.4	0.03	0.075	+A	Significant	Overlapping
qFT33	q0201	S5	reconstructed F2	A03	FT	3.3	3.6	38.3	37.4	40.5	0.43	-0.09	-0.209302	-PD	Suggestive	Overlapping
qFT34	q0202	S5	DH	A03	FT	3.4	5	43.3	42.4	45.4	0.43	/	/	/	Significant	Overlapping
qFT35	q0203	S6	DH	A03	FT	4.9	7.1	43.3	42.4	45.6	0.81	/	/	/	Significant	Overlapping
qFT36	q0204	S5	reconstructed F2	A03	FT	3.3	3.6	43.3	42.4	45.4	0.52	-0.2	-0.384615	-PD	Suggestive	Overlapping
qFT37	q0205	S6	reconstructed F2	A03	FT	4.7	3.7	48.4	47.4	49.7	0.46	-0.11	-0.23913	-PD	Significant	Non-overlapping
qFT38	q0206	S5	reconstructed F2	A03	FT	3.7	4.3	64.3	63	66.3	0.41	-0.06	-0.146341	-A	Suggestive	Overlapping
qFT39	q0207	N6	DH	A03	FT	2.8	4.7	67.3	65.6	70	0.43	/	/	/	Suggestive	Overlapping
qFT40	q0208	S5	reconstructed F2	A03	FT	5.2	9.2	71.4	70.4	72.2	0.86	-0.17	-0.197674	-PD	Significant	Non-overlapping
qFT41	q0209	N6	DH	A03	FT	5.1	7.7	76.4	73.4	77.7	0.54	/	/	/	Significant	Overlapping
qFT42	q0210	N6	reconstructed F2	A03	FT	7.9	5.3	78.7	77.3	81.8	0.48	-0.03	-0.0625	-A	Significant	Overlapping
Delete	q0211	N6	reconstructed F2	A03	FT	3.2	2.3	90.3	87.3	90.9	0.2227	0.2048	0.919623	+D	Suggestive	Non-overlapping
Delete	q0212	S6	DH	A03	FT	2.7	5.8	118.3	117.5	121.3	-0.72	/	/	/	Suggestive	Non-overlapping
Delete	q0213	N6	reconstructed F2	A04	FT	3	3.5	110.7	104.7	112.2	0.5445	-0.3435	-0.630854	-PD	Suggestive	Non-overlapping
Delete	q0214	N6	DH	A05	FT	2.4	4.5	12.6	8.6	22.3	0.4255	/	/	/	Suggestive	Non-overlapping
Delete	q0215	N6	DH	A05	FT	2.2	4.2	30.9	29.9	36.9	0.4025	/	/	/	Suggestive	Non-overlapping
qFT43	q0216	S6	reconstructed F2	A05	FT	4.7	5.3	94.9	93.9	97.3	-0.44	-0.42	-0.954545	-D	Significant	Overlapping
qFT44	q0217	N6	reconstructed F2	A05	FT	4.3	2.5	96.7	96.2	98.3	-0.26	-0.26	-1	-D	Significant	Overlapping
qFT45	q0218	N6	reconstructed F2	A06	FT	3.8	2.9	2	0	7.2	0.26	0.26	1	+D	Significant	Non-overlapping
Delete	q0219	S5	reconstructed F2	A08	FT	3.5	3.8	70.5	69	71.8	-0.0863	0.5035	5.8343	+OD	Suggestive	Non-overlapping
Delete	q0220	S5	reconstructed F2	A08	FT	3.1	3.4	75.8	74	76.7	-0.391	0.4525	1.15729	+D	Suggestive	Non-overlapping
qFT46	q0221	S6	reconstructed F2	A09	FT	4.5	3	71.3	69.7	72.7	0.35	0.19	0.542857	+PD	Significant	Non-overlapping
Delete	q0222	S5	DH	A10	FT	2.7	4.2	28.6	24.2	33.7	0.44	/	/	/	Suggestive	Non-overlapping
Delete	q0223	S6	reconstructed F2	A10	FT	3	2	34.7	33.7	38.3	0.6076	0.2728	0.44898	+PD	Suggestive	Non-overlapping
qFT47	q0224	N6	reconstructed F2	A10	FT	4.7	2.9	52.8	44.7	53	0.33	0.35	1.06061	+D	Significant	Overlapping
qFT48	q0225	S6	reconstructed F2	A10	FT	3.8	2.6	53	49.1	56.2	0.48	0.37	0.770833	+PD	Suggestive	Overlapping
qFT49	q0226	S6	reconstructed F2	A10	FT	6.3	4.1	66	61.6	70.9	0.67	0.15	0.223881	+PD	Significant	Overlapping
qFT50	q0227	N6	reconstructed F2	A10	FT	5.3	3.2	70.9	66.5	71.8	0.3	0.28	0.933333	+D	Significant	Overlapping
qFT51	q0228	S6	DH	A10	FT	2.4	3.9	76.8	70.9	84.7	0.58	/	/	/	Suggestive	Overlapping
qFT52	q0229	N6	reconstructed F2	A10	FT	7	4.9	78.8	71.8	84.1	0.35	0.27	0.771429	+PD	Significant	Overlapping
qFT53	q0230	S6	reconstructed F2	A10	FT	3.3	2.5	80.8	71.8	84.3	0.36	0.22	0.611111	+PD	Suggestive	Overlapping
qFT54	q0231	S6	reconstructed F2	A10	FT	5.4	5.3	92	91	92.7	0.74	-0.07	-0.0945946	-A	Significant	Overlapping
qFT55	q0232	N6	reconstructed F2	A10	FT	10.1	8.6	92	91.4	92.3	0.5	0.17	0.34	+PD	Significant	Overlapping
qFT56	q0233	S6	reconstructed F2	A10	FT	5.7	6.4	100	99.3	100.5	0.97	-0.3	-0.309278	-PD	Significant	Overlapping
qFT57	q0234	S6	DH	A10	FT	2.5	5.2	100	99	100.8	0.67	/	/	/	Suggestive	Overlapping
qFT58	q0235	N6	reconstructed F2	A10	FT	8.5	6.8	101.8	101.2	102.1	0.58	-0.12	-0.206897	-PD	Significant	Non-overlapping
qFT59	q0236	S6	reconstructed F2	A10	FT	11.4	12.1	108.2	104.7	111	1.18	-0.41	-0.347458	-PD	Significant	Overlapping
qFT60	q0237	N6	reconstructed F2	A10	FT	10.2	8.7	108.2	104.6	111.4	0.63	-0.18	-0.285714	-PD	Significant	Overlapping
qFT61	q0238	S6	DH	A10	FT	2.7	6.1	108.2	102.2	112.2	0.74	/	/	/	Suggestive	Overlapping
qFT62	q0239	S5	DH	A10	FT	3.3	5.6	111.2	104.7	112.2	0.43	/	/	/	Significant	Overlapping
qFT63	q0240	S5	reconstructed F2	A10	FT	3.7	4.5	112.2	105.9	112.2	0.46	-0.03	-0.0652174	-A	Suggestive	Overlapping
Delete	q0241	S6	DH	C02	FT	2.2	2.9	82	70.2	87.8	0.49	/	/	/	Suggestive	Non-overlapping
Delete	q0242	S6	DH	C02	FT	2.8	3.7	94.7	87.8	97.6	0.5604	/	/	/	Suggestive	Non-overlapping
Delete	q0243	S6	reconstructed F2	C03	FT	3.2	2.6	2	0	10	-0.5126	0.4321	0.842957	+D	Suggestive	Non-overlapping
qFT64	q0244	N6	DH	C05	FT	3.1	4.1	17.9	13.7	24.4	0.4	/	/	/	Suggestive	Overlapping
qFT65	q0245	S6	DH	C05	FT	2.5	3.3	19.4	13.7	24.3	0.53	/	/	/	Suggestive	Overlapping
qFT66	q0246	S6	DH	C05	FT	2.3	3.1	25.4	24.3	29.9	0.51	/	/	/	Suggestive	Overlapping
qFT67	q0247	N6	reconstructed F2	C05	FT	4.3	2.7	26.9	21.3	29.8	0.33	0.05	0.151515	+A	Significant	Overlapping
qFT68	q0248	N6	DH	C06	FT	6.1	11.5	4.4	1.2	6.6	-0.67	/	/	/	Significant	Non-overlapping
qFT69	q0249	N6	DH	C06	FT	4.8	9.3	12.9	6.8	17.1	-0.6	/	/	/	Significant	Overlapping
qFT70	q0250	N6	reconstructed F2	C06	FT	17.1	13.5	14.9	10.4	19.1	-0.81	-0.22	-0.271605	-PD	Significant	Overlapping
qFT71	q0251	S5	DH	C06	FT	10.6	19.1	14.9	9.6	19.1	-0.79	/	/	/	Significant	Overlapping
qFT72	q0252	S6	DH	C06	FT	5.9	10.5	14.9	8.1	17.5	-0.94	/	/	/	Significant	Overlapping
qFT73	q0253	S5	reconstructed F2	C06	FT	15.3	20.8	15.9	10.8	18.9	-1.04	-0.14	-0.134615	-A	Significant	Overlapping
qFT74	q0254	S6	reconstructed F2	C06	FT	16.9	12.7	20.8	19.7	22	-0.95	-0.36	-0.378947	-PD	Significant	Overlapping
qFT75	q0255	N6	reconstructed F2	C06	FT	19.2	13.1	20.8	19.9	21.5	-0.82	-0.15	-0.182927	-A	Significant	Overlapping
qFT76	q0256	S6	DH	C06	FT	7.1	10.2	20.8	19.3	22.8	-0.93	/	/	/	Significant	Overlapping
qFT77	q0257	S5	DH	C06	FT	10.1	15.6	21.1	19.3	22.8	-0.73	/	/	/	Significant	Overlapping
qFT78	q0258	S6	reconstructed F2	C06	FT	10.9	9.2	30.9	28.9	31	-0.68	-0.77	-1.13235	-D	Significant	Overlapping
qFT79	q0259	N6	reconstructed F2	C06	FT	13.6	10.8	30.9	28.9	30.9	-0.61	-0.63	-1.03279	-D	Significant	Overlapping
qFT80	q0260	S5	reconstructed F2	C06	FT	7.6	11.3	30.9	28.9	31	-0.72	-0.6	-0.833333	-D	Significant	Overlapping
qFT81	q0261	N6	DH	C08	FT	2.7	3.6	0	0	7.1	0.39	/	/	/	Suggestive	Overlapping
qFT82	q0262	S6	DH	C08	FT	3.6	6.6	4	0	7.1	0.75	/	/	/	Significant	Overlapping
qFT83	q0263	S6	reconstructed F2	C08	FT	12.7	9.3	9.9	8.1	12.4	1.01	-0.33	-0.326733	-PD	Significant	Overlapping
qFT84	q0264	N6	reconstructed F2	C08	FT	8.4	5.4	9.9	7.3	13.3	0.54	-0.01	-0.0185185	-A	Significant	Overlapping
qFT85	q0265	S6	DH	C08	FT	5.5	7.8	9.9	7.4	14.2	0.81	/	/	/	Significant	Overlapping
qFT86	q0266	N6	DH	C08	FT	2.4	3.2	9.9	7.1	19.1	0.37	/	/	/	Suggestive	Overlapping
Delete	q0267	S6	reconstructed F2	C08	FT	3.4	2.8	25.1	19.1	25.8	0.64	-0.24	-0.375	-PD	Suggestive	Non-overlapping
Delete	q0268	S6	reconstructed F2	C08	FT	3.3	2.3	35.5	29.8	36.4	-0.3344	-0.2638	-0.788876	-PD	Suggestive	Non-overlapping
qFT87	q0269	S6	reconstructed F2	C09	FT	4.1	2.7	75.3	72.8	78.5	0.6	-0.29	-0.483333	-PD	Significant	Overlapping
qFT88	q0270	N6	reconstructed F2	C09	FT	8.4	6.3	76.3	75.2	78.7	0.66	-0.22	-0.333333	-PD	Significant	Overlapping
Delete	q0271	S6	reconstructed F2	C09	FT	3.6	2.5	81.5	79.4	82.3	0.53	-0.32	-0.603774	-PD	Suggestive	Non-overlapping
qFT89	q0272	N6	DH	C09	FT	5.4	8	86.9	83.1	88.5	0.56	/	/	/	Significant	Overlapping
qFT90	q0273	S6	reconstructed F2	C09	FT	4.8	3.3	88.5	86.9	95.5	0.61	-0.33	-0.540984	-PD	Significant	Overlapping
qFT91	q0274	N6	reconstructed F2	C09	FT	16.7	11.9	89.5	87.6	91.8	0.82	-0.26	-0.317073	-PD	Significant	Overlapping
qFT92	q0275	N6	DH	C09	FT	6.1	10.2	97.1	93.1	105.1	0.63	/	/	/	Significant	Overlapping
qFT93	q0276	S6	reconstructed F2	C09	FT	4.3	3.5	107.5	105.9	108.5	0.62	-0.55	-0.887097	-D	Significant	Non-overlapping
qHI01	q0277	S6	reconstructed F2	A03	HI	3.78014	2.9835	118.41	118.3	120.5	0.3652	0.2832	0.775465	+PD	Significant	Non-overlapping
qHI02	q0278	S6	reconstructed F2	A03	HI	4.84561	6.1616	125.21	124.2	126.2	-0.8998	0.126	0.140031	+A	Significant	Non-overlapping
qHI03	q0279	S6	reconstructed F2	A03	HI	7.80766	19.9335	130.21	127.8	132.6	-1.7999	-0.3783	-0.210178	-PD	Significant	Non-overlapping
Delete	q0280	N6	DH	A04	HI	2.58013	4.9589	3.61	1.9	7.7	1.0418	/	/	/	Suggestive	Non-overlapping
qHI04	q0281	S6	DH	A04	HI	5.80041	10.7175	17.51	13.8	18.5	-1.5578	/	/	/	Significant	Non-overlapping
qHI05	q0282	S6	DH	A04	HI	3.01196	5.5182	31.21	28.1	33.1	1.1575	/	/	/	Significant	Non-overlapping
qHI06	q0283	N6	DH	A05	HI	3.6456	9.8609	30.91	29.9	32.5	-1.2674	/	/	/	Significant	Non-overlapping
Delete	q0284	N6	DH	A05	HI	2.47163	5.5146	40.81	34.5	45.3	-0.974	/	/	/	Suggestive	Non-overlapping
qHI07	q0285	S6	reconstructed F2	A05	HI	4.65465	2.8909	76.41	72.8	78.9	0.3538	0.4852	1.3714	+OD	Significant	Non-overlapping
Delete	q0286	N6	reconstructed F2	A06	HI	3.13999	3.6214	60.41	55.7	64	-0.6983	0.4181	0.59874	+PD	Suggestive	Non-overlapping
Delete	q0287	N6	reconstructed F2	C01	HI	3.11612	1.7041	48.31	46.7	49	0.4674	0.6675	1.42811	+OD	Suggestive	Non-overlapping
Delete	q0288	N6	DH	C03	HI	2.64523	4.8649	17.11	8.8	22.9	1.0886	/	/	/	Suggestive	Non-overlapping
qHI08	q0289	S6	reconstructed F2	C03	HI	4.63078	2.264	115.01	114	118.4	0.591	-0.965	-1.63283	-OD	Significant	Non-overlapping
qHI09	q0290	N6	DH	C03	HI	2.82534	5.3859	138.71	134.4	148.3	-0.9438	/	/	/	Significant	Non-overlapping
qHI10	q0291	S6	reconstructed F2	C06	HI	3.08574	3.8308	6.81	1.8	17	0.5213	0.2509	0.481297	+PD	Suggestive	Overlapping
qHI11	q0292	S6	DH	C06	HI	2.67561	6.3035	11.91	6.6	17.5	0.9731	/	/	/	Significant	Overlapping
qHI12	q0293	S6	DH	C06	HI	3.38737	5.7763	20.81	17.5	22.8	0.9388	/	/	/	Significant	Non-overlapping
qHI13	q0294	S6	DH	C06	HI	3.81052	6.7937	29.91	22.8	31.2	1.0574	/	/	/	Significant	Non-overlapping
qHI14	q0295	N6	reconstructed F2	C06	HI	6.01524	7.8243	43.11	34.8	47.3	0.9958	0.4028	0.404499	+PD	Significant	Non-overlapping
qHI15	q0296	N6	reconstructed F2	C07	HI	3.81486	4.7216	58.51	57.2	61.7	-0.7917	0.4883	0.616774	+PD	Significant	Non-overlapping
qHI16	q0297	S6	DH	C08	HI	4.93675	9.945	4.01	0	7.1	-1.2347	/	/	/	Significant	Overlapping
qHI17	q0298	N6	DH	C08	HI	4.52662	9.0557	8.11	0.9	14.4	-1.2133	/	/	/	Significant	Overlapping
qHI18	q0299	N6	reconstructed F2	C08	HI	6.44707	7.6775	9.11	1.2	14.8	-0.9655	0.1732	0.179389	+A	Significant	Overlapping
Delete	q0300	S6	reconstructed F2	C09	HI	3.26802	4.8295	83.31	81.5	86.9	-0.7743	0.5802	0.749322	+PD	Suggestive	Non-overlapping
qHI19	q0301	S6	reconstructed F2	C09	HI	3.59786	4.5911	90.51	86.9	106.5	-0.7502	0.2878	0.383631	+PD	Significant	Overlapping
qHI20	q0302	N6	reconstructed F2	C09	HI	3.44596	4.5694	90.51	86.9	106.5	-0.7433	0.1961	0.263823	+PD	Suggestive	Overlapping
Delete	q0303	S6	reconstructed F2	A01	MT	3	3.2	23.7	22.6	27.8	0.4036	-0.0742	-0.183845	-A	Suggestive	Non-overlapping
qMT01	q0304	S6	reconstructed F2	A01	MT	5.3	6.1	33	32.5	38.1	0.67	-0.09	-0.134328	-A	Significant	Overlapping
qMT02	q0305	S6	DH	A01	MT	4.4	7.7	36	32.4	40	0.44	/	/	/	Significant	Overlapping
qMT03	q0306	N6	DH	A01	MT	3.5	7.2	56.5	53.2	58.5	0.7	/	/	/	Significant	Non-overlapping
qMT04	q0307	N6	reconstructed F2	A01	MT	4.6	4.1	60.5	58.5	62.5	0.53	0.05	0.0943396	+A	Significant	Non-overlapping
qMT05	q0308	N6	DH	A01	MT	5	7.7	68.1	65.8	68.8	0.71	/	/	/	Significant	Overlapping
qMT06	q0309	N6	reconstructed F2	A01	MT	8.8	7.1	68.8	68.1	70.2	0.59	0.09	0.152542	+A	Significant	Overlapping
qMT07	q0310	N6	DH	A01	MT	4.8	7.3	75.4	73.2	77.6	0.69	/	/	/	Significant	Non-overlapping
qMT08	q0311	N6	reconstructed F2	A02	MT	5.3	3.9	80.3	79.9	80.7	-0.48	0.14	0.291667	+PD	Significant	Non-overlapping
Delete	q0312	N6	DH	A03	MT	2.4	3.7	11.9	0.8	12.4	0.5185	/	/	/	Suggestive	Non-overlapping
qMT09	q0313	N6	reconstructed F2	A03	MT	6.2	5	20.8	16.2	27.7	0.64	-0.65	-1.01562	-D	Significant	Overlapping
qMT10	q0314	N6	DH	A03	MT	3	5.5	23.6	21.6	29.9	0.63	/	/	/	Suggestive	Overlapping
Delete	q0315	N6	reconstructed F2	A03	MT	3.1	2.3	32.9	32	34.4	0.4157	-0.3232	-0.777484	-PD	Suggestive	Non-overlapping
qMT11	q0316	S6	reconstructed F2	A03	MT	7	6.9	87.3	86.5	89.5	-0.58	0.39	0.672414	+PD	Significant	Overlapping
qMT12	q0317	S6	DH	A03	MT	2.4	3.9	87.3	83.2	96.5	-0.31	/	/	/	Suggestive	Overlapping
Delete	q0318	N6	DH	A05	MT	2.5	3.4	29.9	28.4	32.6	0.4757	/	/	/	Suggestive	Non-overlapping
qMT13	q0319	S6	reconstructed F2	A05	MT	5.3	5.2	95	89.3	98.6	-0.3	-0.31	-1.03333	-D	Significant	Non-overlapping
Delete	q0320	S6	reconstructed F2	A05	MT	3.1	3.7	103.4	101.4	110.3	-0.153	-0.3945	-2.57843	-OD	Suggestive	Non-overlapping
Delete	q0321	S6	reconstructed F2	A06	MT	3.2	3	0	0	5	0.3828	-0.1504	-0.392894	-PD	Suggestive	Non-overlapping
Delete	q0322	S5	DH	A06	MT	2.4	4.5	14.2	13.4	17.1	0.3579	/	/	/	Suggestive	Non-overlapping
qMT14	q0323	S5	DH	A06	MT	3.1	6.1	24.6	19.6	29.6	0.43	/	/	/	Significant	Non-overlapping
Delete	q0324	N6	reconstructed F2	A08	MT	3.1	3.9	33.8	11.5	42.5	0.5604	-0.4805	-0.857423	-D	Suggestive	Non-overlapping
qMT15	q0325	N6	reconstructed F2	A08	MT	4.2	4.4	46.5	42.5	49.4	0.6	-0.51	-0.85	-D	Significant	Non-overlapping
Delete	q0326	N6	reconstructed F2	A08	MT	3.5	2.8	57.3	55.3	67.5	0.4573	-0.3169	-0.692981	-PD	Suggestive	Non-overlapping
Delete	q0327	S6	DH	A08	MT	2.7	5	78.7	76.7	90.2	0.3559	/	/	/	Suggestive	Non-overlapping
qMT16	q0328	N6	DH	A09	MT	2.3	3.7	9	0	17.5	-0.51	/	/	/	Suggestive	Overlapping
qMT17	q0329	N6	reconstructed F2	A09	MT	3.7	3.3	14	12	21.4	-0.26	-0.38	-1.46154	-OD	Suggestive	Overlapping
qMT18	q0330	S5	reconstructed F2	A09	MT	4.3	6.5	61.9	58.7	63.1	-0.75	0.41	0.546667	+PD	Significant	Non-overlapping
qMT19	q0331	S5	DH	A09	MT	4.7	8.8	68.1	67.5	70	-0.5	/	/	/	Significant	Non-overlapping
qMT20	q0332	S5	reconstructed F2	A09	MT	6.1	9.1	71.7	71.3	71.9	-0.9	0.56	0.622222	+PD	Significant	Non-overlapping
qMT21	q0333	S5	DH	A09	MT	3.5	6.7	76.3	75.3	78.6	-0.43	/	/	/	Significant	Overlapping
qMT22	q0334	S5	reconstructed F2	A09	MT	5.2	7.8	77.5	76.7	78.8	-0.82	0.36	0.439024	+PD	Significant	Overlapping
qMT23	q0335	S5	reconstructed F2	A09	MT	3	4.7	100.3	95.2	103.1	-0.69	0.7	1.01449	+D	Suggestive	Overlapping
qMT24	q0336	N6	DH	A09	MT	2.8	4.5	104.1	101.7	108	-0.56	/	/	/	Suggestive	Overlapping
qMT25	q0337	N6	DH	A09	MT	2.3	3.5	113	109.6	115.4	-0.5	/	/	/	Suggestive	Overlapping
qMT26	q0338	S6	DH	A09	MT	2.4	4.4	113	110.3	115.5	-0.34	/	/	/	Suggestive	Overlapping
Delete	q0339	N6	reconstructed F2	A10	MT	3.3	2.4	60.3	47.8	64.3	0.4509	0.1932	0.428476	+PD	Suggestive	Non-overlapping
qMT27	q0340	N6	reconstructed F2	A10	MT	7	6.2	80.8	74.2	82.2	0.46	0.28	0.608696	+PD	Significant	Non-overlapping
qMT28	q0341	N6	reconstructed F2	A10	MT	8.2	6.6	87.1	84.7	89.5	0.54	0.15	0.277778	+PD	Significant	Overlapping
qMT29	q0342	N6	DH	A10	MT	4.5	7	87.1	84.2	90.6	0.68	/	/	/	Significant	Overlapping
qMT30	q0343	N6	reconstructed F2	C03	MT	3.3	2.9	77.5	68.4	83.2	0.25	0.19	0.76	+PD	Suggestive	Overlapping
qMT31	q0344	N6	DH	C03	MT	2.6	4.8	79.5	64.8	84.9	0.57	/	/	/	Suggestive	Overlapping
qMT32	q0345	N6	DH	C03	MT	3.4	5.2	90.3	88.6	93.4	0.59	/	/	/	Significant	Overlapping
qMT33	q0346	N6	reconstructed F2	C03	MT	3	2.3	90.3	88.3	94.5	0.34	0.05	0.147059	+A	Suggestive	Overlapping
qMT34	q0347	N6	DH	C03	MT	3	4.2	98.5	94.5	100.9	0.54	/	/	/	Suggestive	Overlapping
qMT35	q0348	S6	reconstructed F2	C03	MT	3.8	4.4	102.9	96.2	107.5	0.23	0.25	1.08696	+D	Suggestive	Overlapping
qMT36	q0349	S5	DH	C03	MT	3	5.8	105	100.9	111.7	0.41	/	/	/	Suggestive	Overlapping
qMT37	q0350	S5	DH	C03	MT	2.6	4.7	114.5	111.7	114.5	0.37	/	/	/	Suggestive	Overlapping
qMT38	q0351	N6	DH	C03	MT	2.5	3.5	114.6	113.5	119.3	0.49	/	/	/	Suggestive	Overlapping
Delete	q0352	N6	DH	C03	MT	3	4.3	138.5	133.9	150	0.55	/	/	/	Suggestive	Non-overlapping
Delete	q0353	S6	reconstructed F2	C04	MT	3.3	3.1	37.3	23.9	40.1	-0.2657	-0.0312	-0.117426	-A	Suggestive	Non-overlapping
Delete	q0354	N6	reconstructed F2	C04	MT	3.3	2.6	92.5	90.3	92.5	0.1245	-0.5441	-4.37028	-OD	Suggestive	Non-overlapping
Delete	q0355	S5	DH	C07	MT	2.5	6.8	31.3	16.7	47.2	0.4397	/	/	/	Suggestive	Non-overlapping
Delete	q0356	S6	DH	C07	MT	2.7	4.9	54	48.2	59.5	0.35	/	/	/	Suggestive	Non-overlapping
qMT39	q0357	S6	reconstructed F2	C07	MT	3.9	5.4	100.2	90.4	104.2	0.37	-0.22	-0.594595	-PD	Significant	Overlapping
qMT40	q0358	N6	reconstructed F2	C07	MT	7.7	8.6	100.2	97.2	102.9	0.68	-0.4	-0.588235	-PD	Significant	Overlapping
qMT41	q0359	S5	DH	C08	MT	3	6	6	0	14.6	0.42	/	/	/	Suggestive	Overlapping
qMT42	q0360	N6	reconstructed F2	C08	MT	8	6.2	7	3.9	10.1	0.52	0.04	0.0769231	+A	Significant	Overlapping
qMT43	q0361	S6	reconstructed F2	C08	MT	4.4	4.6	9.1	2.6	15.4	0.41	-0.05	-0.121951	-A	Significant	Overlapping
qMT44	q0362	S6	DH	C08	MT	3	5.4	9.1	7.1	23	0.37	/	/	/	Suggestive	Overlapping
qMT45	q0363	N6	DH	C08	MT	3.8	5.6	9.9	7.1	19.1	0.62	/	/	/	Significant	Overlapping
Delete	q0364	N6	DH	C08	MT	2.6	3.9	96	89	96	0.5093	/	/	/	Suggestive	Non-overlapping
qMT46	q0365	S5	reconstructed F2	C09	MT	3.4	5	75.3	72.2	78.6	0.63	-0.14	-0.222222	-PD	Suggestive	Overlapping
qMT47	q0366	N6	reconstructed F2	C09	MT	3.1	2.5	75.3	75.1	78.7	0.45	-0.09	-0.2	-PD	Suggestive	Overlapping
qMT48	q0367	N6	reconstructed F2	C09	MT	5.2	4.1	81.5	79.1	82.3	0.51	-0.12	-0.235294	-PD	Significant	Non-overlapping
qMT49	q0368	N6	reconstructed F2	C09	MT	7.5	5.8	88.5	87	97.4	0.61	-0.14	-0.229508	-PD	Significant	Non-overlapping
Delete	q0369	N6	DH	A01	OIL	2.8698	4.098	34	33.4	35.6	0.4122	/	/	/	Suggestive	Non-overlapping
qOIL01	q0370	S5	reconstructed F2	A01	OIL	3.13317	4.7226	41	39.1	45.6	0.1248	0.5417	4.34054	+OD	Suggestive	Overlapping
qOIL02	q0371	N6	DH	A01	OIL	7.01697	9.8409	44	41.1	45.4	0.6485	/	/	/	Significant	Overlapping
qOIL03	q0372	N6	reconstructed F2	A01	OIL	5.95806	4.7233	46	44.6	47.2	0.397	-0.0437	-0.110076	-A	Significant	Overlapping
qOIL04	q0373	S5	reconstructed F2	A01	OIL	3.67732	5.0415	48.4	46.6	50.5	0.1934	0.5289	2.73475	+OD	Suggestive	Overlapping
Delete	q0374	N6	DH	A01	OIL	3.1821	4.8312	58.5	54.9	58.5	0.4568	/	/	/	Suggestive	Non-overlapping
qOIL05	q0375	S5	DH	A01	OIL	3.92951	6.4321	64.8	58.5	65.8	0.4387	/	/	/	Significant	Non-overlapping
qOIL06	q0376	N6	reconstructed F2	A01	OIL	7.99062	6.0175	72.5	70.8	73.2	0.6003	0.0186	0.0309845	+A	Significant	Overlapping
qOIL07	q0377	S5	DH	A01	OIL	6.06215	9.5887	72.5	70.8	75.9	0.5405	/	/	/	Significant	Overlapping
qOIL08	q0378	S6	DH	A01	OIL	7.94391	12.5493	72.5	71.9	73.2	0.7674	/	/	/	Significant	Overlapping
qOIL09	q0379	S6	reconstructed F2	A01	OIL	12.7149	9.9436	72.5	71.9	73.2	0.6603	0.0288	0.0436165	+A	Significant	Overlapping
qOIL10	q0380	S6	reconstructed F2	A01	OIL	11.7931	9.2606	75.9	75.8	76.5	0.6098	0.151	0.247622	+PD	Significant	Overlapping
qOIL11	q0381	N6	reconstructed F2	A01	OIL	10.9477	8.5037	80.9	79.7	82.6	0.6454	0.1738	0.26929	+PD	Significant	Overlapping
qOIL12	q0382	S6	DH	A01	OIL	10.1811	15.8044	82.2	81.2	85.5	0.8563	/	/	/	Significant	Overlapping
qOIL13	q0383	S6	reconstructed F2	A01	OIL	16.3916	12.7763	82.2	81.8	84.2	0.8651	-0.1518	-0.175471	-A	Significant	Overlapping
qOIL14	q0384	S5	DH	A01	OIL	5.24725	8.7215	85.2	79.9	86.3	0.5077	/	/	/	Significant	Overlapping
qOIL15	q0385	S6	reconstructed F2	A01	OIL	9.71635	9.0843	87.4	86.4	88.8	0.7093	-0.1156	-0.162978	-A	Significant	Overlapping
qOIL16	q0386	N6	reconstructed F2	A01	OIL	7.51184	5.8305	88.1	86.8	88.8	0.4905	0.0502	0.102345	+A	Significant	Overlapping
qOIL17	q0387	S6	DH	A01	OIL	4.81667	10.4727	92.6	91.6	93	0.6966	/	/	/	Significant	Non-overlapping
qOIL18	q0388	N6	reconstructed F2	A01	OIL	3.10624	2.8566	97.5	94.3	99.1	0.5552	-0.1968	-0.354467	-PD	Suggestive	Overlapping
qOIL19	q0389	S5	reconstructed F2	A01	OIL	3.58851	5.9995	97.5	94.3	99	0.7465	-0.3278	-0.439116	-PD	Suggestive	Overlapping
qOIL20	q0390	S6	reconstructed F2	A02	OIL	5.42247	4.0909	53.5	51.7	58.1	-0.3483	-0.3048	-0.875108	-D	Significant	Non-overlapping
qOIL21	q0391	S6	reconstructed F2	A02	OIL	8.79859	6.4412	60.9	60.6	61.6	-0.5286	-0.261	-0.493757	-PD	Significant	Non-overlapping
qOIL22	q0392	S6	reconstructed F2	A02	OIL	6.54957	4.9731	67.1	66	69.6	-0.4999	-0.07	-0.140028	-A	Significant	Non-overlapping
Delete	q0393	S6	DH	A02	OIL	2.32825	3.5028	108.4	103.8	118.7	-0.4155	/	/	/	Suggestive	Non-overlapping
qOIL23	q0394	N6	DH	A03	OIL	3.66922	5.1961	16.1	12.4	21.6	-0.4818	/	/	/	Significant	Non-overlapping
Delete	q0395	S5	DH	A03	OIL	3.39265	4.7745	41.4	40.5	43.3	-0.3889	/	/	/	Suggestive	Non-overlapping
Delete	q0396	S5	DH	A03	OIL	2.2846	3.4479	56.3	50.4	59.4	-0.3413	/	/	/	Suggestive	Non-overlapping
Delete	q0397	S5	DH	A03	OIL	2.74818	4.161	65.3	63	70	-0.3664	/	/	/	Suggestive	Non-overlapping
Delete	q0398	S5	DH	A03	OIL	2.38581	3.5217	74.4	70.4	75.3	-0.3336	/	/	/	Suggestive	Non-overlapping
Delete	q0399	N6	DH	A03	OIL	2.52455	3.9018	84.2	83.2	87.3	-0.4047	/	/	/	Suggestive	Non-overlapping
qOIL24	q0400	S6	reconstructed F2	A03	OIL	8.58557	6.4636	131.4	129.3	132	-0.8325	-0.2204	-0.264745	-PD	Significant	Non-overlapping
qOIL25	q0401	N6	DH	A04	OIL	2.65358	4.6096	4.6	2.2	10.5	0.4909	/	/	/	Suggestive	Overlapping
qOIL26	q0402	S5	DH	A04	OIL	2.5422	5.1934	5.6	1.4	11.4	0.421	/	/	/	Suggestive	Overlapping
qOIL27	q0403	S5	DH	A04	OIL	2.67848	3.9396	51.9	49.6	61.1	0.3458	/	/	/	Suggestive	Overlapping
qOIL28	q0404	N6	reconstructed F2	A04	OIL	6.00493	5.0772	57.9	50.3	62.5	0.4826	-0.0056	-0.0116038	-A	Significant	Overlapping
qOIL29	q0405	N6	reconstructed F2	A05	OIL	5.62347	4.1402	118.1	113.2	122.8	0.4519	0.0495	0.109538	+A	Significant	Non-overlapping
Delete	q0406	S6	reconstructed F2	A06	OIL	2.9536	2.7501	13.3	8.9	14.2	0.258	-0.5027	-1.94845	-OD	Suggestive	Non-overlapping
Delete	q0407	N6	DH	A07	OIL	3.10532	4.0062	91.7	89.1	92.9	-0.4305	/	/	/	Suggestive	Non-overlapping
qOIL30	q0408	S6	DH	A07	OIL	2.21133	3.0249	96.4	92.9	102.1	-0.3903	/	/	/	Suggestive	Overlapping
qOIL31	q0409	N6	reconstructed F2	A07	OIL	4.08717	2.9062	101.3	93.1	102.1	-0.3379	-0.218	-0.645161	-PD	Suggestive	Overlapping
qOIL32	q0410	S6	DH	A07	OIL	2.6189	3.5826	106.4	102.1	111.4	-0.4259	/	/	/	Suggestive	Overlapping
qOIL33	q0411	N6	DH	A07	OIL	4.46091	6.1979	110.4	106.6	115	-0.517	/	/	/	Significant	Overlapping
qOIL34	q0412	N6	reconstructed F2	A07	OIL	4.38695	3.9715	118	111.4	129.7	-0.4722	-0.0347	-0.0734858	-A	Significant	Overlapping
qOIL35	q0413	N6	DH	A07	OIL	2.95739	4.7918	120	115	138	-0.4451	/	/	/	Suggestive	Overlapping
qOIL36	q0414	N6	DH	A08	OIL	11.2726	17.1785	65.5	59.5	70.4	-0.8578	/	/	/	Significant	Overlapping
qOIL37	q0415	S6	reconstructed F2	A08	OIL	11.7354	9.9036	66.5	60.7	68.5	-0.751	0.478	0.636485	+PD	Significant	Overlapping
qOIL38	q0416	N6	reconstructed F2	A08	OIL	10.9844	9.26	67.5	60.4	68.5	-0.6902	0.4173	0.604607	+PD	Significant	Overlapping
qOIL39	q0417	N6	DH	A08	OIL	10.3367	15.3532	71.8	70.5	73.6	-0.8125	/	/	/	Significant	Overlapping
qOIL40	q0418	N6	reconstructed F2	A08	OIL	14.6664	11.4741	73.8	71.2	76.2	-0.7537	0.4401	0.583919	+PD	Significant	Overlapping
qOIL41	q0419	S6	reconstructed F2	A08	OIL	13.9989	10.5507	75.8	74.7	76.5	-0.752	0.4016	0.534043	+PD	Significant	Overlapping
qOIL42	q0420	S5	DH	A08	OIL	6.10732	9.363	79.1	79	84.1	-0.525	/	/	/	Significant	Overlapping
qOIL43	q0421	N6	reconstructed F2	A08	OIL	8.38611	7.5072	81.1	79.1	85.1	-0.5493	0.0521	0.094848	+A	Significant	Overlapping
qOIL44	q0422	S5	reconstructed F2	A08	OIL	5.66324	8.6069	81.1	79	85.2	-0.6466	0.1013	0.156666	+A	Significant	Overlapping
qOIL45	q0423	N6	DH	A08	OIL	9.54085	15.6954	82.1	79.2	85.1	-0.8127	/	/	/	Significant	Overlapping
qOIL46	q0424	S6	reconstructed F2	A08	OIL	9.5185	8.6474	82.1	79.1	85.2	-0.6595	0.2111	0.320091	+PD	Significant	Overlapping
qOIL47	q0425	S6	DH	A08	OIL	6.029	10.4052	83.1	79	85.2	-0.6983	/	/	/	Significant	Overlapping
qOIL48	q0426	S6	DH	A08	OIL	7.69517	13.2334	89.2	85.2	92.5	-0.7832	/	/	/	Significant	Overlapping
qOIL49	q0427	S6	reconstructed F2	A08	OIL	11.379	9.4354	90.2	86	90.2	-0.7569	0.2605	0.344167	+PD	Significant	Overlapping
qOIL50	q0428	S5	DH	A08	OIL	5.17835	9.3759	91.5	90.5	94.1	-0.5214	/	/	/	Significant	Overlapping
qOIL51	q0429	S5	reconstructed F2	A08	OIL	6.9825	11.3738	91.5	85.6	93.3	-0.7821	0.1322	0.169032	+A	Significant	Overlapping
Delete	q0430	N6	DH	A09	OIL	2.54359	3.1747	64.5	63.6	65.2	-0.3605	/	/	/	Suggestive	Non-overlapping
Delete	q0431	S6	DH	A09	OIL	3.1125	4.478	70.5	68.8	71.3	-0.4568	/	/	/	Suggestive	Non-overlapping
Delete	q0432	N6	DH	A09	OIL	2.32965	2.817	73.3	72.4	74.5	0.3469	/	/	/	Suggestive	Non-overlapping
qOIL52	q0433	S6	DH	A09	OIL	3.37332	5.3684	80.7	79.7	85.6	-0.4978	/	/	/	Suggestive	Overlapping
qOIL53	q0434	N6	DH	A09	OIL	2.56218	3.4655	85.6	79.7	87.4	0.3865	/	/	/	Suggestive	Overlapping
qOIL54	q0435	S6	DH	A09	OIL	3.34811	5.8269	87.6	85.6	87.9	-0.5193	/	/	/	Suggestive	Overlapping
qOIL55	q0436	N6	DH	A10	OIL	4.06537	5.7221	31.7	26.1	33.9	0.5866	/	/	/	Significant	Overlapping
qOIL56	q0437	N6	reconstructed F2	A10	OIL	3.434	2.5066	31.7	25.6	34.7	0.4058	0.3395	0.836619	+D	Suggestive	Overlapping
Delete	q0438	N6	DH	A10	OIL	2.71618	4.2097	40.6	38.3	44.3	0.4868	/	/	/	Suggestive	Non-overlapping
qOIL57	q0439	S5	DH	C01	OIL	3.49929	5.3984	0	0	3.6	0.4011	/	/	/	Significant	Overlapping
qOIL58	q0440	S6	reconstructed F2	C01	OIL	5.48855	4.8834	1	0	3.2	0.4954	0.0386	0.0779168	+A	Significant	Overlapping
Delete	q0441	S5	reconstructed F2	C01	OIL	3.07771	4.4246	5.6	3.6	10.4	0.2781	0.334	1.20101	+OD	Suggestive	Non-overlapping
qOIL59	q0442	S6	reconstructed F2	C01	OIL	5.02088	3.8997	12.9	10.7	16.4	0.4384	0.1156	0.263686	+PD	Significant	Overlapping
qOIL60	q0443	S5	DH	C01	OIL	2.87332	6.3973	17.1	16.1	18.1	0.4305	/	/	/	Suggestive	Overlapping
Delete	q0444	S5	DH	C02	OIL	2.23762	3.3317	35.1	24.2	37	0.3154	/	/	/	Suggestive	Non-overlapping
qOIL61	q0445	S5	reconstructed F2	C02	OIL	4.35807	5.9058	39.5	38.2	41.1	0.1249	0.505	4.04323	+OD	Significant	Non-overlapping
qOIL62	q0446	S5	reconstructed F2	C02	OIL	4.62876	7.2669	47.5	44.5	52	0.1228	0.5439	4.42915	+OD	Significant	Non-overlapping
Delete	q0447	N6	reconstructed F2	C02	OIL	3.68039	3.2153	68.7	66.5	71.5	0.2698	0.2189	0.811342	+D	Suggestive	Non-overlapping
qOIL63	q0448	N6	reconstructed F2	C02	OIL	4.43632	3.7843	74.5	71.5	75.9	0.2906	0.3018	1.03854	+D	Significant	Non-overlapping
qOIL64	q0449	N6	reconstructed F2	C02	OIL	5.53646	3.9757	81.1	75.9	82	0.2427	0.2737	1.12773	+D	Significant	Non-overlapping
qOIL65	q0450	S6	reconstructed F2	C02	OIL	4.57084	3.0971	87.8	84.6	88.9	0.4334	-0.0193	-0.0445316	-A	Significant	Overlapping
qOIL66	q0451	N6	reconstructed F2	C02	OIL	3.32647	2.6108	92.2	90.2	94.5	0.2208	0.1881	0.851902	+D	Suggestive	Overlapping
qOIL67	q0452	S5	DH	C02	OIL	4.00914	8.5454	95.7	90	98	0.494	/	/	/	Significant	Overlapping
qOIL68	q0453	S5	DH	C02	OIL	4.93674	8.0698	103.7	101.2	105.5	0.4797	/	/	/	Significant	Non-overlapping
Delete	q0454	S5	DH	C02	OIL	3.38735	5.4038	111.7	110.1	119.9	0.3962	/	/	/	Suggestive	Non-overlapping
qOIL69	q0455	N6	reconstructed F2	C03	OIL	2.95368	2.0396	26.4	23.1	28.9	0.2956	-0.1294	-0.437754	-PD	Suggestive	Overlapping
qOIL70	q0456	S6	reconstructed F2	C03	OIL	3.02253	2.059	26.4	23.3	29.6	0.3461	-0.2366	-0.683617	-PD	Suggestive	Overlapping
qOIL71	q0457	N6	DH	C03	OIL	6.89842	10.3168	126.8	126.5	127.3	-0.6456	/	/	/	Significant	Non-overlapping
qOIL72	q0458	S6	reconstructed F2	C03	OIL	4.05678	4.1724	129.8	128	132.1	0.3877	0.2357	0.607944	+PD	Suggestive	Overlapping
qOIL73	q0459	S5	DH	C03	OIL	2.30304	3.5463	130.2	128.8	132.9	0.3238	/	/	/	Suggestive	Overlapping
qOIL74	q0460	N6	DH	C03	OIL	9.04849	14.8227	137.5	135.8	144.3	-0.774	/	/	/	Significant	Overlapping
qOIL75	q0461	S5	DH	C03	OIL	2.98607	4.6716	138.5	134.1	149.7	-0.3803	/	/	/	Suggestive	Overlapping
qOIL76	q0462	S6	reconstructed F2	C03	OIL	5.33959	4.1418	139.7	135.8	148.6	-0.4794	0.0677	0.141218	+A	Significant	Overlapping
qOIL77	q0463	S6	DH	C03	OIL	2.21655	3.3559	145.7	138.7	153	-0.4092	/	/	/	Suggestive	Overlapping
Delete	q0464	S6	DH	C05	OIL	2.83604	4.0986	13.4	7.2	13.7	0.4345	/	/	/	Suggestive	Non-overlapping
Delete	q0465	S6	DH	C05	OIL	3.18479	4.5157	18.4	17.9	21.3	0.4575	/	/	/	Suggestive	Non-overlapping
Delete	q0466	S5	reconstructed F2	C06	OIL	3.10963	4.1081	56.7	54.9	61.4	-0.9067	0.3057	0.337157	+PD	Suggestive	Non-overlapping
qOIL78	q0467	S5	reconstructed F2	C06	OIL	4.84355	6.2841	74.6	73.1	75.3	-0.5963	0.7548	1.26581	+OD	Significant	Overlapping
qOIL79	q0468	S6	DH	C06	OIL	3.50302	5.0924	74.6	71.8	78.2	0.5185	/	/	/	Significant	Overlapping
Delete	q0469	S5	reconstructed F2	C07	OIL	3.16167	4.0048	51	47.2	57.9	0.4398	-0.1003	-0.228058	-PD	Suggestive	Non-overlapping
Delete	q0470	S6	reconstructed F2	C08	OIL	3.16721	2.271	35.5	27.8	37.2	0.269	0.2007	0.746097	+PD	Suggestive	Non-overlapping
Delete	q0471	S6	reconstructed F2	C08	OIL	3.94268	3.0929	48.7	44.7	58.8	0.4708	-0.0461	-0.0979184	-A	Suggestive	Non-overlapping
Delete	q0472	N6	reconstructed F2	C09	OIL	3.51222	2.8745	15.7	12.7	26.4	0.1684	0.3379	2.00653	+OD	Suggestive	Non-overlapping
Delete	q0473	S6	reconstructed F2	C09	OIL	3.05609	2.0859	86.9	82.3	88.5	0.2785	-0.0106	-0.038061	-A	Suggestive	Non-overlapping
qPH01	q0474	S5	reconstructed F2	A01	PH	4.6	6.3	44	40	45.1	-7.17	2.41	0.336123	+PD	Significant	Non-overlapping
qPH02	q0475	N6	reconstructed F2	A01	PH	4.8	5.5	55.5	51.8	58.5	3.03	-0.24	-0.0792079	-A	Significant	Overlapping
qPH03	q0476	S6	reconstructed F2	A01	PH	3.5	4	57.5	53.5	58.5	1.88	0.93	0.494681	+PD	Suggestive	Overlapping
qPH04	q0477	S5	reconstructed F2	A01	PH	6.9	11	61.5	59	64	3.62	1.55	0.428177	+PD	Significant	Overlapping
qPH05	q0478	N6	reconstructed F2	A01	PH	3.3	3.1	62.6	62.5	64.7	2.03	0.08	0.0394089	+A	Suggestive	Overlapping
qPH06	q0479	S5	DH	A01	PH	4.2	6.1	70.2	67.8	70.8	1.97	/	/	/	Significant	Overlapping
qPH07	q0480	S5	reconstructed F2	A01	PH	4.2	5.9	70.6	69.6	70.8	2.97	0.65	0.218855	+PD	Significant	Overlapping
qPH08	q0481	S6	reconstructed F2	A01	PH	4.5	4.1	74.8	72.4	75.1	2.34	-0.57	-0.24359	-PD	Significant	Overlapping
qPH09	q0482	S5	DH	A01	PH	5.4	7.7	75.1	72.9	77	2.18	/	/	/	Significant	Overlapping
qPH10	q0483	S5	DH	A01	PH	3.7	5.5	81.5	79	86.3	1.84	/	/	/	Significant	Overlapping
qPH11	q0484	S6	reconstructed F2	A01	PH	4	3.9	85.2	82.2	88	2.48	-1.58	-0.637097	-PD	Significant	Overlapping
qPH12	q0485	S6	DH	A01	PH	3.1	4.4	99.3	98.7	101.2	2.15	/	/	/	Significant	Overlapping
qPH13	q0486	S6	reconstructed F2	A01	PH	3.7	4.1	101.2	99.5	101.4	2.24	0.32	0.142857	+A	Suggestive	Overlapping
qPH14	q0487	N6	DH	A01	PH	2.9	4.6	101.4	100.3	111.5	1.87	/	/	/	Suggestive	Overlapping
Delete	q0488	S6	DH	A02	PH	2.8	4.4	50.8	48.6	51.5	-2.15	/	/	/	Suggestive	Non-overlapping
qPH15	q0489	S6	reconstructed F2	A02	PH	6.3	6	58.5	54.4	61.7	-1.89	-1.85	-0.978836	-D	Significant	Overlapping
qPH16	q0490	S6	DH	A02	PH	4.4	6.4	58.7	56	63	-2.58	/	/	/	Significant	Overlapping
qPH17	q0491	S6	DH	A02	PH	2.4	3.5	67.1	66	73.6	-1.88	/	/	/	Suggestive	Overlapping
qPH18	q0492	S6	reconstructed F2	A02	PH	3.1	3.3	68.6	67.6	73.6	-1.96	-0.59	-0.30102	-PD	Suggestive	Overlapping
qPH19	q0493	S5	DH	A02	PH	6.9	11.1	96	94	100.4	-2.6	/	/	/	Significant	Overlapping
qPH20	q0494	S5	reconstructed F2	A02	PH	3.7	4.7	96	94	100.4	-2.11	-0.48	-0.227488	-PD	Suggestive	Overlapping
qPH21	q0495	S5	DH	A02	PH	8.7	13.1	106.4	104.1	112.4	-2.9	/	/	/	Significant	Overlapping
qPH22	q0496	S5	reconstructed F2	A02	PH	3.1	3.9	106.4	103.8	113	-2.5	1.17	0.468	+PD	Suggestive	Overlapping
qPH23	q0497	S5	DH	A02	PH	6.8	11	117.2	114.2	118.7	-2.61	/	/	/	Significant	Non-overlapping
Delete	q0498	S6	DH	A03	PH	2.5	3.4	43.3	41.4	49.1	1.9381	/	/	/	Suggestive	Non-overlapping
qPH24	q0499	N6	reconstructed F2	A03	PH	3.7	3.4	62.4	59.4	65.3	1.97	-0.97	-0.492386	-PD	Suggestive	Overlapping
qPH25	q0500	S5	DH	A03	PH	3.1	4.2	66.3	63.3	69	1.62	/	/	/	Suggestive	Overlapping
qPH26	q0501	S6	reconstructed F2	A03	PH	6	6.3	92.9	87	93.5	3.01	-1.24	-0.41196	-PD	Significant	Overlapping
qPH27	q0502	S5	reconstructed F2	A03	PH	4	5.6	93	87	93.8	3.42	-0.35	-0.102339	-A	Significant	Overlapping
qPH28	q0503	S6	reconstructed F2	A03	PH	8.1	8.2	100.3	97.7	104.6	3.64	-0.86	-0.236264	-PD	Significant	Overlapping
qPH29	q0504	S5	reconstructed F2	A03	PH	4	5.9	100.3	99.3	105.8	3.76	-0.48	-0.12766	-A	Significant	Overlapping
qPH30	q0505	S6	DH	A03	PH	7.3	11.3	103.5	98.2	105.8	3.34	/	/	/	Significant	Overlapping
qPH31	q0506	S6	reconstructed F2	A03	PH	5.7	5.6	108.8	105.8	110	2.16	1.02	0.472222	+PD	Significant	Non-overlapping
qPH32	q0507	S6	DH	A03	PH	3.7	5.7	118.4	117.3	119.6	-2.41	/	/	/	Significant	Non-overlapping
qPH33	q0508	S6	DH	A03	PH	5.5	9.4	123.4	122.4	123.6	3.04	/	/	/	Significant	Non-overlapping
Delete	q0509	S6	DH	A05	PH	2.3	3.9	33.9	32.5	36.9	1.98	/	/	/	Suggestive	Non-overlapping
qPH34	q0510	S6	reconstructed F2	A05	PH	3.8	3.6	87.6	86.6	88.7	2.47	-1.01	-0.408907	-PD	Significant	Non-overlapping
qPH35	q0511	N6	reconstructed F2	A06	PH	4.2	4.8	91.6	89.6	92.3	-2.79	2.1	0.752688	+PD	Significant	Non-overlapping
qPH36	q0512	S5	DH	A07	PH	6.2	11.7	11	4.5	13.9	-2.7	/	/	/	Significant	Non-overlapping
qPH37	q0513	S5	DH	A07	PH	7.6	12.3	16.9	13.9	17.9	-2.73	/	/	/	Significant	Overlapping
qPH38	q0514	S5	reconstructed F2	A07	PH	4	5.3	17.9	14	22.3	-3.55	1.88	0.529577	+PD	Significant	Overlapping
qPH39	q0515	S5	DH	A07	PH	10.3	15	25.8	23.1	29.2	-3	/	/	/	Significant	Non-overlapping
qPH40	q0516	S5	reconstructed F2	A08	PH	4.4	5.9	79.1	76.2	85.2	-3.21	3.92	1.22118	+OD	Significant	Overlapping
qPH41	q0517	S6	DH	A08	PH	3.8	5.8	83.1	78.9	85.1	-2.38	/	/	/	Significant	Overlapping
qPH42	q0518	S6	DH	A08	PH	4.3	6.4	90.5	85.1	93.8	-2.46	/	/	/	Significant	Overlapping
qPH43	q0519	S5	reconstructed F2	A08	PH	5.5	8.1	93.5	91.2	96.2	-3.94	3.68	0.93401	+D	Significant	Overlapping
Delete	q0520	N6	reconstructed F2	A09	PH	3.1	3.6	6	0	15	-0.6134	-2.379	-3.87838	-OD	Suggestive	Non-overlapping
Delete	q0521	S5	DH	A09	PH	2.8	3.8	64.5	63.8	65.1	1.5153	/	/	/	Suggestive	Non-overlapping
qPH44	q0522	S6	reconstructed F2	A09	PH	3.7	3.8	70	68.8	71.4	-2.11	0.56	0.265403	+PD	Significant	Non-overlapping
Delete	q0523	S5	DH	A09	PH	2.7	3.5	74.5	73.3	75.3	-1.4584	/	/	/	Suggestive	Non-overlapping
qPH45	q0524	N6	DH	A09	PH	3.5	6	78.8	77.6	79.7	-2.36	/	/	/	Significant	Non-overlapping
qPH46	q0525	S6	DH	A09	PH	3.3	5.3	85.6	82.7	87.7	-2.34	/	/	/	Significant	Overlapping
qPH47	q0526	S5	DH	A09	PH	3.1	5.8	86.6	85.6	88.1	-1.91	/	/	/	Suggestive	Overlapping
qPH48	q0527	N6	DH	A09	PH	6	10.3	89.1	88.4	90.3	-3.21	/	/	/	Significant	Non-overlapping
qPH49	q0528	S6	DH	A09	PH	3.5	5.3	92.8	91.5	101.8	-2.35	/	/	/	Significant	Non-overlapping
qPH50	q0529	N6	DH	A09	PH	2.4	4	115.5	111.6	116.7	2.05	/	/	/	Suggestive	Overlapping
qPH51	q0530	S5	DH	A09	PH	3.3	4.4	119.3	115.5	124.8	-1.71	/	/	/	Significant	Overlapping
qPH52	q0531	N6	reconstructed F2	A10	PH	8.3	8.2	112.2	108.7	113.2	3.42	-1.72	-0.502924	-PD	Significant	Non-overlapping
Delete	q0532	S6	reconstructed F2	C01	PH	3.2	2.9	20.5	19.4	22.5	-2.2317	-0.2408	-0.1079	-A	Suggestive	Non-overlapping
qPH53	q0533	S6	reconstructed F2	C03	PH	5.8	6.5	2	0	9.4	-3.15	3.39	1.07619	+D	Significant	Non-overlapping
qPH54	q0534	N6	DH	C06	PH	6.6	11.7	22	20	23.8	-3.06	/	/	/	Significant	Non-overlapping
qPH55	q0535	N6	DH	C06	PH	9.3	16.2	31.4	29.4	38.4	-3.83	/	/	/	Significant	Overlapping
qPH56	q0536	N6	reconstructed F2	C06	PH	6.2	7	37.4	31.3	43.1	-3.45	-1.4	-0.405797	-PD	Significant	Overlapping
qPH57	q0537	S6	reconstructed F2	C06	PH	3.2	3	44.1	32.4	47.8	-2.56	0.47	0.183594	+A	Suggestive	Overlapping
qPH58	q0538	N6	reconstructed F2	C06	PH	6	5.6	44.6	43.1	47.8	-3.04	-1.01	-0.332237	-PD	Significant	Overlapping
Delete	q0539	S6	DH	C06	PH	2.5	4.4	70.9	69.9	74.3	-2.1421	/	/	/	Suggestive	Non-overlapping
qPH59	q0540	S5	DH	C07	PH	3.3	4.7	42	31	44	1.71	/	/	/	Significant	Non-overlapping
qPH60	q0541	S5	DH	C07	PH	4.5	6.3	51	47.2	53	1.98	/	/	/	Significant	Non-overlapping
Delete	q0542	S5	DH	C07	PH	2.8	4.2	58.2	57.2	62.6	1.6156	/	/	/	Suggestive	Non-overlapping
qPH61	q0543	N6	reconstructed F2	C09	PH	3.1	3.2	104.1	92.8	107.5	1.56	0.22	0.141026	+A	Suggestive	Overlapping
qPH62	q0544	N6	DH	C09	PH	2.7	4.3	105.5	92.8	107.5	1.81	/	/	/	Suggestive	Overlapping
Delete	q0545	S5	DH	A01	PN	2.7	4.7	67.4	65.8	68.8	-10.8	/	/	/	Suggestive	Non-overlapping
qPN01	q0546	N6	reconstructed F2	A05	PN	4.1	4.4	0	0	5.4	12.9	8.7	0.674419	+PD	Significant	Non-overlapping
Delete	q0547	S6	DH	A05	PN	2.5	5.1	68.3	67.3	71	12.9983	/	/	/	Suggestive	Non-overlapping
qPN02	q0548	S6	reconstructed F2	A06	PN	3.2	3.5	65	64.6	68.1	-32.1	9.1	0.283489	+PD	Suggestive	Overlapping
qPN03	q0549	S5	reconstructed F2	A06	PN	3.4	5	69	65.8	70.4	7.3	-23.9	-3.27397	-OD	Suggestive	Overlapping
Delete	q0550	S5	reconstructed F2	A07	PN	3.1	4.4	0	0	7.7	21.4402	-24.1893	-1.12823	-D	Suggestive	Non-overlapping
Delete	q0551	S6	DH	A07	PN	2.6	4.6	40.4	39.4	42.7	12.5	/	/	/	Suggestive	Non-overlapping
Delete	q0552	S6	DH	A07	PN	2.7	5.4	50.2	47.2	53	13.9	/	/	/	Suggestive	Non-overlapping
qPN04	q0553	N6	DH	A07	PN	2.9	5.6	83.4	82.8	89.1	-17.7	/	/	/	Significant	Non-overlapping
qPN05	q0554	N6	DH	A07	PN	6.9	13.7	94.9	91.1	96.4	-28.3	/	/	/	Significant	Overlapping
qPN06	q0555	S6	DH	A07	PN	3.5	6.5	96.4	90.8	101.3	-15.1	/	/	/	Significant	Overlapping
qPN07	q0556	N6	DH	A07	PN	3.8	8	104.9	102.9	106.2	-21.3	/	/	/	Significant	Non-overlapping
qPN08	q0557	S6	reconstructed F2	A09	PN	4.2	5.8	86.6	85.6	88.1	-24.8	14.2	0.572581	+PD	Significant	Non-overlapping
qPN09	q0558	N6	reconstructed F2	A10	PN	3.9	6.9	92	91.3	92.7	26.4	-8.4	-0.318182	-PD	Significant	Overlapping
qPN10	q0559	S5	DH	A10	PN	3.1	6.5	95.7	91.4	100.2	12.6	/	/	/	Significant	Overlapping
qPN11	q0560	N6	reconstructed F2	A10	PN	7.7	12.2	101.8	101.4	102.2	36.9	-8.1	-0.219512	-PD	Significant	Overlapping
qPN12	q0561	S5	DH	A10	PN	4.6	8.3	102.2	101.4	107.2	14.3	/	/	/	Significant	Overlapping
qPN13	q0562	S5	DH	C02	PN	4.9	10.3	27.2	24.9	32.1	15.8	/	/	/	Significant	Non-overlapping
qPN14	q0563	S5	DH	C02	PN	4.7	8.5	38.8	37	41.1	14.4	/	/	/	Significant	Non-overlapping
Delete	q0564	N6	DH	C02	PN	2.9	6.2	88.8	81.7	90.2	-18.1825	/	/	/	Suggestive	Non-overlapping
qPN15	q0565	N6	DH	C02	PN	4	9.3	95.7	90.2	98.8	-22.4	/	/	/	Significant	Non-overlapping
Delete	q0566	N6	DH	C02	PN	2.9	7.6	102.4	99.4	105.3	-20.1066	/	/	/	Suggestive	Non-overlapping
qPN16	q0567	N6	reconstructed F2	C03	PN	3.7	4.3	10.6	5.5	14.7	-19.2	25.9	1.34896	+OD	Significant	Non-overlapping
qPN17	q0568	N6	DH	C03	PN	3.3	6.1	82.5	77.9	84.1	18.2	/	/	/	Significant	Non-overlapping
Delete	q0569	S6	reconstructed F2	C04	PN	3.8	4.8	38.3	27.6	43.8	3.94517	18.3542	4.65232	+OD	Suggestive	Non-overlapping
Delete	q0570	S6	reconstructed F2	C04	PN	3	3.1	65.8	65.2	67.5	-15.1682	21.3687	1.40878	+OD	Suggestive	Non-overlapping
qPN18	q0571	S5	DH	C05	PN	2.9	4.8	29.9	27.3	34	10.8	/	/	/	Suggestive	Overlapping
qPN19	q0572	S5	reconstructed F2	C05	PN	2.9	4.4	33.9	29.9	38.2	19.6	-4.2	-0.214286	-PD	Suggestive	Overlapping
Delete	q0573	S5	DH	C06	PN	2.5	4.5	0	0	2.4	-10.7617	/	/	/	Suggestive	Non-overlapping
qPN20	q0574	S5	DH	C06	PN	2.9	5.8	10.9	4.1	17.1	-11.9	/	/	/	Significant	Non-overlapping
Delete	q0575	S5	reconstructed F2	C06	PN	3.1	5	24.8	20.8	35	-24.4895	19.1535	0.782111	+PD	Suggestive	Non-overlapping
Delete	q0576	S6	reconstructed F2	C06	PN	3.2	3.6	75.9	57.1	79.2	23.7443	-0.6045	-0.0254587	-A	Suggestive	Non-overlapping
qPN21	q0577	S5	reconstructed F2	C09	PN	7.5	11.6	63.4	61.4	66.4	28.9	7.6	0.262976	+PD	Significant	Non-overlapping
qPN22	q0578	S5	reconstructed F2	C09	PN	5.9	9.4	73	69.5	73.4	31.2	-4.5	-0.144231	-A	Significant	Non-overlapping
Delete	q0579	S5	DH	C09	PN	3	5.5	87.5	85.9	91.8	9.9	/	/	/	Suggestive	Non-overlapping
Delete	q0580	S5	DH	A01	PRO	2.44553	3.4208	0	0	4	0.2003	/	/	/	Suggestive	Non-overlapping
qPRO01	q0581	S5	reconstructed F2	A01	PRO	5.97787	8.1001	100.2	99.7	100.7	-0.5355	0.1389	0.259384	+PD	Significant	Overlapping
qPRO02	q0582	N6	reconstructed F2	A01	PRO	6.8524	6.7418	21	20.3	22.7	0.1723	0.2621	1.52118	+OD	Significant	Overlapping
qPRO03	q0583	N6	DH	A01	PRO	6.3282	11.1472	63.6	58.5	65.4	0.3333	/	/	/	Significant	Non-overlapping
qPRO04	q0584	N6	DH	A01	PRO	7.28021	12.3287	70.8	70.2	73.2	0.3502	/	/	/	Significant	Overlapping
qPRO05	q0585	S6	DH	A01	PRO	3.69508	6.068	70.8	70.2	72	0.2058	/	/	/	Significant	Overlapping
qPRO06	q0586	N6	DH	A01	PRO	6.67889	11.5825	78.7	77.3	80.9	0.3423	/	/	/	Significant	Overlapping
qPRO07	q0587	S6	DH	A01	PRO	4.36684	7.2793	78.7	77.2	82.2	0.2258	/	/	/	Significant	Overlapping
qPRO08	q0588	S6	DH	A01	PRO	4.18699	8.0822	89.1	86.4	89.4	0.2361	/	/	/	Significant	Non-overlapping
Delete	q0589	S5	reconstructed F2	A01	PRO	3.64236	6.6427	96.5	93.5	98.5	-0.4861	0.3825	0.786875	+PD	Suggestive	Non-overlapping
qPRO09	q0590	S6	DH	A02	PRO	4.61769	8.3182	50.4	48.8	51.1	0.2429	/	/	/	Significant	Non-overlapping
qPRO10	q0591	S6	DH	A02	PRO	6.27248	11.5577	57.5	53.8	60.4	0.2835	/	/	/	Significant	Non-overlapping
qPRO11	q0592	S6	DH	A02	PRO	4.98442	8.9323	63.3	62.3	67.6	0.2467	/	/	/	Significant	Non-overlapping
qPRO12	q0593	S6	DH	A02	PRO	4.32965	7.4552	69.6	67.6	69.6	0.225	/	/	/	Significant	Non-overlapping
qPRO13	q0594	N6	reconstructed F2	A02	PRO	4.6405	4.5521	114.2	109	118.7	-0.2746	0.1584	0.576839	+PD	Significant	Non-overlapping
qPRO14	q0595	S6	reconstructed F2	A03	PRO	4.15465	5.5604	24.6	16.9	31.4	-0.1641	0.0246	0.149909	+A	Significant	Non-overlapping
qPRO15	q0596	S6	reconstructed F2	A03	PRO	5.55845	6.48	67.3	64.3	68.9	-0.2949	0.2837	0.962021	+D	Significant	Overlapping
qPRO16	q0597	S6	reconstructed F2	A03	PRO	4.54302	4.6805	74.4	73	76.3	-0.263	0.2133	0.811027	+D	Significant	Overlapping
Delete	q0598	N6	DH	A04	PRO	2.30142	5.6108	5.6	1.1	16.4	-0.2513	/	/	/	Suggestive	Non-overlapping
Delete	q0599	N6	DH	A04	PRO	2.25793	3.5874	50.6	45.3	51.9	-0.1858	/	/	/	Suggestive	Non-overlapping
Delete	q0600	N6	DH	A04	PRO	2.28697	3.9011	55.9	51.9	63.6	-0.1937	/	/	/	Suggestive	Non-overlapping
Delete	q0601	S5	DH	A05	PRO	2.88463	3.9644	52.3	50.6	53.1	0.2218	/	/	/	Suggestive	Non-overlapping
qPRO17	q0602	S6	DH	A06	PRO	3.42454	5.5945	66	64.4	66.3	0.1987	/	/	/	Significant	Non-overlapping
qPRO18	q0603	S6	DH	A06	PRO	4.56685	8.934	74.6	72.7	76.2	0.2539	/	/	/	Significant	Non-overlapping
qPRO19	q0604	S6	reconstructed F2	A06	PRO	3.45492	4.3706	83.2	82	84.7	0.2445	-0.2265	-0.92638	-D	Suggestive	Overlapping
qPRO20	q0605	S6	reconstructed F2	A06	PRO	4.63836	6.1698	91.6	90.2	95.8	0.2898	-0.2862	-0.987578	-D	Significant	Overlapping
qPRO21	q0606	S6	DH	A06	PRO	2.75971	5.6675	84.8	82.2	85.1	0.2091	/	/	/	Suggestive	Overlapping
Delete	q0607	S5	reconstructed F2	A07	PRO	3.1579	5.6998	5	0	13.9	-0.3677	0.2803	0.762306	+PD	Suggestive	Non-overlapping
qPRO22	q0608	S5	reconstructed F2	A07	PRO	4.41087	6.0512	17.9	14.3	20.3	-0.3445	0.041	0.119013	+A	Significant	Overlapping
qPRO23	q0609	S5	DH	A07	PRO	8.81903	13.7239	20.3	14.9	22.3	-0.4108	/	/	/	Significant	Overlapping
qPRO24	q0610	S5	reconstructed F2	A07	PRO	3.43407	4.9733	26.8	25.8	30	-0.2924	-0.0581	-0.1987	-PD	Suggestive	Overlapping
qPRO25	q0611	S5	DH	A07	PRO	7.71266	12.1614	27.7	25.8	29.8	-0.3872	/	/	/	Significant	Overlapping
Delete	q0612	S6	DH	A07	PRO	2.70198	4.2851	41.4	35.3	42.7	-0.1717	/	/	/	Suggestive	Non-overlapping
Delete	q0613	S6	DH	A07	PRO	2.94104	4.9211	49.2	44.4	55.6	-0.1827	/	/	/	Suggestive	Non-overlapping
Delete	q0614	S5	DH	A07	PRO	2.49049	3.449	71.6	69.1	73.4	-0.2052	/	/	/	Suggestive	Non-overlapping
qPRO26	q0615	N6	reconstructed F2	A08	PRO	5.81944	5.6927	74	71.6	76.2	0.2868	-0.1299	-0.452929	-PD	Significant	Non-overlapping
Delete	q0616	S5	DH	A09	PRO	3.23673	4.8172	116	115.5	118.3	0.2422	/	/	/	Suggestive	Non-overlapping
qPRO27	q0617	S5	reconstructed F2	A09	PRO	5.17621	7.7101	123.3	122.6	124.8	0.5872	0.0328	0.0558583	+A	Significant	Overlapping
qPRO28	q0618	S6	DH	A09	PRO	2.95805	6.5574	124.3	123.3	126.2	0.2136	/	/	/	Suggestive	Overlapping
qPRO29	q0619	S6	DH	A09	PRO	6.02244	12.957	133.2	128.9	135.5	0.3042	/	/	/	Significant	Overlapping
qPRO30	q0620	N6	reconstructed F2	A09	PRO	3.14533	3.4107	134.5	127.9	138.4	0.0681	0.1185	1.74009	+OD	Suggestive	Overlapping
qPRO31	q0621	S5	DH	A10	PRO	4.69223	8.6181	22.6	5.4	25.6	-0.3586	/	/	/	Significant	Non-overlapping
qPRO32	q0622	S5	DH	A10	PRO	9.51493	15.5017	31.7	28.6	33.9	-0.5171	/	/	/	Significant	Non-overlapping
qPRO33	q0623	N6	reconstructed F2	A10	PRO	6.94308	7.2666	112.2	108.2	112.2	0.343	-0.1461	-0.425948	-PD	Significant	Non-overlapping
qPRO34	q0624	N6	DH	C03	PRO	3.63725	7.0012	18.1	12.6	20.8	-0.3082	/	/	/	Significant	Non-overlapping
qPRO35	q0625	N6	DH	C03	PRO	3.69518	6.0382	24	20.8	26.4	-0.2678	/	/	/	Significant	Overlapping
qPRO36	q0626	S5	DH	C03	PRO	4.76959	7.8844	25	21.2	26.4	-0.3309	/	/	/	Significant	Overlapping
qPRO37	q0627	S5	DH	C03	PRO	3.78774	6.626	35.1	33.1	37.1	-0.2999	/	/	/	Significant	Overlapping
qPRO38	q0628	N6	DH	C03	PRO	3.0073	5.7508	36.1	33.1	37.1	-0.257	/	/	/	Suggestive	Overlapping
qPRO39	q0629	N6	reconstructed F2	C03	PRO	2.97062	2.8705	26	20.9	30.4	-0.1813	0.0506	0.279095	+PD	Suggestive	Overlapping
qPRO40	q0630	S6	reconstructed F2	C03	PRO	3.33261	3.2986	112.4	111.7	113.5	-0.064	0.2124	3.31875	+OD	Suggestive	Overlapping
qPRO41	q0631	S6	DH	C03	PRO	2.334	3.5614	113.5	112.4	115	-0.2284	/	/	/	Suggestive	Overlapping
qPRO42	q0632	S6	DH	C03	PRO	3.76203	6.5611	126.8	121.1	128.2	0.2112	/	/	/	Significant	Overlapping
qPRO43	q0633	N6	DH	C03	PRO	2.36323	4.2032	126.8	126	128.7	0.204	/	/	/	Suggestive	Overlapping
qPRO44	q0634	S5	DH	C03	PRO	2.84415	4.5437	126.8	126.1	128.7	0.2306	/	/	/	Suggestive	Overlapping
qPRO45	q0635	S5	DH	C03	PRO	3.91345	5.9919	138.5	134.9	145.2	0.2652	/	/	/	Significant	Overlapping
qPRO46	q0636	N6	DH	C03	PRO	5.74432	9.8355	138.7	136.9	145.8	0.3174	/	/	/	Significant	Overlapping
Delete	q0637	N6	reconstructed F2	C04	PRO	3.65393	4.32	27.1	20.4	34.5	-0.2409	0.0087	0.0361146	+A	Suggestive	Non-overlapping
Delete	q0638	N6	reconstructed F2	C04	PRO	3.23481	3.1993	36.5	34.5	41	-0.1457	-0.0724	-0.496911	-PD	Suggestive	Non-overlapping
Delete	q0639	S5	DH	C04	PRO	2.54595	3.5572	84.8	80.9	89.5	-0.207	/	/	/	Suggestive	Non-overlapping
qPRO47	q0640	S6	reconstructed F2	C05	PRO	6.38049	7.656	1	0	4.5	0.2646	0.1598	0.60393	+PD	Significant	Overlapping
qPRO48	q0641	S5	reconstructed F2	C05	PRO	3.22481	4.3452	7.4	0.9	17.7	0.2914	-0.0642	-0.220316	-PD	Suggestive	Overlapping
Delete	q0642	N6	DH	C06	PRO	2.70573	4.1796	74.6	71.6	75.8	-0.2129	/	/	/	Suggestive	Non-overlapping
Delete	q0643	S6	reconstructed F2	C06	PRO	3.18121	4.4659	83.5	76.6	85.2	-0.0615	-0.2229	-3.62439	-OD	Suggestive	Non-overlapping
Delete	q0644	N6	DH	C08	PRO	2.84561	4.6006	7.1	0	17.6	0.2119	/	/	/	Suggestive	Non-overlapping
Delete	q0645	N6	DH	C08	PRO	2.53534	5.3738	85.3	82.1	89	0.2274	/	/	/	Suggestive	Non-overlapping
qPRO49	q0646	N6	DH	C08	PRO	3.31194	6.0417	95	89	96	0.2421	/	/	/	Significant	Non-overlapping
qPY01	q0647	S6	DH	A01	PY	4.2532	9.4634	51.51	50.4	52.5	0.2567	/	/	/	Significant	Non-overlapping
qPY02	q0648	S5	DH	A01	PY	7.95088	16.0591	57.51	54.5	58.5	0.3021	/	/	/	Significant	Non-overlapping
qPY03	q0649	N6	DH	A01	PY	3.17037	5.3052	63.61	58.5	69.6	0.2652	/	/	/	Significant	Overlapping
qPY04	q0650	S5	DH	A01	PY	9.64999	17.0493	63.61	59.5	65.9	0.3092	/	/	/	Significant	Overlapping
qPY05	q0651	S6	DH	A01	PY	5.62464	10.2244	70.21	68.8	70.8	0.2599	/	/	/	Significant	Overlapping
qPY06	q0652	N6	reconstructed F2	A01	PY	3.06621	4.2787	72.01	71.8	73.2	0.2899	-0.1219	-0.42049	-PD	Suggestive	Overlapping
qPY07	q0653	N6	DH	A01	PY	4.02101	6.5546	72.51	70.8	75.9	0.2927	/	/	/	Significant	Overlapping
qPY08	q0654	S6	reconstructed F2	A01	PY	4.774	4.774	72.51	70.8	77.1	0.1991	0.0012	0.00602712	+A	Significant	Overlapping
qPY09	q0655	S5	reconstructed F2	A01	PY	4.4702	2.4512	79.01	78.7	81.5	0.1705	0.1562	0.916129	+D	Significant	Overlapping
qPY10	q0656	S6	reconstructed F2	A01	PY	5.66804	6.9432	79.91	77.5	84.4	0.2496	-0.0008	-0.00320513	-A	Significant	Overlapping
qPY11	q0657	N6	DH	A01	PY	2.71901	4.7708	80.91	77.7	86.2	0.2492	/	/	/	Significant	Overlapping
qPY12	q0658	N6	reconstructed F2	A01	PY	4.66116	6.1829	83.21	80.6	88.7	0.353	-0.1068	-0.30255	-PD	Significant	Overlapping
qPY13	q0659	S6	reconstructed F2	A01	PY	3.70636	2.9897	89.11	86.4	91.1	0.1634	0.0682	0.417381	+PD	Significant	Overlapping
qPY14	q0660	S5	reconstructed F2	A01	PY	6.29517	1.4025	89.81	89.4	90.8	0.0717	0.3311	4.61785	+OD	Significant	Overlapping
qPY15	q0661	N6	reconstructed F2	A01	PY	3.05102	4.6425	92.61	90.2	94	0.3305	-0.1479	-0.447504	-PD	Suggestive	Overlapping
qPY16	q0662	S5	reconstructed F2	A01	PY	3.59786	4.1908	95.51	91.6	98.9	0.2577	-0.0097	-0.0376407	-A	Significant	Overlapping
Delete	q0663	S6	DH	A02	PY	2.47163	5.1875	29.31	26.8	32	-0.1983	/	/	/	Suggestive	Non-overlapping
qPY17	q0664	S6	DH	A02	PY	3.57182	6.4045	40.71	38.2	46.1	-0.2265	/	/	/	Significant	Overlapping
qPY18	q0665	N6	reconstructed F2	A02	PY	4.8391	5.521	41.71	39.3	46.5	-0.3544	-0.2145	-0.605248	-PD	Significant	Overlapping
qPY19	q0666	N6	reconstructed F2	A02	PY	3.30057	3.4347	49.11	47.9	51.1	-0.2641	-0.0768	-0.290799	-PD	Suggestive	Overlapping
qPY20	q0667	N6	DH	A02	PY	4.65465	8.1087	50.41	49.2	53.5	-0.3353	/	/	/	Significant	Overlapping
qPY21	q0668	N6	DH	A02	PY	5.21451	9.3202	57.51	53.5	60.1	-0.3541	/	/	/	Significant	Non-overlapping
qPY22	q0669	N6	DH	A02	PY	2.81232	4.8093	69.61	66	72.7	-0.2488	/	/	/	Significant	Non-overlapping
qPY23	q0670	S5	DH	A03	PY	3.68032	5.9104	16.11	12.8	20.7	-0.1905	/	/	/	Significant	Non-overlapping
qPY24	q0671	S5	DH	A03	PY	2.82534	4.8897	29.61	21.6	31.6	-0.1811	/	/	/	Significant	Non-overlapping
qPY25	q0672	S5	reconstructed F2	A03	PY	7.11326	11.7566	40.51	38.5	41.4	-0.4157	0.3787	0.910994	+D	Significant	Overlapping
qPY26	q0673	S6	DH	A03	PY	3.19207	5.4473	42.41	38.5	46.4	-0.2028	/	/	/	Significant	Overlapping
qPY27	q0674	S6	DH	A03	PY	3.04885	5.7721	50.11	46.4	53.7	-0.2035	/	/	/	Significant	Non-overlapping
qPY28	q0675	S6	DH	A04	PY	2.69514	5.0347	15.41	4.7	23.5	-0.1821	/	/	/	Significant	Overlapping
qPY29	q0676	S6	reconstructed F2	A04	PY	4.93458	6.0786	16.41	8.2	20.9	-0.2285	0.0331	0.144858	+A	Significant	Overlapping
Delete	q0677	N6	DH	A05	PY	2.54107	4.6286	42.81	38.2	46.6	-0.2443	/	/	/	Suggestive	Non-overlapping
Delete	q0678	N6	DH	A05	PY	2.53673	4.1753	49.61	46.6	52.3	-0.2315	/	/	/	Suggestive	Non-overlapping
Delete	q0679	S5	DH	A06	PY	2.26114	3.763	1.01	0	8.3	0.1452	/	/	/	Suggestive	Non-overlapping
Delete	q0680	S5	DH	A06	PY	2.30237	3.63	16.21	8.3	19.6	0.1425	/	/	/	Suggestive	Non-overlapping
Delete	q0681	S5	DH	A06	PY	2.29369	3.5053	28.01	19.6	31.6	0.1428	/	/	/	Suggestive	Non-overlapping
qPY30	q0682	S5	DH	A06	PY	2.84704	4.1751	36.81	31.6	42.8	0.1538	/	/	/	Significant	Overlapping
qPY31	q0683	S6	reconstructed F2	A06	PY	3.22245	2.3663	41.61	36.2	46.8	0.1486	-0.0291	-0.195828	-PD	Suggestive	Overlapping
qPY32	q0684	S5	reconstructed F2	A07	PY	3.7541	6.6487	17.91	17.6	27.4	-0.2952	0.2668	0.903794	+D	Significant	Overlapping
qPY33	q0685	N6	reconstructed F2	A07	PY	5.75267	6.449	19.01	13.9	21.9	-0.3526	0.0463	0.13131	+A	Significant	Overlapping
qPY34	q0686	N6	DH	A07	PY	4.36387	7.0975	19.51	18.6	22.3	-0.3091	/	/	/	Significant	Overlapping
qPY35	q0687	N6	reconstructed F2	A07	PY	8.49772	11.7145	27.71	24	30.2	-0.4729	0.2414	0.510467	+PD	Significant	Overlapping
qPY36	q0688	N6	reconstructed F2	A07	PY	3.95808	1.6529	71.61	69.1	73.4	-0.2005	0.392	1.95511	+OD	Significant	Non-overlapping
qPY37	q0689	N6	DH	A09	PY	2.821	5.0985	5.01	0	11.8	0.2608	/	/	/	Significant	Overlapping
qPY38	q0690	N6	reconstructed F2	A09	PY	3.5588	4.8734	12.01	0	17.5	0.3093	-0.0264	-0.085354	-A	Significant	Overlapping
qPY39	q0691	S5	reconstructed F2	A09	PY	3.56748	2.3356	37.21	31.7	43.1	-0.2102	-0.2915	-1.38677	-OD	Significant	Non-overlapping
qPY40	q0692	S5	DH	A09	PY	2.85572	4.7358	62.61	54.1	63.3	0.1618	/	/	/	Significant	Overlapping
qPY41	q0693	S5	reconstructed F2	A09	PY	3.55012	2.4565	62.61	59	64.1	0.1817	0.0818	0.450193	+PD	Significant	Overlapping
Delete	q0694	S5	DH	A09	PY	2.56928	4.0731	71.71	71.3	72.4	0.1501	/	/	/	Suggestive	Non-overlapping
qPY42	q0695	N6	reconstructed F2	A10	PY	4.2098	6.8083	101.81	101.1	106.8	-0.4068	0.1707	0.419617	+PD	Significant	Non-overlapping
qPY43	q0696	N6	reconstructed F2	C03	PY	4.40944	7.0112	93.41	89.6	94.5	-0.3822	0.1352	0.353741	+PD	Significant	Non-overlapping
qPY44	q0697	S6	reconstructed F2	C04	PY	3.67598	1.6342	15.21	0	20.2	-0.1193	-0.1048	-0.878458	-D	Significant	Non-overlapping
qPY45	q0698	S5	DH	C06	PY	3.55012	5.7283	0.01	0	1.3	0.1842	/	/	/	Significant	Non-overlapping
qPY46	q0699	S5	reconstructed F2	C06	PY	3.71721	1.3852	74.61	72.5	77.4	0.0789	0.3124	3.95944	+OD	Significant	Overlapping
qPY47	q0700	N6	reconstructed F2	C06	PY	4.77617	1.4595	75.91	74.9	78.3	0.1062	0.341	3.21092	+OD	Significant	Overlapping
Delete	q0701	S5	reconstructed F2	C07	PY	3.06187	1.1635	42.01	12.9	50.2	0.1266	0.0874	0.690363	+PD	Suggestive	Non-overlapping
Delete	q0702	N6	reconstructed F2	C08	PY	3.00328	0.213	45.71	37.2	50.9	-0.0668	0.3393	5.07934	+OD	Suggestive	Non-overlapping
qPY48	q0703	N6	reconstructed F2	C09	PY	3.18773	1.4568	62.61	60.6	67.1	-0.1713	-0.1818	-1.0613	-D	Suggestive	Overlapping
qPY49	q0704	S5	reconstructed F2	C09	PY	3.10527	3.7825	64.01	63.4	67.1	-0.2111	-0.0407	-0.1928	-A	Suggestive	Overlapping
qPY50	q0705	S5	reconstructed F2	C09	PY	4.24235	4.6888	71.01	68.6	75	-0.2409	-0.0779	-0.323371	-PD	Significant	Overlapping
qPY51	q0706	S5	DH	C09	PY	2.83185	4.5652	74.01	70.7	75.3	-0.1593	/	/	/	Significant	Overlapping
qPY52	q0707	S5	DH	C09	PY	3.80618	6.0832	82.31	80.7	91.7	-0.1858	/	/	/	Significant	Overlapping
qPY53	q0708	S5	reconstructed F2	C09	PY	3.17037	5.1591	86.31	82.3	97.7	-0.2441	0.1033	0.423187	+PD	Suggestive	Overlapping
qPY54	q0709	S6	reconstructed F2	C09	PY	3.6673	5.3046	88.51	82.3	105.1	-0.2104	0.1683	0.799905	+D	Significant	Overlapping
qPY55	q0710	N6	reconstructed F2	C09	PY	3.23547	3.5589	89.51	79.7	103.2	-0.2619	0.0845	0.322642	+PD	Suggestive	Overlapping
qSN01	q0711	N6	DH	A01	SN	2.4	4	32	31.3	33.5	-0.66	/	/	/	Suggestive	Overlapping
qSN02	q0712	S5	DH	A01	SN	3.9	6.1	34	33	35.6	0.58	/	/	/	Significant	Overlapping
qSN03	q0713	S5	DH	A01	SN	8.1	12.2	44	40.1	44.9	0.88	/	/	/	Significant	Non-overlapping
Delete	q0714	S5	DH	A01	SN	2.8	5.5	57.5	53.5	58.5	0.66	/	/	/	Suggestive	Non-overlapping
qSN04	q0715	S6	DH	A01	SN	6.7	11.4	64.6	62.5	65.6	0.91	/	/	/	Significant	Non-overlapping
qSN05	q0716	S6	DH	A01	SN	5.5	9.5	69.6	68.8	70.8	0.83	/	/	/	Significant	Overlapping
qSN06	q0717	S5	reconstructed F2	A01	SN	7.1	10	70.2	69.5	70.8	0.93	0.12	0.129032	+A	Significant	Overlapping
qSN07	q0718	S5	reconstructed F2	A01	SN	9.1	12.4	79.9	79	81.9	1.07	0.27	0.252336	+PD	Significant	Overlapping
qSN08	q0719	S6	reconstructed F2	A01	SN	4.2	4.4	80.9	79	83.6	0.68	-0.06	-0.0882353	-A	Significant	Overlapping
qSN09	q0720	S5	DH	A01	SN	3.1	4.7	80.9	79	87.1	0.54	/	/	/	Significant	Overlapping
qSN10	q0721	N6	reconstructed F2	A01	SN	4.8	4.3	81.5	80.1	82.2	0.85	-0.2	-0.235294	-PD	Significant	Overlapping
qSN11	q0722	N6	reconstructed F2	A01	SN	4.3	4.2	87.4	86.4	89.8	0.84	-0.35	-0.416667	-PD	Significant	Overlapping
qSN12	q0723	S5	reconstructed F2	A01	SN	5.5	9.7	90.8	88.4	91.1	0.84	0.36	0.428571	+PD	Significant	Overlapping
Delete	q0724	N6	DH	A02	SN	2.5	4.1	49.1	48.5	50.1	0.9872	/	/	/	Suggestive	Non-overlapping
qSN13	q0725	N6	DH	A02	SN	10.2	15.5	58.9	56.3	62	-1.81	/	/	/	Significant	Non-overlapping
qSN14	q0726	N6	DH	A02	SN	3	5.5	67.1	66	69.6	-0.98	/	/	/	Significant	Non-overlapping
Delete	q0727	S5	reconstructed F2	A03	SN	3.9	5.6	70.4	69.7	71.4	-1.03	0.72	0.699029	+PD	Suggestive	Non-overlapping
qSN15	q0728	S6	reconstructed F2	A04	SN	7.5	8.5	15.4	10	19.8	-1.06	0.59	0.556604	+PD	Significant	Overlapping
qSN16	q0729	S6	DH	A04	SN	6.7	12.1	16.4	9	20.9	-0.94	/	/	/	Significant	Overlapping
Delete	q0730	S6	reconstructed F2	A04	SN	3.5	3.4	28.3	27.9	30.1	0.1246	0.469	3.76404	+OD	Suggestive	Non-overlapping
Delete	q0731	S6	reconstructed F2	A04	SN	3.1	3.1	35.4	34.3	36.4	-0.2671	0.6635	2.48409	+OD	Suggestive	Non-overlapping
qSN17	q0732	S6	DH	A04	SN	2.7	5.6	75.7	71.5	76.5	0.64	/	/	/	Suggestive	Overlapping
qSN18	q0733	S5	DH	A04	SN	3	6.1	80.5	76.2	82	0.71	/	/	/	Suggestive	Overlapping
qSN19	q0734	S6	DH	A04	SN	4.5	7.7	85.9	82.6	89.8	0.75	/	/	/	Significant	Overlapping
qSN20	q0735	S5	DH	A04	SN	8.1	13.2	88.9	86.6	90.1	1.25	/	/	/	Significant	Overlapping
qSN21	q0736	S5	DH	A04	SN	3	4.1	101.8	100.5	108	-0.74	/	/	/	Suggestive	Overlapping
qSN22	q0737	S6	reconstructed F2	A04	SN	3.3	3.7	107.5	103.5	110.3	0.54	-0.16	-0.296296	-PD	Suggestive	Overlapping
Delete	q0738	S5	reconstructed F2	A07	SN	3.1	4.6	12	0.2	13.9	0.2913	0.4545	1.56025	+OD	Suggestive	Non-overlapping
Delete	q0739	S5	reconstructed F2	A08	SN	3.5	5	57.3	50.4	67.4	-0.9432	0.6121	0.648961	+PD	Suggestive	Non-overlapping
qSN23	q0740	S5	DH	A08	SN	2.6	4.4	92.5	85.1	96.5	-0.49	/	/	/	Suggestive	Overlapping
qSN24	q0741	S5	reconstructed F2	A08	SN	3.3	5.2	97.1	95.4	97.1	-0.64	1.03	1.60938	+OD	Suggestive	Overlapping
qSN25	q0742	S5	reconstructed F2	A09	SN	4.1	5.4	56.3	55.2	59	0.76	-0.05	-0.0657895	-A	Significant	Non-overlapping
Delete	q0743	S5	reconstructed F2	A09	SN	3.1	4.3	62.6	61.9	63.5	0.5233	0.1908	0.364609	+PD	Suggestive	Non-overlapping
Delete	q0744	N6	DH	A10	SN	2.8	6.4	2	0	3.6	-0.8347	/	/	/	Suggestive	Non-overlapping
qSN26	q0745	N6	reconstructed F2	C02	SN	3.4	4.7	9.9	8.1	16.6	0.46	0.02	0.0434783	+A	Suggestive	Overlapping
qSN27	q0746	S5	DH	C02	SN	2.6	3.3	13.5	10.6	20.3	0.43	/	/	/	Suggestive	Overlapping
Delete	q0747	N6	reconstructed F2	C02	SN	3.3	3	47.5	41.1	52.8	0.6585	-0.0531	-0.0806378	-A	Suggestive	Non-overlapping
qSN28	q0748	N6	reconstructed F2	C03	SN	8.6	10.8	97.5	95.8	100.9	-1.43	0.1	0.0699301	+A	Significant	Non-overlapping
Delete	q0749	N6	DH	C03	SN	2.6	4.4	126.8	119.7	128.5	-0.6712	/	/	/	Suggestive	Non-overlapping
Delete	q0750	S6	DH	C04	SN	2.6	4	58.5	53.8	63.3	0.5375	/	/	/	Suggestive	Non-overlapping
Delete	q0751	S6	DH	C04	SN	2.4	3.8	67.5	67.1	69.3	0.5259	/	/	/	Suggestive	Non-overlapping
Delete	q0752	S6	DH	C06	SN	2.4	5.1	10.9	6.5	17.5	0.6063	/	/	/	Suggestive	Non-overlapping
qSN29	q0753	S6	DH	C06	SN	3.9	6.8	23.8	19.8	26.8	0.71	/	/	/	Significant	Non-overlapping
qSN30	q0754	S6	DH	C06	SN	3.9	6.8	29.8	28.8	32.9	0.62	/	/	/	Significant	Overlapping
qSN31	q0755	N6	DH	C06	SN	4.2	7.7	40.4	31.3	43.1	0.95	/	/	/	Significant	Overlapping
qSN32	q0756	N6	reconstructed F2	C06	SN	4.1	3.6	42.4	31.4	50.7	0.36	0.77	2.13889	+OD	Significant	Overlapping
qSN33	q0757	N6	DH	C06	SN	4.3	6.9	49.8	47.8	53.4	0.88	/	/	/	Significant	Overlapping
Delete	q0758	N6	reconstructed F2	C06	SN	3.1	3.3	68.8	62.2	69.9	0.2278	0.7658	3.36172	+OD	Suggestive	Non-overlapping
qSN34	q0759	N6	reconstructed F2	C08	SN	5.4	5.2	9.1	7.1	14.5	-0.99	0.19	0.191919	+A	Significant	Non-overlapping
qSN35	q0760	N6	reconstructed F2	C08	SN	5.5	5.1	34.5	29.3	39.3	0.73	0.39	0.534247	+PD	Significant	Non-overlapping
qSN36	q0761	S6	reconstructed F2	C08	SN	5.3	5.4	44.7	40.8	48	0.8	0.8	1	+D	Significant	Overlapping
qSN37	q0762	N6	reconstructed F2	C08	SN	7.4	7.8	46.7	41.1	49.8	0.54	0.88	1.62963	+OD	Significant	Overlapping
qSN38	q0763	N6	reconstructed F2	C08	SN	4.6	4.3	51.9	50.9	58.6	0.39	0.66	1.69231	+OD	Significant	Non-overlapping
qSN39	q0764	S6	reconstructed F2	C09	SN	3.3	3.4	60.1	58.8	60.6	-0.63	0.03	0.047619	+A	Suggestive	Overlapping
qSN40	q0765	N6	reconstructed F2	C09	SN	4.2	4.1	62.6	60.6	64	-0.58	-0.4	-0.689655	-PD	Significant	Overlapping
qSN41	q0766	S5	reconstructed F2	C09	SN	5.8	7.9	63.4	60.3	65.9	-0.83	-0.28	-0.337349	-PD	Significant	Overlapping
qSN42	q0767	S5	DH	C09	SN	2.7	4.2	65	63.5	67.1	-0.47	/	/	/	Suggestive	Overlapping
qSN43	q0768	N6	reconstructed F2	C09	SN	5.4	5.3	69.1	67.4	71	-0.73	-0.27	-0.369863	-PD	Significant	Overlapping
qSN44	q0769	S5	reconstructed F2	C09	SN	6.4	8.6	69.5	67.8	74.7	-0.9	-0.18	-0.2	-PD	Significant	Overlapping
qSN45	q0770	S6	reconstructed F2	C09	SN	4.5	4.5	69.5	67.5	71	-0.69	0.08	0.115942	+A	Significant	Overlapping
qSN46	q0771	S5	DH	C09	SN	5.2	7.4	74	71	75.3	-0.62	/	/	/	Significant	Overlapping
qSN47	q0772	S6	DH	C09	SN	3	4.8	75	71	78.7	-0.6	/	/	/	Suggestive	Overlapping
qSN48	q0773	S5	reconstructed F2	C09	SN	5.9	8.1	80.4	76.1	80.5	-1.01	0.42	0.415842	+PD	Significant	Overlapping
qSN49	q0774	S6	reconstructed F2	C09	SN	4	4.2	80.4	78.7	80.6	-0.66	0.3	0.454545	+PD	Significant	Overlapping
qSN50	q0775	N6	reconstructed F2	C09	SN	3.5	3.2	80.4	78.7	80.6	-0.65	0.15	0.230769	+PD	Suggestive	Overlapping
qSN51	q0776	S6	DH	C09	SN	2.3	3.9	81.5	78.7	82.3	-0.54	/	/	/	Suggestive	Overlapping
qSN52	q0777	S5	DH	C09	SN	4.3	6.2	82.3	80.7	86.5	-0.57	/	/	/	Significant	Overlapping
qSP01	q0778	S5	reconstructed F2	A01	SP	3.55446	2.3283	70.21	69	70.6	212.383	156.292	0.7359	+PD	Significant	Non-overlapping
qSP02	q0779	S5	DH	A01	SP	4.0579	6.5363	73.21	70.8	75.8	209.203	/	/	/	Significant	Non-overlapping
qSP03	q0780	S5	reconstructed F2	A01	SP	3.87996	1.7579	76.11	75.8	77.1	183.857	227.775	1.23887	+OD	Significant	Non-overlapping
qSP04	q0781	S5	DH	A01	SP	3.62824	6.2503	80.91	79.9	84.4	203.3	/	/	/	Significant	Non-overlapping
Delete	q0782	S5	DH	A02	SP	2.66476	4.5595	14.41	13.5	17.6	236.828	/	/	/	Suggestive	Non-overlapping
qSP05	q0783	N6	DH	A02	SP	2.97507	6.9625	20.01	19.1	21.6	413.583	/	/	/	Significant	Non-overlapping
qSP06	q0784	S5	reconstructed F2	A02	SP	3.49804	4.8219	31.81	30.1	33.9	298.24	79.4063	0.26625	+PD	Significant	Non-overlapping
qSP07	q0785	S6	DH	A02	SP	3.96242	6.702	36.41	35.8	38.2	-259.639	/	/	/	Significant	Non-overlapping
qSP08	q0786	S6	DH	A02	SP	3.72155	7.5302	42.71	40	44.2	-275.163	/	/	/	Significant	Non-overlapping
qSP09	q0787	N6	DH	A02	SP	3.52625	7.1763	50.41	50.1	51.1	-559.001	/	/	/	Significant	Non-overlapping
qSP10	q0788	S6	DH	A02	SP	2.90563	5.4354	56.51	53.5	58.7	-225.022	/	/	/	Significant	Non-overlapping
qSP11	q0789	N6	DH	A02	SP	8.12448	14.9991	60.81	60.6	61.9	-768.233	/	/	/	Significant	Non-overlapping
qSP12	q0790	N6	DH	A02	SP	2.86006	8.6993	76.51	74.2	79	565.349	/	/	/	Significant	Non-overlapping
qSP13	q0791	S6	reconstructed F2	A03	SP	4.27924	5.1334	66.31	64.3	68.7	293.965	-312.421	-1.06278	-D	Significant	Non-overlapping
qSP14	q0792	S6	DH	A03	SP	3.87128	7.3916	80.91	79.5	85.8	273.631	/	/	/	Significant	Non-overlapping
qSP15	q0793	S6	DH	A03	SP	4.44416	7.8305	87.31	85.8	90.7	277.08	/	/	/	Significant	Non-overlapping
qSP16	q0794	S6	DH	A03	SP	2.83836	8.6164	119.41	117.9	122	284.93	/	/	/	Significant	Non-overlapping
Delete	q0795	S6	DH	A03	SP	2.44559	4.1971	125.21	124	126	-203.929	/	/	/	Suggestive	Non-overlapping
qSP17	q0796	S6	DH	A03	SP	2.79713	4.8959	131.41	127.8	133.3	-253.927	/	/	/	Significant	Non-overlapping
Delete	q0797	S6	reconstructed F2	A04	SP	3.19641	4.8788	3.61	2.2	7.6	332.559	164.146	0.493586	+PD	Suggestive	Non-overlapping
Delete	q0798	S6	reconstructed F2	A04	SP	3.04668	3.3116	14.41	7.6	21.8	-233.339	313.457	1.34335	+OD	Suggestive	Non-overlapping
qSP18	q0799	N6	reconstructed F2	A04	SP	4.48539	3.8727	26.91	25.8	30.2	388.495	52.1428	0.134217	+A	Significant	Overlapping
qSP19	q0800	N6	DH	A04	SP	2.88176	4.9544	28.31	27.6	29.3	322.573	/	/	/	Significant	Overlapping
qSP20	q0801	S5	reconstructed F2	A04	SP	3.47851	5.4203	28.31	25.9	30.2	-310.368	370.724	1.19447	+D	Significant	Overlapping
qSP21	q0802	N6	reconstructed F2	A04	SP	5.35773	1.8941	32.81	31.1	33.1	182.994	422.313	2.30779	+OD	Significant	Non-overlapping
qSP22	q0803	S6	DH	A04	SP	4.93241	13.1144	74.71	72.2	76.5	342.738	/	/	/	Significant	Overlapping
qSP23	q0804	S6	DH	A04	SP	6.71398	13.792	80.51	78.4	89.4	351.689	/	/	/	Significant	Overlapping
qSP24	q0805	S5	DH	A04	SP	2.63004	4.4859	83.61	71.6	96.8	170.988	/	/	/	Suggestive	Overlapping
Delete	q0806	S6	reconstructed F2	A05	SP	3.08791	1.5717	73.01	72.9	78	162.738	41.8174	0.256961	+PD	Suggestive	Non-overlapping
qSP25	q0807	N6	reconstructed F2	A06	SP	3.54144	3.4474	67.61	66.3	68.1	-410.13	181.265	0.441968	+PD	Significant	Non-overlapping
qSP26	q0808	S6	reconstructed F2	A06	SP	3.97761	2.9446	95.61	92.6	96.6	-235.371	35.4654	0.150679	+A	Significant	Non-overlapping
qSP27	q0809	S5	reconstructed F2	A07	SP	5.86985	9.8201	0.01	0	9.2	468.464	-419.264	-0.894975	-D	Significant	Overlapping
qSP28	q0810	S5	DH	A07	SP	3.80618	8.2574	7.01	0	13.9	241.713	/	/	/	Significant	Overlapping
qSP29	q0811	S5	DH	A07	SP	5.49878	9.0648	20.31	17	22.3	249.368	/	/	/	Significant	Non-overlapping
qSP30	q0812	S5	DH	A07	SP	3.58918	6.0589	27.71	25.8	35.1	199.971	/	/	/	Significant	Non-overlapping
qSP31	q0813	N6	DH	A07	SP	4.01667	7.1656	81.61	80.7	88.4	-405.213	/	/	/	Significant	Non-overlapping
qSP32	q0814	N6	DH	A07	SP	6.24309	10.8996	92.91	90.4	96.4	-507.467	/	/	/	Significant	Non-overlapping
qSP33	q0815	N6	DH	A07	SP	4.02101	7.6891	103.91	102.1	106.1	-423.979	/	/	/	Significant	Non-overlapping
qSP34	q0816	N6	reconstructed F2	A08	SP	3.00979	4.069	90.51	88.3	96.1	-414.087	135.26	0.326647	+PD	Suggestive	Overlapping
qSP35	q0817	S6	reconstructed F2	A08	SP	4.80872	6.235	92.51	87.9	95.8	-324.56	78.3856	0.241514	+PD	Significant	Overlapping
Delete	q0818	S6	reconstructed F2	A09	SP	3.2333	2.4607	48.21	46.8	49.4	-204.981	-20.986	-0.10238	-A	Suggestive	Non-overlapping
Delete	q0819	N6	reconstructed F2	A10	SP	3.20292	3.1097	103.21	101.5	110	370.835	32.3296	0.0871805	+A	Suggestive	Non-overlapping
qSP36	q0820	S5	DH	C02	SP	4.01233	8.7011	9.91	8.1	10.6	258.863	/	/	/	Significant	Non-overlapping
qSP37	q0821	S5	DH	C02	SP	5.22102	10.9677	16.51	10.6	22.9	277.436	/	/	/	Significant	Non-overlapping
Delete	q0822	N6	DH	C02	SP	2.48899	6.3574	96.71	87.8	99.4	-368.262	/	/	/	Suggestive	Non-overlapping
qSP38	q0823	S6	reconstructed F2	C06	SP	6.85069	9.3744	19.31	17.6	20.8	383.736	-18.4346	-0.0480398	-A	Significant	Non-overlapping
qSP39	q0824	S6	reconstructed F2	C06	SP	3.77146	3.0111	30.91	28.9	31.2	232.204	206.34	0.888614	+D	Significant	Non-overlapping
Delete	q0825	S6	reconstructed F2	C08	SP	3.36784	4.2394	0.01	0	7.1	-269.491	70.301	0.260866	+PD	Suggestive	Non-overlapping
qSP40	q0826	S6	reconstructed F2	C08	SP	3.65211	1.6776	41.31	36.5	48.2	-109.823	341.058	3.10551	+OD	Significant	Non-overlapping
qSW01	q0827	S5	reconstructed F2	A01	SW	4.7	5.4	73.4	70.8	75.7	-0.12	0.05	0.416667	+PD	Significant	Non-overlapping
qSW02	q0828	S5	reconstructed F2	A01	SW	4.1	4.7	79.9	79	82	-0.1	0.0001	0.001	+A	Significant	Non-overlapping
Delete	q0829	N6	DH	A01	SW	2.7	3.6	93.5	92	97.7	0.0653	/	/	/	Suggestive	Non-overlapping
Delete	q0830	N6	DH	A02	SW	3	5.3	16.6	15.3	18	-0.08	/	/	/	Suggestive	Non-overlapping
qSW03	q0831	S6	reconstructed F2	A02	SW	3.1	3.2	26	23.6	27.3	-0.09	-0.01	-0.111111	-A	Suggestive	Overlapping
qSW04	q0832	N6	DH	A02	SW	3.7	6.6	26.6	23.6	27.3	-0.09	/	/	/	Significant	Overlapping
qSW05	q0833	S5	reconstructed F2	A03	SW	4.5	5.7	30.3	30	32.8	-0.11	0.07	0.636364	+PD	Significant	Overlapping
qSW06	q0834	S5	DH	A03	SW	4.1	6.6	30.3	29.9	32.5	-0.11	/	/	/	Significant	Overlapping
qSW07	q0835	S5	reconstructed F2	A03	SW	8.3	9.9	41.5	39.7	42.2	-0.16	0.13	0.8125	+D	Significant	Overlapping
qSW08	q0836	S5	DH	A03	SW	4.8	7.4	41.5	39.5	42.4	-0.11	/	/	/	Significant	Overlapping
qSW09	q0837	S6	reconstructed F2	A03	SW	4.7	4.1	44	41.8	47.5	-0.09	0.07	0.777778	+PD	Significant	Overlapping
qSW10	q0838	S5	reconstructed F2	A03	SW	4.5	6.4	54.4	50.4	54.8	-0.12	0.12	1	+D	Significant	Non-overlapping
qSW11	q0839	S6	DH	A03	SW	5.1	8.5	58.3	55.3	59.6	-0.12	/	/	/	Significant	Non-overlapping
qSW12	q0840	S6	DH	A03	SW	4.5	7	64	61.1	68.5	-0.11	/	/	/	Significant	Non-overlapping
qSW13	q0841	N6	DH	A03	SW	4.1	6	72.5	71.8	74.3	-0.08	/	/	/	Significant	Overlapping
qSW14	q0842	N6	reconstructed F2	A03	SW	3.3	2.7	72.5	71.5	76	-0.08	0.04	0.5	+PD	Suggestive	Overlapping
qSW15	q0843	S6	reconstructed F2	A03	SW	3.6	3.1	77.7	77	78.5	-0.07	0.1	1.42857	+OD	Suggestive	Overlapping
qSW16	q0844	N6	DH	A03	SW	2.7	4.6	78.9	77.7	83.1	-0.07	/	/	/	Suggestive	Overlapping
qSW17	q0845	N6	reconstructed F2	A04	SW	6.4	5.7	27.9	26	29.5	-0.1	0.02	0.2	+PD	Significant	Overlapping
qSW18	q0846	N6	DH	A04	SW	3.8	5.7	28.3	26.5	29.6	-0.08	/	/	/	Significant	Overlapping
qSW19	q0847	N6	reconstructed F2	A04	SW	5.4	4.5	33.1	30.7	33.6	-0.08	-0.02	-0.25	-PD	Significant	Non-overlapping
qSW20	q0848	N6	DH	A04	SW	3.2	4.7	37.3	34.3	41.4	-0.08	/	/	/	Significant	Overlapping
qSW21	q0849	N6	reconstructed F2	A04	SW	6.5	5.9	38.3	36.4	43.8	-0.08	-0.03	-0.375	-PD	Significant	Overlapping
qSW22	q0850	S6	reconstructed F2	A04	SW	3.8	4.4	46.3	45.3	48.5	0.06	-0.11	-1.83333	-OD	Suggestive	Overlapping
qSW23	q0851	N6	reconstructed F2	A04	SW	3.7	3.7	46.3	45.3	48.6	-0.07	-0.01	-0.142857	-A	Suggestive	Overlapping
qSW24	q0852	N6	DH	A04	SW	3.2	5.8	75.7	70.8	76.5	-0.08	/	/	/	Significant	Overlapping
qSW25	q0853	S6	DH	A04	SW	4.2	7.6	75.7	71.7	76.5	-0.11	/	/	/	Significant	Overlapping
qSW26	q0854	S6	reconstructed F2	A04	SW	6	5.3	85.6	82.6	96.3	-0.1	0.02	0.2	+PD	Significant	Overlapping
qSW27	q0855	S6	DH	A04	SW	7.2	11	85.9	82.6	94.6	-0.13	/	/	/	Significant	Overlapping
Delete	q0856	S6	reconstructed F2	A05	SW	3.3	3.8	33.9	31.9	43.1	-0.09	0.09	1	+D	Suggestive	Non-overlapping
qSW28	q0857	S6	reconstructed F2	A05	SW	4.2	3.5	45.8	44.5	46.6	-0.08	0.05	0.625	+PD	Significant	Non-overlapping
qSW29	q0858	S6	reconstructed F2	A05	SW	3.9	3.2	59.1	57.6	60.6	-0.09	0.08	0.888889	+D	Significant	Non-overlapping
Delete	q0859	S6	reconstructed F2	A05	SW	3.3	2.7	73	72.4	77.3	-0.0762	0.0652	0.855643	+D	Suggestive	Non-overlapping
qSW30	q0860	S5	reconstructed F2	A05	SW	3.3	4.9	94.7	94	96.9	-0.06	-0.1	-1.66667	-OD	Suggestive	Overlapping
qSW31	q0861	S6	reconstructed F2	A05	SW	3.2	2.6	95.7	95	97.9	-0.07	-0.02	-0.285714	-PD	Suggestive	Overlapping
Delete	q0862	S5	reconstructed F2	A05	SW	3	3.4	122.8	118.8	122.8	0.0918	-0.0154	-0.167756	-A	Suggestive	Non-overlapping
qSW32	q0863	S6	DH	A06	SW	2.5	4	33.6	31.1	35.3	0.08	/	/	/	Suggestive	Overlapping
qSW33	q0864	S6	reconstructed F2	A06	SW	3.1	2.8	36.3	28.5	36.8	0.07	-0.03	-0.428571	-PD	Suggestive	Overlapping
qSW34	q0865	S5	DH	A06	SW	2.6	3.7	36.8	35.3	39.8	0.08	/	/	/	Suggestive	Overlapping
qSW35	q0866	S6	reconstructed F2	A06	SW	3.3	2.6	41.6	40.3	46.8	0.06	-0.02	-0.333333	-PD	Suggestive	Overlapping
qSW36	q0867	S5	reconstructed F2	A06	SW	3.3	3.5	41.6	39.8	46.8	0.04	0.04	1	+D	Suggestive	Overlapping
qSW37	q0868	S6	DH	A06	SW	3.1	4.4	42	39.8	46.7	0.09	/	/	/	Significant	Overlapping
qSW38	q0869	S5	reconstructed F2	A07	SW	12.7	18.2	2	0	8.5	-0.2	0.13	0.65	+PD	Significant	Overlapping
qSW39	q0870	S5	DH	A07	SW	6	11.9	3	0	10.9	-0.14	/	/	/	Significant	Overlapping
qSW40	q0871	S6	reconstructed F2	A07	SW	6.1	7.4	7	0	13.9	-0.11	0.07	0.636364	+PD	Significant	Overlapping
qSW41	q0872	N6	DH	A07	SW	7.4	15.4	7	0	13.9	-0.14	/	/	/	Significant	Overlapping
qSW42	q0873	S6	DH	A07	SW	6.5	11.2	12	2.5	13.9	-0.13	/	/	/	Significant	Overlapping
qSW43	q0874	N6	reconstructed F2	A07	SW	9.7	9	17.9	15.5	19.4	-0.14	-0.01	-0.0714286	-A	Significant	Overlapping
qSW44	q0875	S5	reconstructed F2	A07	SW	14.6	18.4	20.3	19.5	22	-0.19	0.02	0.105263	+A	Significant	Overlapping
qSW45	q0876	N6	DH	A07	SW	7.7	11.8	20.3	17.9	21.8	-0.12	/	/	/	Significant	Overlapping
qSW46	q0877	S5	DH	A07	SW	8.1	13.2	20.3	19.5	21.8	-0.14	/	/	/	Significant	Overlapping
qSW47	q0878	S6	reconstructed F2	A07	SW	9.6	9.2	25.3	22.7	27.7	-0.11	-0.01	-0.0909091	-A	Significant	Overlapping
qSW48	q0879	S6	DH	A07	SW	8	12.7	25.3	22.3	31.9	-0.14	/	/	/	Significant	Overlapping
qSW49	q0880	N6	reconstructed F2	A07	SW	13.6	13.2	26.8	26.1	29.1	-0.21	0.0001	0.00047619	+A	Significant	Overlapping
qSW50	q0881	S5	DH	A07	SW	5.8	9.6	27.7	25.8	30.1	-0.12	/	/	/	Significant	Overlapping
qSW51	q0882	N6	DH	A07	SW	7.8	12.9	28.7	25.8	31.6	-0.12	/	/	/	Significant	Overlapping
qSW52	q0883	S5	reconstructed F2	A07	SW	5.8	9.3	33.1	30.1	35.2	-0.1	-0.03	-0.3	-PD	Significant	Overlapping
qSW53	q0884	N6	reconstructed F2	A07	SW	4.8	3.9	36.8	33.4	37.7	0.17	-0.02	-0.117647	-A	Significant	Overlapping
Delete	q0885	N6	reconstructed F2	A07	SW	3.4	3.1	65.7	63.7	69.1	-0.1303	0.0386	0.296239	+PD	Suggestive	Non-overlapping
qSW54	q0886	N6	DH	A08	SW	2.9	4.5	59.5	55.3	70.5	0.07	/	/	/	Suggestive	Overlapping
qSW55	q0887	S6	reconstructed F2	A08	SW	5.7	5.6	66.5	59.4	68.5	0.1	-0.07	-0.7	-PD	Significant	Overlapping
qSW56	q0888	N6	reconstructed F2	A08	SW	7	5.8	74	71.8	77.8	0.11	-0.07	-0.636364	-PD	Significant	Overlapping
qSW57	q0889	S6	reconstructed F2	A08	SW	8.6	7.9	75	74	76.7	0.12	-0.06	-0.5	-PD	Significant	Overlapping
qSW58	q0890	N6	reconstructed F2	A08	SW	4.2	3.9	80.1	79.1	85.2	0.08	-0.01	-0.125	-A	Significant	Overlapping
qSW59	q0891	S5	reconstructed F2	A08	SW	3.6	4.3	87.2	79.1	90.5	0.11	-0.07	-0.636364	-PD	Suggestive	Overlapping
qSW60	q0892	N6	reconstructed F2	A09	SW	4.5	3.6	49.7	48.5	51.8	0.02	0.07	3.5	+OD	Significant	Non-overlapping
Delete	q0893	N6	reconstructed F2	A09	SW	3.2	2.8	56.1	53	56.3	-0.0108	0.0813	7.52778	+OD	Suggestive	Non-overlapping
qSW61	q0894	N6	reconstructed F2	A09	SW	3.7	2.9	61.9	59.4	62.9	-0.13	0.09	0.692308	+PD	Significant	Non-overlapping
Delete	q0895	S6	reconstructed F2	A09	SW	3.3	2.9	72.7	71.5	73.3	0.06	-0.01	-0.166667	-A	Suggestive	Non-overlapping
qSW62	q0896	S6	reconstructed F2	A09	SW	4.8	4.7	82.8	79.7	85.6	0.08	0.02	0.25	+PD	Significant	Non-overlapping
Delete	q0897	N6	reconstructed F2	A10	SW	3.6	2.8	71.8	71.1	80.1	0.0411	0.0285	0.693431	+PD	Suggestive	Non-overlapping
qSW63	q0898	S5	DH	C02	SW	2.7	4.3	3.9	0	6.4	-0.09	/	/	/	Suggestive	Overlapping
qSW64	q0899	S6	reconstructed F2	C02	SW	3.1	2.6	7.9	5.2	9.7	-0.0519	0.0886	1.70713	+OD	Suggestive	Overlapping
qSW65	q0900	N6	reconstructed F2	C02	SW	3.1	2.4	10.6	8.7	20.5	-0.07	0.04	0.571429	+PD	Suggestive	Overlapping
qSW66	q0901	S5	DH	C02	SW	4.3	6.6	13.5	9.7	19	-0.1	/	/	/	Significant	Overlapping
qSW67	q0902	S6	reconstructed F2	C03	SW	4.6	4.6	68.8	62.7	71.6	0.02	0.06	3	+OD	Significant	Non-overlapping
Delete	q0903	S5	DH	C03	SW	2.8	4.5	153	150	153	0.08	/	/	/	Suggestive	Non-overlapping
Delete	q0904	N6	reconstructed F2	C04	SW	3.4	2.8	54.8	50.9	58.5	0.0358	0.0456	1.27374	+OD	Suggestive	Non-overlapping
qSW68	q0905	N6	reconstructed F2	C04	SW	4.2	3.2	63.3	59.5	64.3	0.03	0.05	1.66667	+OD	Significant	Non-overlapping
qSW69	q0906	S6	DH	C05	SW	9.6	16.9	10	7.4	17.8	-0.16	/	/	/	Significant	Overlapping
qSW70	q0907	N6	DH	C05	SW	2.6	4.9	11.4	7.2	13.7	-0.08	/	/	/	Suggestive	Overlapping
qSW71	q0908	N6	DH	C05	SW	3.8	5.6	21.3	17.9	24.4	-0.08	/	/	/	Significant	Non-overlapping
qSW72	q0909	S5	DH	C06	SW	2.5	3.9	0	0	2.3	0.08	/	/	/	Suggestive	Overlapping
qSW73	q0910	S6	reconstructed F2	C06	SW	3.2	4.3	1	0	2.4	-0.11	0.01	0.0909091	+A	Suggestive	Overlapping
Delete	q0911	S5	DH	C06	SW	2.5	4.4	14.9	2.6	17.5	0.08	/	/	/	Suggestive	Non-overlapping
qSW74	q0912	S5	reconstructed F2	C07	SW	4.9	5.8	41.3	30.4	43.7	0.03	0.07	2.33333	+OD	Significant	Non-overlapping
qSW75	q0913	S6	reconstructed F2	C07	SW	3.8	4.5	101.2	97.2	104.2	0.09	-0.08	-0.888889	-D	Significant	Non-overlapping
qSW76	q0914	S5	reconstructed F2	C08	SW	4.2	4.8	39.3	36.2	43.1	-0.11	0.11	1	+D	Significant	Non-overlapping
Delete	q0915	S6	reconstructed F2	C09	SW	3	3.3	38.6	35.6	41	0.1	-0.04	-0.4	-PD	Suggestive	Non-overlapping
qSY01	q0916	N6	reconstructed F2	A01	SY	3.7	4.9	8.7	6.2	12.7	-185	-3	-0.0162162	-A	Significant	Non-overlapping
qSY02	q0917	N6	reconstructed F2	A01	SY	6.9	7.3	21	19.2	22.2	-190	-50	-0.263158	-PD	Significant	Non-overlapping
qSY03	q0918	N6	reconstructed F2	A01	SY	5.9	6.5	27.8	26.4	29	-201	-12	-0.0597015	-A	Significant	Non-overlapping
qSY04	q0919	N6	reconstructed F2	A01	SY	4.3	5	55.5	54.3	58.5	172	-1	-0.00581395	-A	Significant	Non-overlapping
qSY05	q0920	N6	reconstructed F2	A01	SY	3	3.4	60.5	58.5	65.7	117	57	0.487179	+PD	Suggestive	Overlapping
qSY06	q0921	S6	DH	A01	SY	3	5.5	62.5	58.5	67.1	63	/	/	/	Suggestive	Overlapping
qSY07	q0922	S5	reconstructed F2	A01	SY	3.2	4.6	62.6	58.9	65.7	19	84	4.42105	+OD	Suggestive	Overlapping
qSY08	q0923	S5	reconstructed F2	A01	SY	3.9	5.7	68.1	66.6	68.8	13	93	7.15385	+OD	Suggestive	Overlapping
qSY09	q0924	S6	DH	A01	SY	2.8	5.1	73	71.8	74	61	/	/	/	Suggestive	Overlapping
qSY10	q0925	S5	DH	A01	SY	3.1	5.5	73.5	71.8	74.2	42	/	/	/	Significant	Overlapping
qSY11	q0926	S5	DH	A01	SY	3.4	5.9	81.5	79	82.2	44	/	/	/	Significant	Non-overlapping
qSY12	q0927	S5	DH	A01	SY	3.1	7.4	90.8	88.8	92.3	49	/	/	/	Significant	Non-overlapping
qSY13	q0928	S6	DH	A02	SY	5.0995	10.1	44.9	42.9	46.9	-93	/	/	/	Significant	Non-overlapping
qSY14	q0929	S6	DH	A02	SY	5.4	10.3	50.4	49.2	53	-88	/	/	/	Significant	Overlapping
qSY15	q0930	N6	DH	A02	SY	2.5	4.3	50.4	50.1	53.5	-100	/	/	/	Suggestive	Overlapping
qSY16	q0931	N6	DH	A02	SY	3.2	5.4	58.5	55.7	60.3	-110	/	/	/	Significant	Overlapping
qSY17	q0932	S6	DH	A02	SY	4.3	7.9	58.7	55.5	60.1	-77	/	/	/	Significant	Overlapping
qSY18	q0933	S5	DH	A03	SY	2.7	4.7	118.4	117.3	120.9	40	/	/	/	Suggestive	Overlapping
qSY19	q0934	S6	DH	A03	SY	2.8	5.8	120.4	118.4	122.7	106	/	/	/	Suggestive	Overlapping
Delete	q0935	S5	DH	A03	SY	2.6	6.5	128.2	125.2	131.3	-49.65	/	/	/	Suggestive	Non-overlapping
qSY20	q0936	S6	DH	A04	SY	2.5	4.8	16.4	7.2	23.5	-59	/	/	/	Suggestive	Overlapping
qSY21	q0937	S5	reconstructed F2	A04	SY	3.2	5.9	21.5	18.5	23.5	-97	119	1.2268	+OD	Suggestive	Overlapping
qSY22	q0938	S5	reconstructed F2	A04	SY	4.5	6.3	28.3	25.9	30.2	-104	101	0.971154	+D	Significant	Non-overlapping
qSY23	q0939	S5	reconstructed F2	A04	SY	4.1	6.5	39.3	35.4	44.6	-112	88	0.785714	+PD	Significant	Non-overlapping
qSY24	q0940	S5	DH	A04	SY	2.9	5.1	66.2	65.3	74.4	41	/	/	/	Significant	Non-overlapping
qSY25	q0941	S6	reconstructed F2	A05	SY	7.4	7.4	73	72.8	76.1	62	41	0.66129	+PD	Significant	Non-overlapping
qSY26	q0942	S6	reconstructed F2	A06	SY	3.8	3.7	92.3	90.1	93.6	-37	-21	-0.567568	-PD	Significant	Non-overlapping
qSY27	q0943	N6	DH	A07	SY	3.6	6.8	34.5	27.6	39.4	-123	/	/	/	Significant	Non-overlapping
qSY28	q0944	N6	DH	A07	SY	2.6	4.5	44.4	42.7	47.2	-99.1	/	/	/	Significant	Non-overlapping
Delete	q0945	S5	DH	A09	SY	2.9	5.4	13	0	17.5	43	/	/	/	Suggestive	Non-overlapping
qSY29	q0946	S5	reconstructed F2	C01	SY	4.1	7.9	70.2	68.3	71.9	42	93	2.21429	+OD	Significant	Overlapping
qSY30	q0947	N6	DH	C01	SY	2.5	5.6	70.2	67	72.5	111	/	/	/	Suggestive	Overlapping
qSY31	q0948	S5	DH	C01	SY	2.9	5.1	71.4	68.6	72.3	41	/	/	/	Suggestive	Overlapping
qSY32	q0949	S5	DH	C02	SY	3.9	8.5	28.2	23.9	33.1	53	/	/	/	Significant	Overlapping
qSY33	q0950	N6	reconstructed F2	C02	SY	4.5	7	29.2	24.8	33.1	-136	243	1.78676	+OD	Significant	Overlapping
qSY34	q0951	N6	reconstructed F2	C02	SY	4	4	39.5	38.8	41.1	-138	174	1.26087	+OD	Significant	Overlapping
qSY35	q0952	S5	DH	C02	SY	5.1	9.2	39.5	37	44.5	55	/	/	/	Significant	Overlapping
qSY36	q0953	S5	DH	C02	SY	3.9	7.7	46.5	44.5	51.9	50	/	/	/	Significant	Non-overlapping
qSY37	q0954	N6	DH	C02	SY	3.1	5.3	94.7	90.2	98.2	-110	/	/	/	Significant	Non-overlapping
qSY38	q0955	S6	reconstructed F2	C03	SY	4.2	4.1	0	0	6.5	-96	85	0.885417	+D	Significant	Overlapping
qSY39	q0956	N6	reconstructed F2	C03	SY	3.4	3.5	0	0	10.2	-150	135	0.9	+D	Suggestive	Overlapping
qSY40	q0957	N6	DH	C03	SY	2.7	5.9	5	0	10.5	-131	/	/	/	Suggestive	Overlapping
qSY41	q0958	S6	DH	C04	SY	2.4	4	37.3	34.1	40.5	54	/	/	/	Suggestive	Overlapping
qSY42	q0959	S5	reconstructed F2	C04	SY	3	6	40.3	34.5	44	-101	124	1.22772	+OD	Suggestive	Overlapping
qSY43	q0960	S6	reconstructed F2	C04	SY	4.7	4.8	63.7	61.3	65	30	86	2.86667	+OD	Significant	Non-overlapping
qSY44	q0961	S6	reconstructed F2	C06	SY	5.8	5.8	13.6	7.8	16.8	94	13	0.138298	+A	Significant	Non-overlapping
qSY45	q0962	S6	reconstructed F2	C06	SY	3.9	4.4	30.9	28.9	31.2	59	73	1.23729	+OD	Significant	Non-overlapping
qSY46	q0963	N6	reconstructed F2	C06	SY	4.2	5.2	75.6	74.6	79.1	183	66	0.360656	+PD	Significant	Non-overlapping
Delete	q0964	S5	DH	C07	SY	2.6	4.1	51	47.2	53	38	/	/	/	Suggestive	Non-overlapping
Delete	q0965	S6	reconstructed F2	C08	SY	3.2	3.1	9.9	7.1	15.9	-72	16	0.222222	+PD	Suggestive	Non-overlapping
qSY47	q0966	S5	reconstructed F2	C08	SY	4.8	7	70	64.4	71.9	112	32	0.285714	+PD	Significant	Non-overlapping
qSY48	q0967	S6	DH	C09	SY	4.1	7.8	87.9	81.9	93	-75	/	/	/	Significant	Non-overlapping

## Sheet: Supplemental Table 3B
Supplemental Table 3B The list of 390 QTL identified from reconstructed F2 population in three environments for 15 yield-correlated tratis.
Identified QTL	Envionment	Linkage group	Trait	LOD	R2(%)	Position	LOD2_L	LOD2_R	A effect	D effect	D/|A|	Mode-of-inheritance	Significance of linkage	Repeatability
qBN03	N6	A01	BN	5.6	6	64.8	62.8	65.5	-0.38	0.13	0.342105	+PD	Significant	Non-overlapping
qBN09	S5	A03	BN	3.6	5.6	74.4	73.3	77.7	0.35	-0.01	-0.0285714	-A	Suggestive	Overlapping
qBN13	S6	A03	BN	3.6	4.6	124.6	122.5	125.2	0.14	0.2	1.42857	+OD	Significant	Non-overlapping
qBN14	S6	A05	BN	4	3.8	60.9	60.6	61.6	0.23	-0.17	-0.73913	-PD	Significant	Non-overlapping
qBN16	N6	A05	BN	4	4.1	73	72.1	77.7	0.31	-0.15	-0.483871	-PD	Significant	Overlapping
qBN22	N6	A07	BN	4.4	4.6	22.3	20.3	25.6	-0.24	-0.08	-0.333333	-PD	Significant	Non-overlapping
qBN27	S6	A07	BN	6.4	7.2	68.3	67.5	70.5	-0.25	-0.17	-0.68	-PD	Significant	Overlapping
qBN29	S6	A07	BN	4.2	4.1	79.7	78.8	80.7	0.44	-0.15	-0.340909	-PD	Significant	Non-overlapping
qBN30	S6	C03	BN	3.7	3.8	23.9	20.8	26.3	-0.19	0.1	0.526316	+PD	Significant	Non-overlapping
qBN33	S6	C08	BN	4.4	5	5	0	7.1	-0.24	0.06	0.25	+PD	Significant	Overlapping
qBN35	N6	C08	BN	4.6	5.2	8.1	7.1	16.2	-0.31	0.01	0.0322581	+A	Significant	Overlapping
qBY01	N6	A01	BY	5.7	5.8	6.9	4.6	10.2	-150	-214	-1.42667	-OD	Significant	Non-overlapping
qBY02	N6	A01	BY	7.6	7.6	55.5	54.3	57	328	-63	-0.192073	-A	Significant	Non-overlapping
qBY03	S6	A01	BY	4.3	4.8	83.2	80.4	86.3	187	-31	-0.165775	-A	Significant	Non-overlapping
qBY04	S6	A03	BY	4.3	5	77.2	76.1	78.7	193	-34	-0.176166	-A	Significant	Non-overlapping
qBY05	S6	A03	BY	10	11	87.3	85.8	90	288	-32	-0.111111	-A	Significant	Non-overlapping
qBY06	S6	A03	BY	6.5	7.3	96.7	95.9	97.3	228	45	0.197368	+PD	Significant	Non-overlapping
qBY10	S6	A09	BY	4.4	4.8	62.6	61.9	63.1	-212	98	0.462264	+PD	Significant	Non-overlapping
qBY11	S6	A09	BY	4.3	4.5	70.7	68	73.6	-192	194	1.01042	+D	Significant	Overlapping
qBY14	N6	A10	BY	8.5	9.2	112.2	108	112.2	342	-162	-0.473684	-PD	Significant	Overlapping
qBY16	N6	C03	BY	3.4	3.9	30.4	27.9	35.8	-234	313	1.33761	+OD	Suggestive	Overlapping
qDT01	S6	A01	DT	4.64404	3.9446	62.6	58.5	65.6	-0.4305	-0.2189	-0.508479	-PD	Significant	Non-overlapping
qDT05	S6	A02	DT	6.97846	7.0386	14.3	13.8	16.7	-0.7672	-0.8221	-1.07156	-D	Significant	Overlapping
qDT08	S6	A02	DT	3.52593	3.4274	26.6	22.3	27.1	-0.593	-0.0496	-0.0836425	-A	Significant	Overlapping
qDT09	N6	A02	DT	4.67426	4.122	49.1	48.5	50.3	-0.4235	-0.0952	-0.224793	-PD	Significant	Non-overlapping
qDT12	S6	A03	DT	8.21192	8.1017	67.3	66.1	69.1	-0.7581	0.3589	0.47342	+PD	Significant	Overlapping
qDT16	S6	A03	DT	12.3195	10.9215	76.4	74.4	78.8	-0.8244	0.0911	0.110505	+A	Significant	Overlapping
qDT17	S5	A03	DT	3.82747	5.359	77	75.3	83.2	-0.7504	0.4448	0.592751	+PD	Significant	Overlapping
qDT18	S6	A03	DT	5.23279	5.1279	86.8	85.8	87	-0.6042	0.1144	0.189341	+A	Significant	Overlapping
qDT19	N6	A03	DT	3.00408	2.663	88.3	85.8	93.8	-0.2556	-0.1048	-0.410016	-PD	Suggestive	Overlapping
qDT20	N6	A08	DT	5.79516	5.0628	74	72.2	75.2	0.4814	-0.3352	-0.696302	-PD	Significant	Non-overlapping
qDT21	N6	A09	DT	3.87512	3.5577	62.6	61	63.1	-0.4145	0.1903	0.459107	+PD	Significant	Non-overlapping
qDT24	S6	A09	DT	3.43975	2.7328	68.1	65.3	68.8	-0.3073	-0.177	-0.575984	-PD	Suggestive	Overlapping
qDT23	N6	A09	DT	5.15226	4.5439	68.1	66.3	69.7	-0.4539	0.1182	0.26041	+PD	Significant	Overlapping
qDT27	N6	A09	DT	5.46005	4.7865	72.4	71.7	72.9	-0.3741	-0.0134	-0.0358193	-A	Significant	Overlapping
qDT28	S5	A09	DT	5.34467	7.3403	72.9	72.7	74	-0.8624	0.7332	0.850186	+D	Significant	Overlapping
qDT29	S6	A09	DT	3.61193	2.9257	74.3	72.7	74.7	-0.4078	0.0411	0.100785	+A	Suggestive	Overlapping
qDT33	S6	A09	DT	3.53294	3.139	80.7	78.8	85.5	-0.5147	0.2309	0.448611	+PD	Significant	Overlapping
qDT32	S5	A09	DT	5.37557	8.9098	80.7	78.1	84.3	-0.9629	0.8059	0.836951	+D	Significant	Overlapping
qDT34	N6	A09	DT	3.73524	3.9423	82.8	81.8	85.2	-0.4001	0.0679	0.169708	+A	Significant	Overlapping
qDT36	S6	A10	DT	6.03511	9.274	108.2	105.1	112.1	-0.9447	0.7215	0.763735	+PD	Significant	Non-overlapping
qDT37	N6	C01	DT	4.85597	4.3008	19.3	18.8	19.8	0.371	0.3698	0.996765	+D	Significant	Overlapping
qDT39	N6	C01	DT	5.67165	5.6432	43.8	42.6	45.6	-0.187	-0.5254	-2.80963	-OD	Significant	Non-overlapping
qDT40	N6	C01	DT	5.57916	4.6357	51	50.1	52.5	-0.1124	-0.4876	-4.33808	-OD	Significant	Non-overlapping
qDT43	N6	C06	DT	8.07235	9.1096	10.9	6.8	16.8	0.7063	-0.2148	-0.30412	-PD	Significant	Overlapping
qDT44	S6	C06	DT	9.9083	10.2658	13.9	7.8	17.5	0.7207	0.2621	0.363674	+PD	Significant	Overlapping
qDT47	S5	C06	DT	3.59197	5.1736	20.3	6.8	22	0.489	0.3011	0.615746	+PD	Suggestive	Overlapping
qDT46	S6	C06	DT	9.87926	8.7556	20.3	19.3	22.7	0.6816	0.249	0.365317	+PD	Significant	Overlapping
qDT48	N6	C06	DT	7.58483	6.6986	20.8	17.5	22	0.5692	-0.0438	-0.0769501	-A	Significant	Overlapping
qDT50	S5	C06	DT	3.77481	5.8323	26.8	22	31.1	0.6326	0.3639	0.575245	+PD	Significant	Overlapping
qDT53	S6	C06	DT	4.3768	4.1224	29.9	28.9	31.1	0.4954	0.3806	0.768268	+PD	Significant	Overlapping
qDT51	N6	C06	DT	4.86172	5.0193	29.9	28.9	31.1	0.5303	0.1568	0.295682	+PD	Significant	Overlapping
qFT01	N6	A01	FT	11.2	7.4	30.1	29.4	30.6	0.74	-0.2	-0.27027	-PD	Significant	Non-overlapping
qFT02	S6	A01	FT	8.9	6.5	34	33.1	35.1	0.82	0.09	0.109756	+A	Significant	Non-overlapping
qFT03	N6	A01	FT	8.3	5.5	39.4	39.2	42.7	0.67	0.01	0.0149254	+A	Significant	Overlapping
qFT04	S6	A01	FT	7.7	5.7	40	39.2	42.9	0.81	0.04	0.0493827	+A	Significant	Overlapping
qFT09	S6	A01	FT	3.3	2.2	77.7	76.1	79.7	0.51	-0.08	-0.156863	-A	Suggestive	Overlapping
qFT10	N6	A01	FT	3.6	2.2	77.7	76.1	79.9	0.39	-0.06	-0.153846	-A	Suggestive	Overlapping
qFT11	S6	A02	FT	5.2	4.1	15.4	14	16.6	0.93	0.67	0.72043	+PD	Significant	Overlapping
qFT14	N6	A02	FT	3.6	2.4	16.6	13.9	17.7	0.43	0.41	0.953488	+D	Suggestive	Overlapping
qFT12	S5	A02	FT	4.5	6.2	16.6	16.4	18	0.13	0.84	6.46154	+OD	Significant	Overlapping
qFT16	S5	A02	FT	7.6	9.1	27.3	24.6	29.2	0.88	-0.05	-0.0568182	-A	Significant	Overlapping
qFT17	S6	A02	FT	6	4.9	28.3	24.1	30	0.81	0.19	0.234568	+PD	Significant	Overlapping
qFT18	S6	A02	FT	5.6	4	34	32.4	36	0.63	0.48	0.761905	+PD	Significant	Overlapping
qFT19	S5	A02	FT	4.1	6.2	34.6	32	34.6	0.69	0.03	0.0434783	+A	Significant	Overlapping
qFT20	S6	A02	FT	6.56859	10	44.9	42.7	47	0.63	0.48	0.761905	+PD	Significant	Overlapping
qFT22	S6	A02	FT	4.7	3.2	50.5	48.1	52.4	0.43	0.32	0.744186	+PD	Significant	Overlapping
qFT25	N6	A03	FT	4.6	2.7	0	0	3.9	0.4	-0.23	-0.575	-PD	Significant	Non-overlapping
qFT29	S6	A03	FT	5	3.9	31.3	25.8	34.4	0.47	-0.15	-0.319149	-PD	Significant	Overlapping
qFT32	S6	A03	FT	6.2	4.3	37.4	34.8	38.3	0.4	0.03	0.075	+A	Significant	Overlapping
qFT33	S5	A03	FT	3.3	3.6	38.3	37.4	40.5	0.43	-0.09	-0.209302	-PD	Suggestive	Overlapping
qFT36	S5	A03	FT	3.3	3.6	43.3	42.4	45.4	0.52	-0.2	-0.384615	-PD	Suggestive	Overlapping
qFT37	S6	A03	FT	4.7	3.7	48.4	47.4	49.7	0.46	-0.11	-0.23913	-PD	Significant	Non-overlapping
qFT38	S5	A03	FT	3.7	4.3	64.3	63	66.3	0.41	-0.06	-0.146341	-A	Suggestive	Overlapping
qFT40	S5	A03	FT	5.2	9.2	71.4	70.4	72.2	0.86	-0.17	-0.197674	-PD	Significant	Non-overlapping
qFT42	N6	A03	FT	7.9	5.3	78.7	77.3	81.8	0.48	-0.03	-0.0625	-A	Significant	Overlapping
qFT43	S6	A05	FT	4.7	5.3	94.9	93.9	97.3	-0.44	-0.42	-0.954545	-D	Significant	Overlapping
qFT44	N6	A05	FT	4.3	2.5	96.7	96.2	98.3	-0.26	-0.26	-1	-D	Significant	Overlapping
qFT45	N6	A06	FT	3.8	2.9	2	0	7.2	0.26	0.26	1	+D	Significant	Non-overlapping
qFT46	S6	A09	FT	4.5	3	71.3	69.7	72.7	0.35	0.19	0.542857	+PD	Significant	Non-overlapping
qFT47	N6	A10	FT	4.7	2.9	52.8	44.7	53	0.33	0.35	1.06061	+D	Significant	Overlapping
qFT48	S6	A10	FT	3.8	2.6	53	49.1	56.2	0.48	0.37	0.770833	+PD	Suggestive	Overlapping
qFT49	S6	A10	FT	6.3	4.1	66	61.6	70.9	0.67	0.15	0.223881	+PD	Significant	Overlapping
qFT50	N6	A10	FT	5.3	3.2	70.9	66.5	71.8	0.3	0.28	0.933333	+D	Significant	Overlapping
qFT52	N6	A10	FT	7	4.9	78.8	71.8	84.1	0.35	0.27	0.771429	+PD	Significant	Overlapping
qFT53	S6	A10	FT	3.3	2.5	80.8	71.8	84.3	0.36	0.22	0.611111	+PD	Suggestive	Overlapping
qFT54	S6	A10	FT	5.4	5.3	92	91	92.7	0.74	-0.07	-0.0945946	-A	Significant	Overlapping
qFT55	N6	A10	FT	10.1	8.6	92	91.4	92.3	0.5	0.17	0.34	+PD	Significant	Overlapping
qFT56	S6	A10	FT	5.7	6.4	100	99.3	100.5	0.97	-0.3	-0.309278	-PD	Significant	Overlapping
qFT58	N6	A10	FT	8.5	6.8	101.8	101.2	102.1	0.58	-0.12	-0.206897	-PD	Significant	Non-overlapping
qFT60	N6	A10	FT	10.2	8.7	108.2	104.6	111.4	0.63	-0.18	-0.285714	-PD	Significant	Overlapping
qFT59	S6	A10	FT	11.4	12.1	108.2	104.7	111	1.18	-0.41	-0.347458	-PD	Significant	Overlapping
qFT63	S5	A10	FT	3.7	4.5	112.2	105.9	112.2	0.46	-0.03	-0.0652174	-A	Suggestive	Overlapping
qFT67	N6	C05	FT	4.3	2.7	26.9	21.3	29.8	0.33	0.05	0.151515	+A	Significant	Overlapping
qFT70	N6	C06	FT	17.1	13.5	14.9	10.4	19.1	-0.81	-0.22	-0.271605	-PD	Significant	Overlapping
qFT73	S5	C06	FT	15.3	20.8	15.9	10.8	18.9	-1.04	-0.14	-0.134615	-A	Significant	Overlapping
qFT74	S6	C06	FT	16.9	12.7	20.8	19.7	22	-0.95	-0.36	-0.378947	-PD	Significant	Overlapping
qFT75	N6	C06	FT	19.2	13.1	20.8	19.9	21.5	-0.82	-0.15	-0.182927	-A	Significant	Overlapping
qFT78	S6	C06	FT	10.9	9.2	30.9	28.9	31	-0.68	-0.77	-1.13235	-D	Significant	Overlapping
qFT79	N6	C06	FT	13.6	10.8	30.9	28.9	30.9	-0.61	-0.63	-1.03279	-D	Significant	Overlapping
qFT80	S5	C06	FT	7.6	11.3	30.9	28.9	31	-0.72	-0.6	-0.833333	-D	Significant	Overlapping
qFT84	N6	C08	FT	8.4	5.4	9.9	7.3	13.3	0.54	-0.01	-0.0185185	-A	Significant	Overlapping
qFT83	S6	C08	FT	12.7	9.3	9.9	8.1	12.4	1.01	-0.33	-0.326733	-PD	Significant	Overlapping
qFT87	S6	C09	FT	4.1	2.7	75.3	72.8	78.5	0.6	-0.29	-0.483333	-PD	Significant	Overlapping
qFT88	N6	C09	FT	8.4	6.3	76.3	75.2	78.7	0.66	-0.22	-0.333333	-PD	Significant	Overlapping
qFT90	S6	C09	FT	4.8	3.3	88.5	86.9	95.5	0.61	-0.33	-0.540984	-PD	Significant	Overlapping
qFT91	N6	C09	FT	16.7	11.9	89.5	87.6	91.8	0.82	-0.26	-0.317073	-PD	Significant	Overlapping
qFT93	S6	C09	FT	4.3	3.5	107.5	105.9	108.5	0.62	-0.55	-0.887097	-D	Significant	Non-overlapping
qHI01	S6	A03	HI	3.78014	2.9835	118.41	118.3	120.5	0.3652	0.2832	0.775465	+PD	Significant	Non-overlapping
qHI02	S6	A03	HI	4.84561	6.1616	125.21	124.2	126.2	-0.8998	0.126	0.140031	+A	Significant	Non-overlapping
qHI03	S6	A03	HI	7.80766	19.9335	130.21	127.8	132.6	-1.7999	-0.3783	-0.210178	-PD	Significant	Non-overlapping
qHI07	S6	A05	HI	4.65465	2.8909	76.41	72.8	78.9	0.3538	0.4852	1.3714	+OD	Significant	Non-overlapping
qHI08	S6	C03	HI	4.63078	2.264	115.01	114	118.4	0.591	-0.965	-1.63283	-OD	Significant	Non-overlapping
qHI10	S6	C06	HI	3.08574	3.8308	6.81	1.8	17	0.5213	0.2509	0.481297	+PD	Suggestive	Overlapping
qHI14	N6	C06	HI	6.01524	7.8243	43.11	34.8	47.3	0.9958	0.4028	0.404499	+PD	Significant	Non-overlapping
qHI15	N6	C07	HI	3.81486	4.7216	58.51	57.2	61.7	-0.7917	0.4883	0.616774	+PD	Significant	Non-overlapping
qHI18	N6	C08	HI	6.44707	7.6775	9.11	1.2	14.8	-0.9655	0.1732	0.179389	+A	Significant	Overlapping
qHI20	N6	C09	HI	3.44596	4.5694	90.51	86.9	106.5	-0.7433	0.1961	0.263823	+PD	Suggestive	Overlapping
qHI19	S6	C09	HI	3.59786	4.5911	90.51	86.9	106.5	-0.7502	0.2878	0.383631	+PD	Significant	Overlapping
qMT01	S6	A01	MT	5.3	6.1	33	32.5	38.1	0.67	-0.09	-0.134328	-A	Significant	Overlapping
qMT04	N6	A01	MT	4.6	4.1	60.5	58.5	62.5	0.53	0.05	0.0943396	+A	Significant	Non-overlapping
qMT06	N6	A01	MT	8.8	7.1	68.8	68.1	70.2	0.59	0.09	0.152542	+A	Significant	Overlapping
qMT08	N6	A02	MT	5.3	3.9	80.3	79.9	80.7	-0.48	0.14	0.291667	+PD	Significant	Non-overlapping
qMT09	N6	A03	MT	6.2	5	20.8	16.2	27.7	0.64	-0.65	-1.01562	-D	Significant	Overlapping
qMT11	S6	A03	MT	7	6.9	87.3	86.5	89.5	-0.58	0.39	0.672414	+PD	Significant	Overlapping
qMT13	S6	A05	MT	5.3	5.2	95	89.3	98.6	-0.3	-0.31	-1.03333	-D	Significant	Non-overlapping
qMT15	N6	A08	MT	4.2	4.4	46.5	42.5	49.4	0.6	-0.51	-0.85	-D	Significant	Non-overlapping
qMT17	N6	A09	MT	3.7	3.3	14	12	21.4	-0.26	-0.38	-1.46154	-OD	Suggestive	Overlapping
qMT18	S5	A09	MT	4.3	6.5	61.9	58.7	63.1	-0.75	0.41	0.546667	+PD	Significant	Non-overlapping
qMT20	S5	A09	MT	6.1	9.1	71.7	71.3	71.9	-0.9	0.56	0.622222	+PD	Significant	Non-overlapping
qMT22	S5	A09	MT	5.2	7.8	77.5	76.7	78.8	-0.82	0.36	0.439024	+PD	Significant	Overlapping
qMT23	S5	A09	MT	3	4.7	100.3	95.2	103.1	-0.69	0.7	1.01449	+D	Suggestive	Overlapping
qMT27	N6	A10	MT	7	6.2	80.8	74.2	82.2	0.46	0.28	0.608696	+PD	Significant	Non-overlapping
qMT28	N6	A10	MT	8.2	6.6	87.1	84.7	89.5	0.54	0.15	0.277778	+PD	Significant	Overlapping
qMT30	N6	C03	MT	3.3	2.9	77.5	68.4	83.2	0.25	0.19	0.76	+PD	Suggestive	Overlapping
qMT33	N6	C03	MT	3	2.3	90.3	88.3	94.5	0.34	0.05	0.147059	+A	Suggestive	Overlapping
qMT35	S6	C03	MT	3.8	4.4	102.9	96.2	107.5	0.23	0.25	1.08696	+D	Suggestive	Overlapping
qMT39	S6	C07	MT	3.9	5.4	100.2	90.4	104.2	0.37	-0.22	-0.594595	-PD	Significant	Overlapping
qMT40	N6	C07	MT	7.7	8.6	100.2	97.2	102.9	0.68	-0.4	-0.588235	-PD	Significant	Overlapping
qMT42	N6	C08	MT	8	6.2	7	3.9	10.1	0.52	0.04	0.0769231	+A	Significant	Overlapping
qMT43	S6	C08	MT	4.4	4.6	9.1	2.6	15.4	0.41	-0.05	-0.121951	-A	Significant	Overlapping
qMT47	N6	C09	MT	3.1	2.5	75.3	75.1	78.7	0.45	-0.09	-0.2	-PD	Suggestive	Overlapping
qMT46	S5	C09	MT	3.4	5	75.3	72.2	78.6	0.63	-0.14	-0.222222	-PD	Suggestive	Overlapping
qMT48	N6	C09	MT	5.2	4.1	81.5	79.1	82.3	0.51	-0.12	-0.235294	-PD	Significant	Non-overlapping
qMT49	N6	C09	MT	7.5	5.8	88.5	87	97.4	0.61	-0.14	-0.229508	-PD	Significant	Non-overlapping
qOIL01	S5	A01	OIL	3.13317	4.7226	41	39.1	45.6	0.1248	0.5417	4.34054	+OD	Suggestive	Overlapping
qOIL03	N6	A01	OIL	5.95806	4.7233	46	44.6	47.2	0.397	-0.0437	-0.110076	-A	Significant	Overlapping
qOIL04	S5	A01	OIL	3.67732	5.0415	48.4	46.6	50.5	0.1934	0.5289	2.73475	+OD	Suggestive	Overlapping
qOIL06	N6	A01	OIL	7.99062	6.0175	72.5	70.8	73.2	0.6003	0.0186	0.0309845	+A	Significant	Overlapping
qOIL09	S6	A01	OIL	12.7149	9.9436	72.5	71.9	73.2	0.6603	0.0288	0.0436165	+A	Significant	Overlapping
qOIL10	S6	A01	OIL	11.7931	9.2606	75.9	75.8	76.5	0.6098	0.151	0.247622	+PD	Significant	Overlapping
qOIL11	N6	A01	OIL	10.9477	8.5037	80.9	79.7	82.6	0.6454	0.1738	0.26929	+PD	Significant	Overlapping
qOIL13	S6	A01	OIL	16.3916	12.7763	82.2	81.8	84.2	0.8651	-0.1518	-0.175471	-A	Significant	Overlapping
qOIL15	S6	A01	OIL	9.71635	9.0843	87.4	86.4	88.8	0.7093	-0.1156	-0.162978	-A	Significant	Overlapping
qOIL16	N6	A01	OIL	7.51184	5.8305	88.1	86.8	88.8	0.4905	0.0502	0.102345	+A	Significant	Overlapping
qOIL18	N6	A01	OIL	3.10624	2.8566	97.5	94.3	99.1	0.5552	-0.1968	-0.354467	-PD	Suggestive	Overlapping
qOIL19	S5	A01	OIL	3.58851	5.9995	97.5	94.3	99	0.7465	-0.3278	-0.439116	-PD	Suggestive	Overlapping
qOIL20	S6	A02	OIL	5.42247	4.0909	53.5	51.7	58.1	-0.3483	-0.3048	-0.875108	-D	Significant	Non-overlapping
qOIL21	S6	A02	OIL	8.79859	6.4412	60.9	60.6	61.6	-0.5286	-0.261	-0.493757	-PD	Significant	Non-overlapping
qOIL22	S6	A02	OIL	6.54957	4.9731	67.1	66	69.6	-0.4999	-0.07	-0.140028	-A	Significant	Non-overlapping
qOIL24	S6	A03	OIL	8.58557	6.4636	131.4	129.3	132	-0.8325	-0.2204	-0.264745	-PD	Significant	Non-overlapping
qOIL28	N6	A04	OIL	6.00493	5.0772	57.9	50.3	62.5	0.4826	-0.0056	-0.0116038	-A	Significant	Overlapping
qOIL29	N6	A05	OIL	5.62347	4.1402	118.1	113.2	122.8	0.4519	0.0495	0.109538	+A	Significant	Non-overlapping
qOIL31	N6	A07	OIL	4.08717	2.9062	101.3	93.1	102.1	-0.3379	-0.218	-0.645161	-PD	Suggestive	Overlapping
qOIL34	N6	A07	OIL	4.38695	3.9715	118	111.4	129.7	-0.4722	-0.0347	-0.0734858	-A	Significant	Overlapping
qOIL37	S6	A08	OIL	11.7354	9.9036	66.5	60.7	68.5	-0.751	0.478	0.636485	+PD	Significant	Overlapping
qOIL38	N6	A08	OIL	10.9844	9.26	67.5	60.4	68.5	-0.6902	0.4173	0.604607	+PD	Significant	Overlapping
qOIL40	N6	A08	OIL	14.6664	11.4741	73.8	71.2	76.2	-0.7537	0.4401	0.583919	+PD	Significant	Overlapping
qOIL41	S6	A08	OIL	13.9989	10.5507	75.8	74.7	76.5	-0.752	0.4016	0.534043	+PD	Significant	Overlapping
qOIL43	N6	A08	OIL	8.38611	7.5072	81.1	79.1	85.1	-0.5493	0.0521	0.094848	+A	Significant	Overlapping
qOIL44	S5	A08	OIL	5.66324	8.6069	81.1	79	85.2	-0.6466	0.1013	0.156666	+A	Significant	Overlapping
qOIL46	S6	A08	OIL	9.5185	8.6474	82.1	79.1	85.2	-0.6595	0.2111	0.320091	+PD	Significant	Overlapping
qOIL49	S6	A08	OIL	11.379	9.4354	90.2	86	90.2	-0.7569	0.2605	0.344167	+PD	Significant	Overlapping
qOIL51	S5	A08	OIL	6.9825	11.3738	91.5	85.6	93.3	-0.7821	0.1322	0.169032	+A	Significant	Overlapping
qOIL56	N6	A10	OIL	3.434	2.5066	31.7	25.6	34.7	0.4058	0.3395	0.836619	+D	Suggestive	Overlapping
qOIL58	S6	C01	OIL	5.48855	4.8834	1	0	3.2	0.4954	0.0386	0.0779168	+A	Significant	Overlapping
qOIL59	S6	C01	OIL	5.02088	3.8997	12.9	10.7	16.4	0.4384	0.1156	0.263686	+PD	Significant	Overlapping
qOIL61	S5	C02	OIL	4.35807	5.9058	39.5	38.2	41.1	0.1249	0.505	4.04323	+OD	Significant	Non-overlapping
qOIL62	S5	C02	OIL	4.62876	7.2669	47.5	44.5	52	0.1228	0.5439	4.42915	+OD	Significant	Non-overlapping
qOIL63	N6	C02	OIL	4.43632	3.7843	74.5	71.5	75.9	0.2906	0.3018	1.03854	+D	Significant	Non-overlapping
qOIL64	N6	C02	OIL	5.53646	3.9757	81.1	75.9	82	0.2427	0.2737	1.12773	+D	Significant	Non-overlapping
qOIL65	S6	C02	OIL	4.57084	3.0971	87.8	84.6	88.9	0.4334	-0.0193	-0.0445316	-A	Significant	Overlapping
qOIL66	N6	C02	OIL	3.32647	2.6108	92.2	90.2	94.5	0.2208	0.1881	0.851902	+D	Suggestive	Overlapping
qOIL69	N6	C03	OIL	2.95368	2.0396	26.4	23.1	28.9	0.2956	-0.1294	-0.437754	-PD	Suggestive	Overlapping
qOIL70	S6	C03	OIL	3.02253	2.059	26.4	23.3	29.6	0.3461	-0.2366	-0.683617	-PD	Suggestive	Overlapping
qOIL72	S6	C03	OIL	4.05678	4.1724	129.8	128	132.1	0.3877	0.2357	0.607944	+PD	Suggestive	Overlapping
qOIL76	S6	C03	OIL	5.33959	4.1418	139.7	135.8	148.6	-0.4794	0.0677	0.141218	+A	Significant	Overlapping
qOIL78	S5	C06	OIL	4.84355	6.2841	74.6	73.1	75.3	-0.5963	0.7548	1.26581	+OD	Significant	Overlapping
qPH01	S5	A01	PH	4.6	6.3	44	40	45.1	-7.17	2.41	0.336123	+PD	Significant	Non-overlapping
qPH02	N6	A01	PH	4.8	5.5	55.5	51.8	58.5	3.03	-0.24	-0.0792079	-A	Significant	Overlapping
qPH03	S6	A01	PH	3.5	4	57.5	53.5	58.5	1.88	0.93	0.494681	+PD	Suggestive	Overlapping
qPH04	S5	A01	PH	6.9	11	61.5	59	64	3.62	1.55	0.428177	+PD	Significant	Overlapping
qPH05	N6	A01	PH	3.3	3.1	62.6	62.5	64.7	2.03	0.08	0.0394089	+A	Suggestive	Overlapping
qPH07	S5	A01	PH	4.2	5.9	70.6	69.6	70.8	2.97	0.65	0.218855	+PD	Significant	Overlapping
qPH08	S6	A01	PH	4.5	4.1	74.8	72.4	75.1	2.34	-0.57	-0.24359	-PD	Significant	Overlapping
qPH11	S6	A01	PH	4	3.9	85.2	82.2	88	2.48	-1.58	-0.637097	-PD	Significant	Overlapping
qPH13	S6	A01	PH	3.7	4.1	101.2	99.5	101.4	2.24	0.32	0.142857	+A	Suggestive	Overlapping
qPH15	S6	A02	PH	6.3	6	58.5	54.4	61.7	-1.89	-1.85	-0.978836	-D	Significant	Overlapping
qPH18	S6	A02	PH	3.1	3.3	68.6	67.6	73.6	-1.96	-0.59	-0.30102	-PD	Suggestive	Overlapping
qPH20	S5	A02	PH	3.7	4.7	96	94	100.4	-2.11	-0.48	-0.227488	-PD	Suggestive	Overlapping
qPH22	S5	A02	PH	3.1	3.9	106.4	103.8	113	-2.5	1.17	0.468	+PD	Suggestive	Overlapping
qPH24	N6	A03	PH	3.7	3.4	62.4	59.4	65.3	1.97	-0.97	-0.492386	-PD	Suggestive	Overlapping
qPH26	S6	A03	PH	6	6.3	92.9	87	93.5	3.01	-1.24	-0.41196	-PD	Significant	Overlapping
qPH27	S5	A03	PH	4	5.6	93	87	93.8	3.42	-0.35	-0.102339	-A	Significant	Overlapping
qPH29	S5	A03	PH	4	5.9	100.3	99.3	105.8	3.76	-0.48	-0.12766	-A	Significant	Overlapping
qPH28	S6	A03	PH	8.1	8.2	100.3	97.7	104.6	3.64	-0.86	-0.236264	-PD	Significant	Overlapping
qPH31	S6	A03	PH	5.7	5.6	108.8	105.8	110	2.16	1.02	0.472222	+PD	Significant	Non-overlapping
qPH34	S6	A05	PH	3.8	3.6	87.6	86.6	88.7	2.47	-1.01	-0.408907	-PD	Significant	Non-overlapping
qPH35	N6	A06	PH	4.2	4.8	91.6	89.6	92.3	-2.79	2.1	0.752688	+PD	Significant	Non-overlapping
qPH38	S5	A07	PH	4	5.3	17.9	14	22.3	-3.55	1.88	0.529577	+PD	Significant	Overlapping
qPH40	S5	A08	PH	4.4	5.9	79.1	76.2	85.2	-3.21	3.92	1.22118	+OD	Significant	Overlapping
qPH43	S5	A08	PH	5.5	8.1	93.5	91.2	96.2	-3.94	3.68	0.93401	+D	Significant	Overlapping
qPH44	S6	A09	PH	3.7	3.8	70	68.8	71.4	-2.11	0.56	0.265403	+PD	Significant	Non-overlapping
qPH52	N6	A10	PH	8.3	8.2	112.2	108.7	113.2	3.42	-1.72	-0.502924	-PD	Significant	Non-overlapping
qPH53	S6	C03	PH	5.8	6.5	2	0	9.4	-3.15	3.39	1.07619	+D	Significant	Non-overlapping
qPH56	N6	C06	PH	6.2	7	37.4	31.3	43.1	-3.45	-1.4	-0.405797	-PD	Significant	Overlapping
qPH57	S6	C06	PH	3.2	3	44.1	32.4	47.8	-2.56	0.47	0.183594	+A	Suggestive	Overlapping
qPH58	N6	C06	PH	6	5.6	44.6	43.1	47.8	-3.04	-1.01	-0.332237	-PD	Significant	Overlapping
qPH61	N6	C09	PH	3.1	3.2	104.1	92.8	107.5	1.56	0.22	0.141026	+A	Suggestive	Overlapping
qPN01	N6	A05	PN	4.1	4.4	0	0	5.4	12.9	8.7	0.674419	+PD	Significant	Non-overlapping
qPN02	S6	A06	PN	3.2	3.5	65	64.6	68.1	-32.1	9.1	0.283489	+PD	Suggestive	Overlapping
qPN03	S5	A06	PN	3.4	5	69	65.8	70.4	7.3	-23.9	-3.27397	-OD	Suggestive	Overlapping
qPN08	S6	A09	PN	4.2	5.8	86.6	85.6	88.1	-24.8	14.2	0.572581	+PD	Significant	Non-overlapping
qPN09	N6	A10	PN	3.9	6.9	92	91.3	92.7	26.4	-8.4	-0.318182	-PD	Significant	Overlapping
qPN11	N6	A10	PN	7.7	12.2	101.8	101.4	102.2	36.9	-8.1	-0.219512	-PD	Significant	Overlapping
qPN16	N6	C03	PN	3.7	4.3	10.6	5.5	14.7	-19.2	25.9	1.34896	+OD	Significant	Non-overlapping
qPN19	S5	C05	PN	2.9	4.4	33.9	29.9	38.2	19.6	-4.2	-0.214286	-PD	Suggestive	Overlapping
qPN21	S5	C09	PN	7.5	11.6	63.4	61.4	66.4	28.9	7.6	0.262976	+PD	Significant	Non-overlapping
qPN22	S5	C09	PN	5.9	9.4	73	69.5	73.4	31.2	-4.5	-0.144231	-A	Significant	Non-overlapping
qPRO02	N6	A01	PRO	6.8524	6.7418	21	20.3	22.7	0.1723	0.2621	1.52118	+OD	Significant	Overlapping
qPRO01	S5	A01	PRO	5.97787	8.1001	100.2	99.7	100.7	-0.5355	0.1389	0.259384	+PD	Significant	Overlapping
qPRO13	N6	A02	PRO	4.6405	4.5521	114.2	109	118.7	-0.2746	0.1584	0.576839	+PD	Significant	Non-overlapping
qPRO14	S6	A03	PRO	4.15465	5.5604	24.6	16.9	31.4	-0.1641	0.0246	0.149909	+A	Significant	Non-overlapping
qPRO15	S6	A03	PRO	5.55845	6.48	67.3	64.3	68.9	-0.2949	0.2837	0.962021	+D	Significant	Overlapping
qPRO16	S6	A03	PRO	4.54302	4.6805	74.4	73	76.3	-0.263	0.2133	0.811027	+D	Significant	Overlapping
qPRO19	S6	A06	PRO	3.45492	4.3706	83.2	82	84.7	0.2445	-0.2265	-0.92638	-D	Suggestive	Overlapping
qPRO20	S6	A06	PRO	4.63836	6.1698	91.6	90.2	95.8	0.2898	-0.2862	-0.987578	-D	Significant	Overlapping
qPRO22	S5	A07	PRO	4.41087	6.0512	17.9	14.3	20.3	-0.3445	0.041	0.119013	+A	Significant	Overlapping
qPRO24	S5	A07	PRO	3.43407	4.9733	26.8	25.8	30	-0.2924	-0.0581	-0.1987	-PD	Suggestive	Overlapping
qPRO26	N6	A08	PRO	5.81944	5.6927	74	71.6	76.2	0.2868	-0.1299	-0.452929	-PD	Significant	Non-overlapping
qPRO27	S5	A09	PRO	5.17621	7.7101	123.3	122.6	124.8	0.5872	0.0328	0.0558583	+A	Significant	Overlapping
qPRO30	N6	A09	PRO	3.14533	3.4107	134.5	127.9	138.4	0.0681	0.1185	1.74009	+OD	Suggestive	Overlapping
qPRO33	N6	A10	PRO	6.94308	7.2666	112.2	108.2	112.2	0.343	-0.1461	-0.425948	-PD	Significant	Non-overlapping
qPRO39	N6	C03	PRO	2.97062	2.8705	26	20.9	30.4	-0.1813	0.0506	0.279095	+PD	Suggestive	Overlapping
qPRO40	S6	C03	PRO	3.33261	3.2986	112.4	111.7	113.5	-0.064	0.2124	3.31875	+OD	Suggestive	Overlapping
qPRO47	S6	C05	PRO	6.38049	7.656	1	0	4.5	0.2646	0.1598	0.60393	+PD	Significant	Overlapping
qPRO48	S5	C05	PRO	3.22481	4.3452	7.4	0.9	17.7	0.2914	-0.0642	-0.220316	-PD	Suggestive	Overlapping
qPY06	N6	A01	PY	3.06621	4.2787	72.01	71.8	73.2	0.2899	-0.1219	-0.42049	-PD	Suggestive	Overlapping
qPY08	S6	A01	PY	4.774	4.774	72.51	70.8	77.1	0.1991	0.0012	0.00602712	+A	Significant	Overlapping
qPY09	S5	A01	PY	4.4702	2.4512	79.01	78.7	81.5	0.1705	0.1562	0.916129	+D	Significant	Overlapping
qPY10	S6	A01	PY	5.66804	6.9432	79.91	77.5	84.4	0.2496	-0.0008	-0.00320513	-A	Significant	Overlapping
qPY12	N6	A01	PY	4.66116	6.1829	83.21	80.6	88.7	0.353	-0.1068	-0.30255	-PD	Significant	Overlapping
qPY13	S6	A01	PY	3.70636	2.9897	89.11	86.4	91.1	0.1634	0.0682	0.417381	+PD	Significant	Overlapping
qPY14	S5	A01	PY	6.29517	1.4025	89.81	89.4	90.8	0.0717	0.3311	4.61785	+OD	Significant	Overlapping
qPY15	N6	A01	PY	3.05102	4.6425	92.61	90.2	94	0.3305	-0.1479	-0.447504	-PD	Suggestive	Overlapping
qPY16	S5	A01	PY	3.59786	4.1908	95.51	91.6	98.9	0.2577	-0.0097	-0.0376407	-A	Significant	Overlapping
qPY18	N6	A02	PY	4.8391	5.521	41.71	39.3	46.5	-0.3544	-0.2145	-0.605248	-PD	Significant	Overlapping
qPY19	N6	A02	PY	3.30057	3.4347	49.11	47.9	51.1	-0.2641	-0.0768	-0.290799	-PD	Suggestive	Overlapping
qPY25	S5	A03	PY	7.11326	11.7566	40.51	38.5	41.4	-0.4157	0.3787	0.910994	+D	Significant	Overlapping
qPY29	S6	A04	PY	4.93458	6.0786	16.41	8.2	20.9	-0.2285	0.0331	0.144858	+A	Significant	Overlapping
qPY31	S6	A06	PY	3.22245	2.3663	41.61	36.2	46.8	0.1486	-0.0291	-0.195828	-PD	Suggestive	Overlapping
qPY32	S5	A07	PY	3.7541	6.6487	17.91	17.6	27.4	-0.2952	0.2668	0.903794	+D	Significant	Overlapping
qPY33	N6	A07	PY	5.75267	6.449	19.01	13.9	21.9	-0.3526	0.0463	0.13131	+A	Significant	Overlapping
qPY35	N6	A07	PY	8.49772	11.7145	27.71	24	30.2	-0.4729	0.2414	0.510467	+PD	Significant	Overlapping
qPY36	N6	A07	PY	3.95808	1.6529	71.61	69.1	73.4	-0.2005	0.392	1.95511	+OD	Significant	Non-overlapping
qPY38	N6	A09	PY	3.5588	4.8734	12.01	0	17.5	0.3093	-0.0264	-0.085354	-A	Significant	Overlapping
qPY39	S5	A09	PY	3.56748	2.3356	37.21	31.7	43.1	-0.2102	-0.2915	-1.38677	-OD	Significant	Non-overlapping
qPY41	S5	A09	PY	3.55012	2.4565	62.61	59	64.1	0.1817	0.0818	0.450193	+PD	Significant	Overlapping
qPY42	N6	A10	PY	4.2098	6.8083	101.81	101.1	106.8	-0.4068	0.1707	0.419617	+PD	Significant	Non-overlapping
qPY43	N6	C03	PY	4.40944	7.0112	93.41	89.6	94.5	-0.3822	0.1352	0.353741	+PD	Significant	Non-overlapping
qPY44	S6	C04	PY	3.67598	1.6342	15.21	0	20.2	-0.1193	-0.1048	-0.878458	-D	Significant	Non-overlapping
qPY46	S5	C06	PY	3.71721	1.3852	74.61	72.5	77.4	0.0789	0.3124	3.95944	+OD	Significant	Overlapping
qPY47	N6	C06	PY	4.77617	1.4595	75.91	74.9	78.3	0.1062	0.341	3.21092	+OD	Significant	Overlapping
qPY48	N6	C09	PY	3.18773	1.4568	62.61	60.6	67.1	-0.1713	-0.1818	-1.0613	-D	Suggestive	Overlapping
qPY49	S5	C09	PY	3.10527	3.7825	64.01	63.4	67.1	-0.2111	-0.0407	-0.1928	-A	Suggestive	Overlapping
qPY50	S5	C09	PY	4.24235	4.6888	71.01	68.6	75	-0.2409	-0.0779	-0.323371	-PD	Significant	Overlapping
qPY53	S5	C09	PY	3.17037	5.1591	86.31	82.3	97.7	-0.2441	0.1033	0.423187	+PD	Suggestive	Overlapping
qPY54	S6	C09	PY	3.6673	5.3046	88.51	82.3	105.1	-0.2104	0.1683	0.799905	+D	Significant	Overlapping
qPY55	N6	C09	PY	3.23547	3.5589	89.51	79.7	103.2	-0.2619	0.0845	0.322642	+PD	Suggestive	Overlapping
qSN06	S5	A01	SN	7.1	10	70.2	69.5	70.8	0.93	0.12	0.129032	+A	Significant	Overlapping
qSN07	S5	A01	SN	9.1	12.4	79.9	79	81.9	1.07	0.27	0.252336	+PD	Significant	Overlapping
qSN08	S6	A01	SN	4.2	4.4	80.9	79	83.6	0.68	-0.06	-0.0882353	-A	Significant	Overlapping
qSN10	N6	A01	SN	4.8	4.3	81.5	80.1	82.2	0.85	-0.2	-0.235294	-PD	Significant	Overlapping
qSN11	N6	A01	SN	4.3	4.2	87.4	86.4	89.8	0.84	-0.35	-0.416667	-PD	Significant	Overlapping
qSN12	S5	A01	SN	5.5	9.7	90.8	88.4	91.1	0.84	0.36	0.428571	+PD	Significant	Overlapping
qSN15	S6	A04	SN	7.5	8.5	15.4	10	19.8	-1.06	0.59	0.556604	+PD	Significant	Overlapping
qSN22	S6	A04	SN	3.3	3.7	107.5	103.5	110.3	0.54	-0.16	-0.296296	-PD	Suggestive	Overlapping
qSN24	S5	A08	SN	3.3	5.2	97.1	95.4	97.1	-0.64	1.03	1.60938	+OD	Suggestive	Overlapping
qSN25	S5	A09	SN	4.1	5.4	56.3	55.2	59	0.76	-0.05	-0.0657895	-A	Significant	Non-overlapping
qSN26	N6	C02	SN	3.4	4.7	9.9	8.1	16.6	0.46	0.02	0.0434783	+A	Suggestive	Overlapping
qSN28	N6	C03	SN	8.6	10.8	97.5	95.8	100.9	-1.43	0.1	0.0699301	+A	Significant	Non-overlapping
qSN32	N6	C06	SN	4.1	3.6	42.4	31.4	50.7	0.36	0.77	2.13889	+OD	Significant	Overlapping
qSN34	N6	C08	SN	5.4	5.2	9.1	7.1	14.5	-0.99	0.19	0.191919	+A	Significant	Non-overlapping
qSN35	N6	C08	SN	5.5	5.1	34.5	29.3	39.3	0.73	0.39	0.534247	+PD	Significant	Non-overlapping
qSN36	S6	C08	SN	5.3	5.4	44.7	40.8	48	0.8	0.8	1	+D	Significant	Overlapping
qSN37	N6	C08	SN	7.4	7.8	46.7	41.1	49.8	0.54	0.88	1.62963	+OD	Significant	Overlapping
qSN38	N6	C08	SN	4.6	4.3	51.9	50.9	58.6	0.39	0.66	1.69231	+OD	Significant	Non-overlapping
qSN39	S6	C09	SN	3.3	3.4	60.1	58.8	60.6	-0.63	0.03	0.047619	+A	Suggestive	Overlapping
qSN40	N6	C09	SN	4.2	4.1	62.6	60.6	64	-0.58	-0.4	-0.689655	-PD	Significant	Overlapping
qSN41	S5	C09	SN	5.8	7.9	63.4	60.3	65.9	-0.83	-0.28	-0.337349	-PD	Significant	Overlapping
qSN43	N6	C09	SN	5.4	5.3	69.1	67.4	71	-0.73	-0.27	-0.369863	-PD	Significant	Overlapping
qSN45	S6	C09	SN	4.5	4.5	69.5	67.5	71	-0.69	0.08	0.115942	+A	Significant	Overlapping
qSN44	S5	C09	SN	6.4	8.6	69.5	67.8	74.7	-0.9	-0.18	-0.2	-PD	Significant	Overlapping
qSN50	N6	C09	SN	3.5	3.2	80.4	78.7	80.6	-0.65	0.15	0.230769	+PD	Suggestive	Overlapping
qSN49	S6	C09	SN	4	4.2	80.4	78.7	80.6	-0.66	0.3	0.454545	+PD	Significant	Overlapping
qSN48	S5	C09	SN	5.9	8.1	80.4	76.1	80.5	-1.01	0.42	0.415842	+PD	Significant	Overlapping
qSP01	S5	A01	SP	3.55446	2.3283	70.21	69	70.6	212.383	156.292	0.7359	+PD	Significant	Non-overlapping
qSP03	S5	A01	SP	3.87996	1.7579	76.11	75.8	77.1	183.857	227.775	1.23887	+OD	Significant	Non-overlapping
qSP06	S5	A02	SP	3.49804	4.8219	31.81	30.1	33.9	298.24	79.4063	0.26625	+PD	Significant	Non-overlapping
qSP13	S6	A03	SP	4.27924	5.1334	66.31	64.3	68.7	293.965	-312.421	-1.06278	-D	Significant	Non-overlapping
qSP18	N6	A04	SP	4.48539	3.8727	26.91	25.8	30.2	388.495	52.1428	0.134217	+A	Significant	Overlapping
qSP20	S5	A04	SP	3.47851	5.4203	28.31	25.9	30.2	-310.368	370.724	1.19447	+D	Significant	Overlapping
qSP21	N6	A04	SP	5.35773	1.8941	32.81	31.1	33.1	182.994	422.313	2.30779	+OD	Significant	Non-overlapping
qSP25	N6	A06	SP	3.54144	3.4474	67.61	66.3	68.1	-410.13	181.265	0.441968	+PD	Significant	Non-overlapping
qSP26	S6	A06	SP	3.97761	2.9446	95.61	92.6	96.6	-235.371	35.4654	0.150679	+A	Significant	Non-overlapping
qSP27	S5	A07	SP	5.86985	9.8201	0.01	0	9.2	468.464	-419.264	-0.894975	-D	Significant	Overlapping
qSP34	N6	A08	SP	3.00979	4.069	90.51	88.3	96.1	-414.087	135.26	0.326647	+PD	Suggestive	Overlapping
qSP35	S6	A08	SP	4.80872	6.235	92.51	87.9	95.8	-324.56	78.3856	0.241514	+PD	Significant	Overlapping
qSP38	S6	C06	SP	6.85069	9.3744	19.31	17.6	20.8	383.736	-18.4346	-0.0480398	-A	Significant	Non-overlapping
qSP39	S6	C06	SP	3.77146	3.0111	30.91	28.9	31.2	232.204	206.34	0.888614	+D	Significant	Non-overlapping
qSP40	S6	C08	SP	3.65211	1.6776	41.31	36.5	48.2	-109.823	341.058	3.10551	+OD	Significant	Non-overlapping
qSW01	S5	A01	SW	4.7	5.4	73.4	70.8	75.7	-0.12	0.05	0.416667	+PD	Significant	Non-overlapping
qSW02	S5	A01	SW	4.1	4.7	79.9	79	82	-0.1	0.0001	0.001	+A	Significant	Non-overlapping
qSW03	S6	A02	SW	3.1	3.2	26	23.6	27.3	-0.09	-0.01	-0.111111	-A	Suggestive	Overlapping
qSW05	S5	A03	SW	4.5	5.7	30.3	30	32.8	-0.11	0.07	0.636364	+PD	Significant	Overlapping
qSW07	S5	A03	SW	8.3	9.9	41.5	39.7	42.2	-0.16	0.13	0.8125	+D	Significant	Overlapping
qSW09	S6	A03	SW	4.7	4.1	44	41.8	47.5	-0.09	0.07	0.777778	+PD	Significant	Overlapping
qSW10	S5	A03	SW	4.5	6.4	54.4	50.4	54.8	-0.12	0.12	1	+D	Significant	Non-overlapping
qSW14	N6	A03	SW	3.3	2.7	72.5	71.5	76	-0.08	0.04	0.5	+PD	Suggestive	Overlapping
qSW15	S6	A03	SW	3.6	3.1	77.7	77	78.5	-0.07	0.1	1.42857	+OD	Suggestive	Overlapping
qSW17	N6	A04	SW	6.4	5.7	27.9	26	29.5	-0.1	0.02	0.2	+PD	Significant	Overlapping
qSW19	N6	A04	SW	5.4	4.5	33.1	30.7	33.6	-0.08	-0.02	-0.25	-PD	Significant	Non-overlapping
qSW21	N6	A04	SW	6.5	5.9	38.3	36.4	43.8	-0.08	-0.03	-0.375	-PD	Significant	Overlapping
qSW23	N6	A04	SW	3.7	3.7	46.3	45.3	48.6	-0.07	-0.01	-0.142857	-A	Suggestive	Overlapping
qSW22	S6	A04	SW	3.8	4.4	46.3	45.3	48.5	0.06	-0.11	-1.83333	-OD	Suggestive	Overlapping
qSW26	S6	A04	SW	6	5.3	85.6	82.6	96.3	-0.1	0.02	0.2	+PD	Significant	Overlapping
qSW28	S6	A05	SW	4.2	3.5	45.8	44.5	46.6	-0.08	0.05	0.625	+PD	Significant	Non-overlapping
qSW29	S6	A05	SW	3.9	3.2	59.1	57.6	60.6	-0.09	0.08	0.888889	+D	Significant	Non-overlapping
qSW30	S5	A05	SW	3.3	4.9	94.7	94	96.9	-0.06	-0.1	-1.66667	-OD	Suggestive	Overlapping
qSW31	S6	A05	SW	3.2	2.6	95.7	95	97.9	-0.07	-0.02	-0.285714	-PD	Suggestive	Overlapping
qSW33	S6	A06	SW	3.1	2.8	36.3	28.5	36.8	0.07	-0.03	-0.428571	-PD	Suggestive	Overlapping
qSW35	S6	A06	SW	3.3	2.6	41.6	40.3	46.8	0.06	-0.02	-0.333333	-PD	Suggestive	Overlapping
qSW36	S5	A06	SW	3.3	3.5	41.6	39.8	46.8	0.04	0.04	1	+D	Suggestive	Overlapping
qSW38	S5	A07	SW	12.7	18.2	2	0	8.5	-0.2	0.13	0.65	+PD	Significant	Overlapping
qSW40	S6	A07	SW	6.1	7.4	7	0	13.9	-0.11	0.07	0.636364	+PD	Significant	Overlapping
qSW43	N6	A07	SW	9.7	9	17.9	15.5	19.4	-0.14	-0.01	-0.0714286	-A	Significant	Overlapping
qSW44	S5	A07	SW	14.6	18.4	20.3	19.5	22	-0.19	0.02	0.105263	+A	Significant	Overlapping
qSW47	S6	A07	SW	9.6	9.2	25.3	22.7	27.7	-0.11	-0.01	-0.0909091	-A	Significant	Overlapping
qSW49	N6	A07	SW	13.6	13.2	26.8	26.1	29.1	-0.21	0.0001	0.00047619	+A	Significant	Overlapping
qSW52	S5	A07	SW	5.8	9.3	33.1	30.1	35.2	-0.1	-0.03	-0.3	-PD	Significant	Overlapping
qSW53	N6	A07	SW	4.8	3.9	36.8	33.4	37.7	0.17	-0.02	-0.117647	-A	Significant	Overlapping
qSW55	S6	A08	SW	5.7	5.6	66.5	59.4	68.5	0.1	-0.07	-0.7	-PD	Significant	Overlapping
qSW56	N6	A08	SW	7	5.8	74	71.8	77.8	0.11	-0.07	-0.636364	-PD	Significant	Overlapping
qSW57	S6	A08	SW	8.6	7.9	75	74	76.7	0.12	-0.06	-0.5	-PD	Significant	Overlapping
qSW58	N6	A08	SW	4.2	3.9	80.1	79.1	85.2	0.08	-0.01	-0.125	-A	Significant	Overlapping
qSW59	S5	A08	SW	3.6	4.3	87.2	79.1	90.5	0.11	-0.07	-0.636364	-PD	Suggestive	Overlapping
qSW60	N6	A09	SW	4.5	3.6	49.7	48.5	51.8	0.02	0.07	3.5	+OD	Significant	Non-overlapping
qSW61	N6	A09	SW	3.7	2.9	61.9	59.4	62.9	-0.13	0.09	0.692308	+PD	Significant	Non-overlapping
qSW62	S6	A09	SW	4.8	4.7	82.8	79.7	85.6	0.08	0.02	0.25	+PD	Significant	Non-overlapping
qSW64	S6	C02	SW	3.1	2.6	7.9	5.2	9.7	-0.0519	0.0886	1.70713	+OD	Suggestive	Overlapping
qSW65	N6	C02	SW	3.1	2.4	10.6	8.7	20.5	-0.07	0.04	0.571429	+PD	Suggestive	Overlapping
qSW67	S6	C03	SW	4.6	4.6	68.8	62.7	71.6	0.02	0.06	3	+OD	Significant	Non-overlapping
qSW68	N6	C04	SW	4.2	3.2	63.3	59.5	64.3	0.03	0.05	1.66667	+OD	Significant	Non-overlapping
qSW73	S6	C06	SW	3.2	4.3	1	0	2.4	-0.11	0.01	0.0909091	+A	Suggestive	Overlapping
qSW74	S5	C07	SW	4.9	5.8	41.3	30.4	43.7	0.03	0.07	2.33333	+OD	Significant	Non-overlapping
qSW75	S6	C07	SW	3.8	4.5	101.2	97.2	104.2	0.09	-0.08	-0.888889	-D	Significant	Non-overlapping
qSW76	S5	C08	SW	4.2	4.8	39.3	36.2	43.1	-0.11	0.11	1	+D	Significant	Non-overlapping
qSY01	N6	A01	SY	3.7	4.9	8.7	6.2	12.7	-185	-3	-0.0162162	-A	Significant	Non-overlapping
qSY02	N6	A01	SY	6.9	7.3	21	19.2	22.2	-190	-50	-0.263158	-PD	Significant	Non-overlapping
qSY03	N6	A01	SY	5.9	6.5	27.8	26.4	29	-201	-12	-0.0597015	-A	Significant	Non-overlapping
qSY04	N6	A01	SY	4.3	5	55.5	54.3	58.5	172	-1	-0.00581395	-A	Significant	Non-overlapping
qSY05	N6	A01	SY	3	3.4	60.5	58.5	65.7	117	57	0.487179	+PD	Suggestive	Overlapping
qSY07	S5	A01	SY	3.2	4.6	62.6	58.9	65.7	19	84	4.42105	+OD	Suggestive	Overlapping
qSY08	S5	A01	SY	3.9	5.7	68.1	66.6	68.8	13	93	7.15385	+OD	Suggestive	Overlapping
qSY21	S5	A04	SY	3.2	5.9	21.5	18.5	23.5	-97	119	1.2268	+OD	Suggestive	Overlapping
qSY22	S5	A04	SY	4.5	6.3	28.3	25.9	30.2	-104	101	0.971154	+D	Significant	Non-overlapping
qSY23	S5	A04	SY	4.1	6.5	39.3	35.4	44.6	-112	88	0.785714	+PD	Significant	Non-overlapping
qSY25	S6	A05	SY	7.4	7.4	73	72.8	76.1	62	41	0.66129	+PD	Significant	Non-overlapping
qSY26	S6	A06	SY	3.8	3.7	92.3	90.1	93.6	-37	-21	-0.567568	-PD	Significant	Non-overlapping
qSY29	S5	C01	SY	4.1	7.9	70.2	68.3	71.9	42	93	2.21429	+OD	Significant	Overlapping
qSY33	N6	C02	SY	4.5	7	29.2	24.8	33.1	-136	243	1.78676	+OD	Significant	Overlapping
qSY34	N6	C02	SY	4	4	39.5	38.8	41.1	-138	174	1.26087	+OD	Significant	Overlapping
qSY39	N6	C03	SY	3.4	3.5	0	0	10.2	-150	135	0.9	+D	Suggestive	Overlapping
qSY38	S6	C03	SY	4.2	4.1	0	0	6.5	-96	85	0.885417	+D	Significant	Overlapping
qSY42	S5	C04	SY	3	6	40.3	34.5	44	-101	124	1.22772	+OD	Suggestive	Overlapping
qSY43	S6	C04	SY	4.7	4.8	63.7	61.3	65	30	86	2.86667	+OD	Significant	Non-overlapping
qSY44	S6	C06	SY	5.8	5.8	13.6	7.8	16.8	94	13	0.138298	+A	Significant	Non-overlapping
qSY45	S6	C06	SY	3.9	4.4	30.9	28.9	31.2	59	73	1.23729	+OD	Significant	Non-overlapping
qSY46	N6	C06	SY	4.2	5.2	75.6	74.6	79.1	183	66	0.360656	+PD	Significant	Non-overlapping
qSY47	S5	C08	SY	4.8	7	70	64.4	71.9	112	32	0.285714	+PD	Significant	Non-overlapping

## Sheet: Supplemental Table 3C
Supplemental Table 3C The list of 300 consensus QTL obtained after meta-analysis of 390 identified QTL for each trait seperately.
*: indicate the interaction of the QTL and environment was significant at p <0.05
Consensus QTL	Envionment	Identified QTL	Linkage group	Trait	LOD	R2(%)	Peak position	LOD2_L	LOD2_R	A effect	D effect	D/|A|	Mode-of-inheritance	Significance of linkage	Repeatability
qBN.A1-1*	N6	qBN03	A01	BN	5.6	6	64.8	62.8	65.5	-0.38	0.13	0.342105	+PD	Significant	Non-repeatable
qBN.A3-1*	S5	qBN09	A03	BN	3.6	5.6	74.4	73.3	77.7	0.35	-0.01	-0.0285714	-A	Suggestive	Non-repeatable
qBN.A3-2	S6	qBN13	A03	BN	3.6	4.6	124.6	122.5	125.2	0.14	0.2	1.42857	+OD	Significant	Non-repeatable
qBN.A5-1*	S6	qBN14	A05	BN	4	3.8	60.9	60.6	61.6	0.23	-0.17	-0.73913	-PD	Significant	Non-repeatable
qBN.A5-2*	N6	qBN16	A05	BN	4	4.1	73	72.1	77.7	0.31	-0.15	-0.483871	-PD	Significant	Non-repeatable
qBN.A7-1*	N6	qBN22	A07	BN	4.4	4.6	22.3	20.3	25.6	-0.24	-0.08	-0.333333	-PD	Significant	Non-repeatable
qBN.A7-2*	S6	qBN27	A07	BN	6.4	7.2	68.3	67.5	70.5	-0.25	-0.17	-0.68	-PD	Significant	Non-repeatable
qBN.A7-3*	S6	qBN29	A07	BN	4.2	4.1	79.7	78.8	80.7	0.44	-0.15	-0.340909	-PD	Significant	Non-repeatable
qBN.C3-1	S6	qBN30	C03	BN	3.7	3.8	23.9	20.8	26.3	-0.19	0.1	0.526316	+PD	Significant	Non-repeatable
qBN.C8-1*	S6	qBN33	C08	BN	4.4	5	5	0	7.1	-0.24	0.06	0.25	+PD	Significant	Non-repeatable
qBN.C8-2*	N6	qBN35	C08	BN	4.6	5.2	8.1	7.1	16.2	-0.31	0.01	0.0322581	+A	Significant	Non-repeatable
qBY.A1-1*	N6	qBY01	A01	BY	5.7	5.8	6.9	4.6	10.2	-150	-214	-1.42667	-OD	Significant	Non-repeatable
qBY.A1-2*	N6	qBY02	A01	BY	7.6	7.6	55.5	54.3	57	328	-63	-0.192073	-A	Significant	Non-repeatable
qBY.A1-3*	S6	qBY03	A01	BY	4.3	4.8	83.2	80.4	86.3	187	-31	-0.165775	-A	Significant	Non-repeatable
qBY.A3-1*	S6	qBY04	A03	BY	4.3	5	77.2	76.1	78.7	193	-34	-0.176166	-A	Significant	Non-repeatable
qBY.A3-2*	S6	qBY05	A03	BY	10	11	87.3	85.8	90	288	-32	-0.111111	-A	Significant	Non-repeatable
qBY.A3-3*	S6	qBY06	A03	BY	6.5	7.3	96.7	95.9	97.3	228	45	0.197368	+PD	Significant	Non-repeatable
qBY.A9-1*	S6	qBY10	A09	BY	4.4	4.8	62.6	61.9	63.1	-212	98	0.462264	+PD	Significant	Non-repeatable
qBY.A9-2*	S6	qBY11	A09	BY	4.3	4.5	70.7	68	73.6	-192	194	1.01042	+D	Significant	Non-repeatable
qBY.A10-1*	N6	qBY14	A10	BY	8.5	9.2	112.2	108	112.2	342	-162	-0.473684	-PD	Significant	Non-repeatable
qBY.C3-1*	N6	qBY16	C03	BY	3.4	3.9	30.4	27.9	35.8	-234	313	1.33761	+OD	Suggestive	Non-repeatable
qDT.A1-1*	S6	qDT01	A01	DT	4.64404	3.9	62.6	58.5	65.6	-0.4305	-0.2189	-0.508479	-PD	Significant	Non-repeatable
qDT.A2-1*	S6	qDT05	A02	DT	6.97846	7	14.3	13.8	16.7	-0.7672	-0.8221	-1.07156	-D	Significant	Non-repeatable
qDT.A2-2*	S6	qDT08	A02	DT	3.52593	3.4	26.6	22.3	27.1	-0.593	-0.0496	-0.0836425	-A	Significant	Non-repeatable
qDT.A2-3	N6	qDT09	A02	DT	4.67426	4.1	49.1	48.5	50.3	-0.4235	-0.0952	-0.224793	-PD	Significant	Non-repeatable
qDT.A3-1*	S6	qDT12	A03	DT	8.21192	8.1	67.3	66.1	69.1	-0.7581	0.3589	0.47342	+PD	Significant	Non-repeatable
	S6	qDT16	A03	DT	12.3195	10.9	76.4	74.4	78.8	-0.8244	0.0911	0.110505	+A	Significant
	S5	qDT17	A03	DT	3.82747	5.4	77	75.3	83.2	-0.7504	0.4448	0.592751	+PD	Significant
qDT.A3-2*	S5S6		A03	DT	8.0735	8.1	76.54	75.18	77.9	-	+		+A+PD		Repeatable
	S6	qDT18	A03	DT	5.23279	5.1	86.8	85.8	87	-0.6042	0.1144	0.189341	+A	Significant
	N6	qDT19	A03	DT	3.00408	2.7	88.3	85.8	93.8	-0.2556	-0.1048	-0.410016	-PD	Suggestive
qDT.A3-3	N6S6		A03	DT	4.11844	3.9	86.83	86.41	87.25	-	±		+A-PD		Repeatable
qDT.A8-1*	N6	qDT20	A08	DT	5.79516	5.1	74	72.2	75.2	0.4814	-0.3352	-0.696302	-PD	Significant	Non-repeatable
qDT.A9-1*	N6	qDT21	A09	DT	3.87512	3.6	62.6	61	63.1	-0.4145	0.1903	0.459107	+PD	Significant	Non-repeatable
	N6	qDT23	A09	DT	5.15226	4.5	68.1	66.3	69.7	-0.4539	0.1182	0.26041	+PD	Significant
	S6	qDT24	A09	DT	3.43975	2.7	68.1	65.3	68.8	-0.3073	-0.177	-0.575984	-PD	Suggestive
qDT.A9-2	N6S6		A09	DT	4.29601	3.6	68.1	66.88	69.32	-	±		+PD-PD		Repeatable
	N6	qDT27	A09	DT	5.46005	4.8	72.4	71.7	72.9	-0.3741	-0.0134	-0.0358193	-A	Significant
	S5	qDT28	A09	DT	5.34467	7.3	72.9	72.7	74	-0.8624	0.7332	0.850186	+D	Significant
	S6	qDT29	A09	DT	3.61193	2.9	74.3	72.7	74.7	-0.4078	0.0411	0.100785	+A	Suggestive
qDT.A9-3	N6S5S6		A09	DT	4.80555	5	72.9	72.5	73.31	-	±		+A+D-A		Repeatable
	S5	qDT32	A09	DT	5.37557	8.9	80.7	78.1	84.3	-0.9629	0.8059	0.836951	+D	Significant
	S6	qDT33	A09	DT	3.53294	3.1	80.7	78.8	85.5	-0.5147	0.2309	0.448611	+PD	Significant
	N6	qDT34	A09	DT	3.73524	3.9	82.8	81.8	85.2	-0.4001	0.0679	0.169708	+A	Significant
qDT.A9-4	N6S5S6		A09	DT	4.21458	5.3	82.05	80.69	83.41	-	+		+A+D+PD		Repeatable
qDT.A10-1*	S6	qDT36	A10	DT	6.03511	9.3	108.2	105.1	112.1	-0.9447	0.7215	0.763735	+PD	Significant	Non-repeatable
qDT.C1-1*	N6	qDT37	C01	DT	4.85597	4.3	19.3	18.8	19.8	0.371	0.3698	0.996765	+D	Significant	Non-repeatable
qDT.C1-2	N6	qDT39	C01	DT	5.67165	5.6	43.8	42.6	45.6	-0.187	-0.5254	-2.80963	-OD	Significant	Non-repeatable
qDT.C1-3	N6	qDT40	C01	DT	5.57916	4.6	51	50.1	52.5	-0.1124	-0.4876	-4.33808	-OD	Significant	Non-repeatable
	N6	qDT43	C06	DT	8.07235	9.1	10.9	6.8	16.8	0.7063	-0.2148	-0.30412	-PD	Significant
	S6	qDT44	C06	DT	9.9083	10.3	13.9	7.8	17.5	0.7207	0.2621	0.363674	+PD	Significant
qDT.C6-1	N6S6		C06	DT	8.99033	9.7	12.45	8.96	15.93	+	±		+PD-PD		Repeatable
	S6	qDT46	C06	DT	9.87926	8.8	20.3	19.3	22.7	0.6816	0.249	0.365317	+PD	Significant
	S5	qDT47	C06	DT	3.59197	5.2	20.3	6.8	22	0.489	0.3011	0.615746	+PD	Suggestive
	N6	qDT48	C06	DT	7.58483	6.7	20.8	17.5	22	0.5692	-0.0438	-0.0769501	-A	Significant
qDT.C6-2	N6S5S6		C06	DT	7.01869	6.9	20.48	19.14	21.81	+	±		+PD-A		Repeatable
	S5	qDT50	C06	DT	3.77481	5.8	26.8	22	31.1	0.6326	0.3639	0.575245	+PD	Significant
	N6	qDT51	C06	DT	4.86172	5	29.9	28.9	31.1	0.5303	0.1568	0.295682	+PD	Significant
	S6	qDT53	C06	DT	4.3768	4.1	29.9	28.9	31.1	0.4954	0.3806	0.768268	+PD	Significant
qDT.C6-3	N6S5S6		C06	DT	4.33778	5	29.81	29.05	30.58	+	+		+PD		Repeatable
qFT.A1-1*	N6	qFT01	A01	FT	11.2	7.4	30.1	29.4	30.6	0.74	-0.2	-0.27027	-PD	Significant	Non-repeatable
qFT.A1-2*	S6	qFT02	A01	FT	8.9	6.5	34	33.1	35.1	0.82	0.09	0.109756	+A	Significant	Non-repeatable
	N6	qFT03	A01	FT	8.3	5.5	39.4	39.2	42.7	0.67	0.01	0.0149254	+A	Significant
	S6	qFT04	A01	FT	7.7	5.7	40	39.2	42.9	0.81	0.04	0.0493827	+A	Significant
qFT.A1-3	N6S6		A01	FT	8	5.6	39.68	38.41	40.95	+	+		+A		Repeatable
	S6	qFT09	A01	FT	3.3	2.2	77.7	76.1	79.7	0.51	-0.08	-0.156863	-A	Suggestive
	N6	qFT10	A01	FT	3.6	2.2	77.7	76.1	79.9	0.39	-0.06	-0.153846	-A	Suggestive
qFT.A1-4	N6S6		A01	FT	3.45	2.2	77.7	76.39	79.01	+	-		-A		Repeatable
	S6	qFT11	A02	FT	5.2	4.1	15.4	14	16.6	0.93	0.67	0.72043	+PD	Significant
	S5	qFT12	A02	FT	4.5	6.2	16.6	16.4	18	0.13	0.84	6.46154	+OD	Significant
	N6	qFT14	A02	FT	3.6	2.4	16.6	13.9	17.7	0.43	0.41	0.953488	+D	Suggestive
qFT.A2-1	N6S5S6		A02	FT	4.43333	4.2	16.31	15.67	16.95	+	+		+D+OD+PD		Repeatable
	S5	qFT16	A02	FT	7.6	9.1	27.3	24.6	29.2	0.88	-0.05	-0.0568182	-A	Significant
	S6	qFT17	A02	FT	6	4.9	28.3	24.1	30	0.81	0.19	0.234568	+PD	Significant
qFT.A2-2	S5S6		A02	FT	6.8	7	27.68	25.86	29.49	+	±		+PD-A		Repeatable
	S6	qFT18	A02	FT	5.6	4	34	32.4	36	0.63	0.48	0.761905	+PD	Significant
	S5	qFT19	A02	FT	4.1	6.2	34.6	32	34.6	0.69	0.03	0.0434783	+A	Significant
qFT.A2-3	S5S6		A02	FT	4.85	5.1	34.39	33.34	35.45	+	+		+A+PD		Repeatable
qFT.A2-4*	S6	qFT20	A02	FT	6.56859	10	44.9	42.7	47	0.63	0.48	0.761905	+PD	Significant	Non-repeatable
qFT.A2-5	S6	qFT22	A02	FT	4.7	3.2	50.5	48.1	52.4	0.43	0.32	0.744186	+PD	Significant	Non-repeatable
qFT.A3-1	N6	qFT25	A03	FT	4.6	2.7	0	0	3.9	0.4	-0.23	-0.575	-PD	Significant	Non-repeatable
qFT.A3-2	S6	qFT29	A03	FT	5	3.9	31.3	25.8	34.4	0.47	-0.15	-0.319149	-PD	Significant	Non-repeatable
	S6	qFT32	A03	FT	6.2	4.3	37.4	34.8	38.3	0.4	0.03	0.075	+A	Significant
	S5	qFT33	A03	FT	3.3	3.6	38.3	37.4	40.5	0.43	-0.09	-0.209302	-PD	Suggestive
qFT.A3-3	S5S6		A03	FT	4.75	4	37.9	36.74	39.06	+	±		+A-PD		Repeatable
qFT.A3-4*	S5	qFT36	A03	FT	3.3	3.6	43.3	42.4	45.4	0.52	-0.2	-0.384615	-PD	Suggestive	Non-repeatable
qFT.A3-5	S6	qFT37	A03	FT	4.7	3.7	48.4	47.4	49.7	0.46	-0.11	-0.23913	-PD	Significant	Non-repeatable
qFT.A3-6	S5	qFT38	A03	FT	3.7	4.3	64.3	63	66.3	0.41	-0.06	-0.146341	-A	Suggestive	Non-repeatable
qFT.A3-7*	S5	qFT40	A03	FT	5.2	9.2	71.4	70.4	72.2	0.86	-0.17	-0.197674	-PD	Significant	Non-repeatable
qFT.A3-8*	N6	qFT42	A03	FT	7.9	5.3	78.7	77.3	81.8	0.48	-0.03	-0.0625	-A	Significant	Non-repeatable
	S6	qFT43	A05	FT	4.7	5.3	94.9	93.9	97.3	-0.44	-0.42	-0.954545	-D	Significant
	N6	qFT44	A05	FT	4.3	2.5	96.7	96.2	98.3	-0.26	-0.26	-1	-D	Significant
qFT.A5-1	N6S6		A05	FT	4.5	3.9	96.2	95.31	97.1	-	-		-D		Repeatable
qFT.A6-1	N6	qFT45	A06	FT	3.8	2.9	2	0	7.2	0.26	0.26	1	+D	Significant	Non-repeatable
qFT.A9-1	S6	qFT46	A09	FT	4.5	3	71.3	69.7	72.7	0.35	0.19	0.542857	+PD	Significant	Non-repeatable
	N6	qFT47	A10	FT	4.7	2.9	52.8	44.7	53	0.33	0.35	1.06061	+D	Significant
	S6	qFT48	A10	FT	3.8	2.6	53	49.1	56.2	0.48	0.37	0.770833	+PD	Suggestive
qFT.A10-1	N6S6		A10	FT	4.25	2.8	52.92	50.22	55.61	+	+		+D+PD		Repeatable
	S6	qFT49	A10	FT	6.3	4.1	66	61.6	70.9	0.67	0.15	0.223881	+PD	Significant
	N6	qFT50	A10	FT	5.3	3.2	70.9	66.5	71.8	0.3	0.28	0.933333	+D	Significant
qFT.A10-2	N6S6		A10	FT	5.8	3.7	69.7	67.4	72	+	+		+D+PD		Repeatable
	N6	qFT52	A10	FT	7	4.9	78.8	71.8	84.1	0.35	0.27	0.771429	+PD	Significant
	S6	qFT53	A10	FT	3.3	2.5	80.8	71.8	84.3	0.36	0.22	0.611111	+PD	Suggestive
qFT.A10-3	N6S6		A10	FT	5.15	3.7	79.78	75.4	84.17	+	+		+PD		Repeatable
	S6	qFT54	A10	FT	5.4	5.3	92	91	92.7	0.74	-0.07	-0.0945946	-A	Significant
	N6	qFT55	A10	FT	10.1	8.6	92	91.4	92.3	0.5	0.17	0.34	+PD	Significant
qFT.A10-4*	N6S6		A10	FT	7.75	7	92	91.6	92.4	+	±		+PD-A		Repeatable
	S6	qFT56	A10	FT	5.7	6.4	100	99.3	100.5	0.97	-0.3	-0.309278	-PD	Significant
	N6	qFT58	A10	FT	8.5	6.8	101.8	101.2	102.1	0.58	-0.12	-0.206897	-PD	Significant
qFT.A10-5	N6S6		A10	FT	7.1	6.6	101.15	100.79	101.51	+	-		-PD		Repeatable
	S6	qFT59	A10	FT	11.4	12.1	108.2	104.7	111	1.18	-0.41	-0.347458	-PD	Significant
	N6	qFT60	A10	FT	10.2	8.7	108.2	104.6	111.4	0.63	-0.18	-0.285714	-PD	Significant
	S5	qFT63	A10	FT	3.7	4.5	112.2	105.9	112.2	0.46	-0.03	-0.0652174	-A	Suggestive
qFT.A10-6	N6S5S6		A10	FT	8.43333	8.4	109.6	107.74	111.46	+	-		-A-PD		Repeatable
qFT.C5-1	N6	qFT67	C05	FT	4.3	2.7	26.9	21.3	29.8	0.33	0.05	0.151515	+A	Significant	Non-repeatable
	N6	qFT70	C06	FT	17.1	13.5	14.9	10.4	19.1	-0.81	-0.22	-0.271605	-PD	Significant
	S5	qFT73	C06	FT	15.3	20.8	15.9	10.8	18.9	-1.04	-0.14	-0.134615	-A	Significant
qFT.C6-1	N6S5		C06	FT	16.2	17.2	15.45	12.45	18.44	-	-		-A-PD		Repeatable
	S6	qFT74	C06	FT	16.9	12.7	20.8	19.7	22	-0.95	-0.36	-0.378947	-PD	Significant
	N6	qFT75	C06	FT	19.2	13.1	20.8	19.9	21.5	-0.82	-0.15	-0.182927	-A	Significant
qFT.C6-2	N6S6		C06	FT	18.05	12.9	20.8	20.14	21.46	-	-		-A-PD		Repeatable
	S6	qFT78	C06	FT	10.9	9.2	30.9	28.9	31	-0.68	-0.77	-1.13235	-D	Significant
	N6	qFT79	C06	FT	13.6	10.8	30.9	28.9	30.9	-0.61	-0.63	-1.03279	-D	Significant
	S5	qFT80	C06	FT	7.6	11.3	30.9	28.9	31	-0.72	-0.6	-0.833333	-D	Significant
qFT.C6-3	N6S5S6		C06	FT	10.7	10.4	30.9	30.3	31.5	-	-		-D		Repeatable
	S6	qFT83	C08	FT	12.7	9.3	9.9	8.1	12.4	1.01	-0.33	-0.326733	-PD	Significant
	N6	qFT84	C08	FT	8.4	5.4	9.9	7.3	13.3	0.54	-0.01	-0.0185185	-A	Significant
qFT.C8-1	N6S6		C08	FT	10.55	7.4	9.9	8.15	11.65	+	-		-A-PD		Repeatable
	S6	qFT87	C09	FT	4.1	2.7	75.3	72.8	78.5	0.6	-0.29	-0.483333	-PD	Significant
	N6	qFT88	C09	FT	8.4	6.3	76.3	75.2	78.7	0.66	-0.22	-0.333333	-PD	Significant
qFT.C9-1	N6S6		C09	FT	6.25	4.5	76.03	74.53	77.52	+	-		-PD		Repeatable
	S6	qFT90	C09	FT	4.8	3.3	88.5	86.9	95.5	0.61	-0.33	-0.540984	-PD	Significant
	N6	qFT91	C09	FT	16.7	11.9	89.5	87.6	91.8	0.82	-0.26	-0.317073	-PD	Significant
qFT.C9-2	N6S6		C09	FT	10.75	7.6	89.31	87.42	91.19	+	-		-PD		Repeatable
qFT.C9-3*	S6	qFT93	C09	FT	4.3	3.5	107.5	105.9	108.5	0.62	-0.55	-0.887097	-D	Significant	Non-repeatable
qHI.A3-1	S6	qHI01	A03	HI	3.78014	3	118.41	118.3	120.5	0.3652	0.2832	0.775465	+PD	Significant	Non-repeatable
qHI.A3-2*	S6	qHI02	A03	HI	4.84561	6.2	125.21	124.2	126.2	-0.8998	0.126	0.140031	+A	Significant	Non-repeatable
qHI.A3-3*	S6	qHI03	A03	HI	7.80766	19.9	130.21	127.8	132.6	-1.7999	-0.3783	-0.210178	-PD	Significant	Non-repeatable
qHI.A5-1	S6	qHI07	A05	HI	4.65465	2.9	76.41	72.8	78.9	0.3538	0.4852	1.3714	+OD	Significant	Non-repeatable
qHI.C3-1*	S6	qHI08	C03	HI	4.63078	2.3	115.01	114	118.4	0.591	-0.965	-1.63283	-OD	Significant	Non-repeatable
qHI.C6-1*	S6	qHI10	C06	HI	3.08574	3.8	6.81	1.8	17	0.5213	0.2509	0.481297	+PD	Suggestive	Non-repeatable
qHI.C6-2*	N6	qHI14	C06	HI	6.01524	7.8	43.11	34.8	47.3	0.9958	0.4028	0.404499	+PD	Significant	Non-repeatable
qHI.C7-1*	N6	qHI15	C07	HI	3.81486	4.7	58.51	57.2	61.7	-0.7917	0.4883	0.616774	+PD	Significant	Non-repeatable
qHI.C8-1*	N6	qHI18	C08	HI	6.44707	7.7	9.11	1.2	14.8	-0.9655	0.1732	0.179389	+A	Significant	Non-repeatable
	S6	qHI19	C09	HI	3.59786	4.6	90.51	86.9	106.5	-0.7502	0.2878	0.383631	+PD	Significant
	N6	qHI20	C09	HI	3.44596	4.6	90.51	86.9	106.5	-0.7433	0.1961	0.263823	+PD	Suggestive
qHI.C9-1	N6S6		C09	HI	3.52191	4.6	90.5	83.57	97.43	-	+		+PD		Repeatable
qMT.A1-1*	S6	qMT01	A01	MT	5.3	6.1	33	32.5	38.1	0.67	-0.09	-0.134328	-A	Significant	Non-repeatable
qMT.A1-2*	N6	qMT04	A01	MT	4.6	4.1	60.5	58.5	62.5	0.53	0.05	0.0943396	+A	Significant	Non-repeatable
qMT.A1-3*	N6	qMT06	A01	MT	8.8	7.1	68.8	68.1	70.2	0.59	0.09	0.152542	+A	Significant	Non-repeatable
qMT.A2-1	N6	qMT08	A02	MT	5.3	3.9	80.3	79.9	80.7	-0.48	0.14	0.291667	+PD	Significant	Non-repeatable
qMT.A3-1*	N6	qMT09	A03	MT	6.2	5	20.8	16.2	27.7	0.64	-0.65	-1.01562	-D	Significant	Non-repeatable
qMT.A3-2*	S6	qMT11	A03	MT	7	6.9	87.3	86.5	89.5	-0.58	0.39	0.672414	+PD	Significant	Non-repeatable
qMT.A5-1	S6	qMT13	A05	MT	5.3	5.2	95	89.3	98.6	-0.3	-0.31	-1.03333	-D	Significant	Non-repeatable
qMT.A8-1*	N6	qMT15	A08	MT	4.2	4.4	46.5	42.5	49.4	0.6	-0.51	-0.85	-D	Significant	Non-repeatable
qMT.A9-1	N6	qMT17	A09	MT	3.7	3.3	14	12	21.4	-0.26	-0.38	-1.46154	-OD	Suggestive	Non-repeatable
qMT.A9-2*	S5	qMT18	A09	MT	4.3	6.5	61.9	58.7	63.1	-0.75	0.41	0.546667	+PD	Significant	Non-repeatable
qMT.A9-3*	S5	qMT20	A09	MT	6.1	9.1	71.7	71.3	71.9	-0.9	0.56	0.622222	+PD	Significant	Non-repeatable
qMT.A9-4*	S5	qMT22	A09	MT	5.2	7.8	77.5	76.7	78.8	-0.82	0.36	0.439024	+PD	Significant	Non-repeatable
qMT.A9-5*	S5	qMT23	A09	MT	3	4.7	100.3	95.2	103.1	-0.69	0.7	1.01449	+D	Suggestive	Non-repeatable
qMT.A10-1	N6	qMT27	A10	MT	7	6.2	80.8	74.2	82.2	0.46	0.28	0.608696	+PD	Significant	Non-repeatable
qMT.A10-2*	N6	qMT28	A10	MT	8.2	6.6	87.1	84.7	89.5	0.54	0.15	0.277778	+PD	Significant	Non-repeatable
qMT.C3-1	N6	qMT30	C03	MT	3.3	2.9	77.5	68.4	83.2	0.25	0.19	0.76	+PD	Suggestive	Non-repeatable
qMT.C3-2	N6	qMT33	C03	MT	3	2.3	90.3	88.3	94.5	0.34	0.05	0.147059	+A	Suggestive	Non-repeatable
qMT.C3-3	S6	qMT35	C03	MT	3.8	4.4	102.9	96.2	107.5	0.23	0.25	1.08696	+D	Suggestive	Non-repeatable
	S6	qMT39	C07	MT	3.9	5.4	100.2	90.4	104.2	0.37	-0.22	-0.594595	-PD	Significant
	N6	qMT40	C07	MT	7.7	8.6	100.2	97.2	102.9	0.68	-0.4	-0.588235	-PD	Significant
qMT.C7-1	N6S6		C07	MT	5.8	7	100.2	97.57	102.83	+	-		-PD		Repeatable
	N6	qMT42	C08	MT	8	6.2	7	3.9	10.1	0.52	0.04	0.0769231	+A	Significant
	S6	qMT43	C08	MT	4.4	4.6	9.1	2.6	15.4	0.41	-0.05	-0.121951	-A	Significant
qMT.C8-1*	N6S6		C08	MT	6.2	5.4	7.88	5.84	9.91	+	±		+A-A		Repeatable
	S5	qMT46	C09	MT	3.4	5	75.3	72.2	78.6	0.63	-0.14	-0.222222	-PD	Suggestive
	N6	qMT47	C09	MT	3.1	2.5	75.3	75.1	78.7	0.45	-0.09	-0.2	-PD	Suggestive
qMT.C9-1	N6S5		C09	MT	3.25	3.8	75.3	73.73	76.87	+	-		-PD		Repeatable
qMT.C9-2	N6	qMT48	C09	MT	5.2	4.1	81.5	79.1	82.3	0.51	-0.12	-0.235294	-PD	Significant	Non-repeatable
qMT.C9-3*	N6	qMT49	C09	MT	7.5	5.8	88.5	87	97.4	0.61	-0.14	-0.229508	-PD	Significant	Non-repeatable
qOIL.A1-1	S5	qOIL01	A01	OIL	3.13317	4.7	41	39.1	45.6	0.1248	0.5417	4.34054	+OD	Suggestive	Non-repeatable
	N6	qOIL03	A01	OIL	5.95806	4.7	46	44.6	47.2	0.397	-0.0437	-0.110076	-A	Significant
	S5	qOIL04	A01	OIL	3.67732	5	48.4	46.6	50.5	0.1934	0.5289	2.73475	+OD	Suggestive
qOIL.A1-2*	N6S5		A01	OIL	4.81769	4.9	46.74	45.66	47.82	+	±		+OD-A		Repeatable
	N6	qOIL06	A01	OIL	7.99062	6	72.5	70.8	73.2	0.6003	0.0186	0.0309845	+A	Significant
	S6	qOIL09	A01	OIL	12.7149	9.9	72.5	71.9	73.2	0.6603	0.0288	0.0436165	+A	Significant
qOIL.A1-3	N6S6		A01	OIL	10.3528	8	72.5	71.93	73.07	+	+		+A		Repeatable
qOIL.A1-4*	S6	qOIL10	A01	OIL	11.7931	9.3	75.9	75.8	76.5	0.6098	0.151	0.247622	+PD	Significant	Non-repeatable
	N6	qOIL11	A01	OIL	10.9477	8.5	80.9	79.7	82.6	0.6454	0.1738	0.26929	+PD	Significant
	S6	qOIL13	A01	OIL	16.3916	12.8	82.2	81.8	84.2	0.8651	-0.1518	-0.175471	-A	Significant
qOIL.A1-5	N6S6		A01	OIL	13.6696	10.6	81.67	80.75	82.6	+	±		+PD-A		Repeatable
	S6	qOIL15	A01	OIL	9.71635	9.1	87.4	86.4	88.8	0.7093	-0.1156	-0.162978	-A	Significant
	N6	qOIL16	A01	OIL	7.51184	5.8	88.1	86.8	88.8	0.4905	0.0502	0.102345	+A	Significant
qOIL.A1-6	N6S6		A01	OIL	8.6141	7.5	87.81	87.04	88.58	+	±		+A-A		Repeatable
	N6	qOIL18	A01	OIL	3.10624	2.9	97.5	94.3	99.1	0.5552	-0.1968	-0.354467	-PD	Suggestive
	S5	qOIL19	A01	OIL	3.58851	6	97.5	94.3	99	0.7465	-0.3278	-0.439116	-PD	Suggestive
qOIL.A1-7	N6S5		A01	OIL	3.34738	4.4	97.5	95.82	99.18	+	-		-PD		Repeatable
qOIL.A2-1	S6	qOIL20	A02	OIL	5.42247	4.1	53.5	51.7	58.1	-0.3483	-0.3048	-0.875108	-D	Significant	Non-repeatable
qOIL.A2-2*	S6	qOIL21	A02	OIL	8.79859	6.4	60.9	60.6	61.6	-0.5286	-0.261	-0.493757	-PD	Significant	Non-repeatable
qOIL.A2-3*	S6	qOIL22	A02	OIL	6.54957	5	67.1	66	69.6	-0.4999	-0.07	-0.140028	-A	Significant	Non-repeatable
qOIL.A3-1*	S6	qOIL24	A03	OIL	8.58557	6.5	131.4	129.3	132	-0.8325	-0.2204	-0.264745	-PD	Significant	Non-repeatable
qOIL.A4-1*	N6	qOIL28	A04	OIL	6.00493	5.1	57.9	50.3	62.5	0.4826	-0.0056	-0.0116038	-A	Significant	Non-repeatable
qOIL.A5-1*	N6	qOIL29	A05	OIL	5.62347	4.1	118.1	113.2	122.8	0.4519	0.0495	0.109538	+A	Significant	Non-repeatable
qOIL.A7-1	N6	qOIL31	A07	OIL	4.08717	2.9	101.3	93.1	102.1	-0.3379	-0.218	-0.645161	-PD	Suggestive	Non-repeatable
qOIL.A7-2*	N6	qOIL34	A07	OIL	4.38695	4	118	111.4	129.7	-0.4722	-0.0347	-0.0734858	-A	Significant	Non-repeatable
	S6	qOIL37	A08	OIL	11.7354	9.9	66.5	60.7	68.5	-0.751	0.478	0.636485	+PD	Significant
	N6	qOIL38	A08	OIL	10.9844	9.3	67.5	60.4	68.5	-0.6902	0.4173	0.604607	+PD	Significant
qOIL.A8-1	N6S6		A08	OIL	11.3599	9.6	66.98	64.17	69.79	-	+		+PD		Repeatable
	N6	qOIL40	A08	OIL	14.6664	11.5	73.8	71.2	76.2	-0.7537	0.4401	0.583919	+PD	Significant
	S6	qOIL41	A08	OIL	13.9989	10.6	75.8	74.7	76.5	-0.752	0.4016	0.534043	+PD	Significant
qOIL.A8-2	N6S6		A08	OIL	14.3327	11	75.57	74.72	76.42	-	+		+PD		Repeatable
	N6	qOIL43	A08	OIL	8.38611	7.5	81.1	79.1	85.1	-0.5493	0.0521	0.094848	+A	Significant
	S5	qOIL44	A08	OIL	5.66324	8.6	81.1	79	85.2	-0.6466	0.1013	0.156666	+A	Significant
	S6	qOIL46	A08	OIL	9.5185	8.6	82.1	79.1	85.2	-0.6595	0.2111	0.320091	+PD	Significant
qOIL.A8-3	N6S5S6		A08	OIL	7.85595	8.3	81.43	79.67	83.19	-	+		+A+PD		Repeatable
	S6	qOIL49	A08	OIL	11.379	9.4	90.2	86	90.2	-0.7569	0.2605	0.344167	+PD	Significant
	S5	qOIL51	A08	OIL	6.9825	11.4	91.5	85.6	93.3	-0.7821	0.1322	0.169032	+A	Significant
qOIL.A8-4	S5S6		A08	OIL	9.18074	10.4	90.5	88.65	92.34	-	+		+A+PD		Repeatable
qOIL.A10-1	N6	qOIL56	A10	OIL	3.434	2.5	31.7	25.6	34.7	0.4058	0.3395	0.836619	+D	Suggestive	Non-repeatable
qOIL.C1-1*	S6	qOIL58	C01	OIL	5.48855	4.9	1	0	3.2	0.4954	0.0386	0.0779168	+A	Significant	Non-repeatable
qOIL.C1-2*	S6	qOIL59	C01	OIL	5.02088	3.9	12.9	10.7	16.4	0.4384	0.1156	0.263686	+PD	Significant	Non-repeatable
qOIL.C2-1	S5	qOIL61	C02	OIL	4.35807	5.9	39.5	38.2	41.1	0.1249	0.505	4.04323	+OD	Significant	Non-repeatable
qOIL.C2-2	S5	qOIL62	C02	OIL	4.62876	7.3	47.5	44.5	52	0.1228	0.5439	4.42915	+OD	Significant	Non-repeatable
qOIL.C2-3	N6	qOIL63	C02	OIL	4.43632	3.8	74.5	71.5	75.9	0.2906	0.3018	1.03854	+D	Significant	Non-repeatable
qOIL.C2-4	N6	qOIL64	C02	OIL	5.53646	4	81.1	75.9	82	0.2427	0.2737	1.12773	+D	Significant	Non-repeatable
qOIL.C2-5	S6	qOIL65	C02	OIL	4.57084	3.1	87.8	84.6	88.9	0.4334	-0.0193	-0.0445316	-A	Significant	Non-repeatable
qOIL.C2-6	N6	qOIL66	C02	OIL	3.32647	2.6	92.2	90.2	94.5	0.2208	0.1881	0.851902	+D	Suggestive	Non-repeatable
	N6	qOIL69	C03	OIL	2.95368	2	26.4	23.1	28.9	0.2956	-0.1294	-0.437754	-PD	Suggestive
	S6	qOIL70	C03	OIL	3.02253	2.1	26.4	23.3	29.6	0.3461	-0.2366	-0.683617	-PD	Suggestive
qOIL.C3-1	N6S6		C03	OIL	2.9881	2	26.4	24.27	28.53	+	-		-PD		Repeatable
qOIL.C3-2	S6	qOIL72	C03	OIL	4.05678	4.2	129.8	128	132.1	0.3877	0.2357	0.607944	+PD	Suggestive	Non-repeatable
qOIL.C3-3*	S6	qOIL76	C03	OIL	5.33959	4.1	139.7	135.8	148.6	-0.4794	0.0677	0.141218	+A	Significant	Non-repeatable
qOIL.C6-1*	S5	qOIL78	C06	OIL	4.84355	6.3	74.6	73.1	75.3	-0.5963	0.7548	1.26581	+OD	Significant	Non-repeatable
qPH.A1-1*	S5	qPH01	A01	PH	4.6	6.3	44	40	45.1	-7.17	2.41	0.336123	+PD	Significant	Non-repeatable
	N6	qPH02	A01	PH	4.8	5.5	55.5	51.8	58.5	3.03	-0.24	-0.0792079	-A	Significant
	S6	qPH03	A01	PH	3.5	4	57.5	53.5	58.5	1.88	0.93	0.494681	+PD	Suggestive
qPH.A1-2*	N6S6		A01	PH	4.15	4.8	56.78	54.78	58.78	+	±		+PD-A		Repeatable
	S5	qPH04	A01	PH	6.9	11	61.5	59	64	3.62	1.55	0.428177	+PD	Significant
	N6	qPH05	A01	PH	3.3	3.1	62.6	62.5	64.7	2.03	0.08	0.0394089	+A	Suggestive
qPH.A1-3	N6S5		A01	PH	5.1	7.1	62.42	61.41	63.43	+	+		+A+PD		Repeatable
qPH.A1-4*	S5	qPH07	A01	PH	4.2	5.9	70.6	69.6	70.8	2.97	0.65	0.218855	+PD	Significant	Non-repeatable
qPH.A1-5	S6	qPH08	A01	PH	4.5	4.1	74.8	72.4	75.1	2.34	-0.57	-0.24359	-PD	Significant	Non-repeatable
qPH.A1-6*	S6	qPH11	A01	PH	4	3.9	85.2	82.2	88	2.48	-1.58	-0.637097	-PD	Significant	Non-repeatable
qPH.A1-7	S6	qPH13	A01	PH	3.7	4.1	101.2	99.5	101.4	2.24	0.32	0.142857	+A	Suggestive	Non-repeatable
qPH.A2-1*	S6	qPH15	A02	PH	6.3	6	58.5	54.4	61.7	-1.89	-1.85	-0.978836	-D	Significant	Non-repeatable
qPH.A2-2	S6	qPH18	A02	PH	3.1	3.3	68.6	67.6	73.6	-1.96	-0.59	-0.30102	-PD	Suggestive	Non-repeatable
qPH.A2-3*	S5	qPH20	A02	PH	3.7	4.7	96	94	100.4	-2.11	-0.48	-0.227488	-PD	Suggestive	Non-repeatable
qPH.A2-4*	S5	qPH22	A02	PH	3.1	3.9	106.4	103.8	113	-2.5	1.17	0.468	+PD	Suggestive	Non-repeatable
qPH.A3-1	N6	qPH24	A03	PH	3.7	3.4	62.4	59.4	65.3	1.97	-0.97	-0.492386	-PD	Suggestive	Non-repeatable
	S6	qPH26	A03	PH	6	6.3	92.9	87	93.5	3.01	-1.24	-0.41196	-PD	Significant
	S5	qPH27	A03	PH	4	5.6	93	87	93.8	3.42	-0.35	-0.102339	-A	Significant
qPH.A3-2	S5S6		A03	PH	5	6	92.25	90.84	93.66	+	-		-A-PD		Repeatable
	S6	qPH28	A03	PH	8.1	8.2	100.3	97.7	104.6	3.64	-0.86	-0.236264	-PD	Significant
	S5	qPH29	A03	PH	4	5.9	100.3	99.3	105.8	3.76	-0.48	-0.12766	-A	Significant
qPH.A3-3	S5S6		A03	PH	6.05	7.1	100.3	97.93	102.67	+	-		-A-PD		Repeatable
qPH.A3-4*	S6	qPH31	A03	PH	5.7	5.6	108.8	105.8	110	2.16	1.02	0.472222	+PD	Significant	Non-repeatable
qPH.A5-1*	S6	qPH34	A05	PH	3.8	3.6	87.6	86.6	88.7	2.47	-1.01	-0.408907	-PD	Significant	Non-repeatable
qPH.A6-1*	N6	qPH35	A06	PH	4.2	4.8	91.6	89.6	92.3	-2.79	2.1	0.752688	+PD	Significant	Non-repeatable
qPH.A7-1*	S5	qPH38	A07	PH	4	5.3	17.9	14	22.3	-3.55	1.88	0.529577	+PD	Significant	Non-repeatable
qPH.A8-1*	S5	qPH40	A08	PH	4.4	5.9	79.1	76.2	85.2	-3.21	3.92	1.22118	+OD	Significant	Non-repeatable
qPH.A8-2*	S5	qPH43	A08	PH	5.5	8.1	93.5	91.2	96.2	-3.94	3.68	0.93401	+D	Significant	Non-repeatable
qPH.A9-1	S6	qPH44	A09	PH	3.7	3.8	70	68.8	71.4	-2.11	0.56	0.265403	+PD	Significant	Non-repeatable
qPH.A10-1*	N6	qPH52	A10	PH	8.3	8.2	112.2	108.7	113.2	3.42	-1.72	-0.502924	-PD	Significant	Non-repeatable
qPH.C3-1*	S6	qPH53	C03	PH	5.8	6.5	2	0	9.4	-3.15	3.39	1.07619	+D	Significant	Non-repeatable
qPH.C6-1*	N6	qPH56	C06	PH	6.2	7	37.4	31.3	42.1	-3.45	-1.4	-0.405797	-PD	Significant	Non-repeatable
	S6	qPH57	C06	PH	3.2	3	44.1	32.4	47.8	-2.56	0.47	0.183594	+A	Suggestive
	N6	qPH58	C06	PH	6	5.6	44.6	43.1	47.8	-3.04	-1.01	-0.332237	-PD	Significant
qPH.C6-2*	N6S6		C06	PH	4.6	4.3	44.56	42.31	46.81	-	±		+A-PD		Repeatable
qPH.C9-1*	N6	qPH61	C09	PH	3.1	3.2	104.1	92.8	107.5	1.56	0.22	0.141026	+A	Suggestive	Non-repeatable
qPN.A5-1	N6	qPN01	A05	PN	4.1	4.4	0	0	5.4	12.9	8.7	0.674419	+PD	Significant	Non-repeatable
	S6	qPN02	A06	PN	3.2	3.5	65	64.6	68.1	-32.1	9.1	0.283489	+PD	Suggestive
	S5	qPN03	A06	PN	3.4	5	69	65.8	70.4	7.3	-23.9	-3.27397	-OD	Suggestive
qPN.A6-1*	S5S6		A06	PN	3.3	4.3	66.47	65.07	67.86	±	±		+PD-OD		Repeatable
qPN.A9-1*	S6	qPN08	A09	PN	4.2	5.8	86.6	85.6	88.1	-24.8	14.2	0.572581	+PD	Significant	Non-repeatable
qPN.A10-1*	N6	qPN09	A10	PN	3.9	6.9	92	91.3	92.7	26.4	-8.4	-0.318182	-PD	Significant	Non-repeatable
qPN.A10-2*	N6	qPN11	A10	PN	7.7	12.2	101.8	101.4	102.2	36.9	-8.1	-0.219512	-PD	Significant	Non-repeatable
qPN.C3-1*	N6	qPN16	C03	PN	3.7	4.3	10.6	5.5	14.7	-19.2	25.9	1.34896	+OD	Significant	Non-repeatable
qPN.C5-1*	S5	qPN19	C05	PN	2.9	4.4	33.9	29.9	38.2	19.6	-4.2	-0.214286	-PD	Suggestive	Non-repeatable
qPN.C9-1*	S5	qPN21	C09	PN	7.5	11.6	63.4	61.4	66.4	28.9	7.6	0.262976	+PD	Significant	Non-repeatable
qPN.C9-2*	S5	qPN22	C09	PN	5.9	9.4	73	69.5	73.4	31.2	-4.5	-0.144231	-A	Significant	Non-repeatable
qPRO.A1-1*	S5	qPRO01	A01	PRO	5.97787	8.1	100.2	99.7	100.7	-0.5355	0.1389	0.259384	+PD	Significant	Non-repeatable
qPRO.A1-2	N6	qPRO02	A01	PRO	6.8524	6.7	21	20.3	22.7	0.1723	0.2621	1.52118	+OD	Significant	Non-repeatable
qPRO.A2-1*	N6	qPRO13	A02	PRO	4.6405	4.6	114.2	109	118.7	-0.2746	0.1584	0.576839	+PD	Significant	Non-repeatable
qPRO.A3-1	S6	qPRO14	A03	PRO	4.15465	5.6	24.6	16.9	31.4	-0.1641	0.0246	0.149909	+A	Significant	Non-repeatable
qPRO.A3-2*	S6	qPRO15	A03	PRO	5.55845	6.5	67.3	64.3	68.9	-0.2949	0.2837	0.962021	+D	Significant	Non-repeatable
qPRO.A3-3*	S6	qPRO16	A03	PRO	4.54302	4.7	74.4	73	76.3	-0.263	0.2133	0.811027	+D	Significant	Non-repeatable
qPRO.A6-1	S6	qPRO19	A06	PRO	3.45492	4.4	83.2	82	84.7	0.2445	-0.2265	-0.92638	-D	Suggestive	Non-repeatable
qPRO.A6-2	S6	qPRO20	A06	PRO	4.63836	6.2	91.6	90.2	95.8	0.2898	-0.2862	-0.987578	-D	Significant	Non-repeatable
qPRO.A7-1*	S5	qPRO22	A07	PRO	4.41087	6.1	17.9	14.3	20.3	-0.3445	0.041	0.119013	+A	Significant	Non-repeatable
qPRO.A7-2	S5	qPRO24	A07	PRO	3.43407	5	26.8	25.8	30	-0.2924	-0.0581	-0.1987	-PD	Suggestive	Non-repeatable
qPRO.A8-1	N6	qPRO26	A08	PRO	5.81944	5.7	74	71.6	76.2	0.2868	-0.1299	-0.452929	-PD	Significant	Non-repeatable
qPRO.A9-1*	S5	qPRO27	A09	PRO	5.17621	7.7	123.3	122.6	124.8	0.5872	0.0328	0.0558583	+A	Significant	Non-repeatable
qPRO.A9-2	N6	qPRO30	A09	PRO	3.14533	3.4	134.5	127.9	138.4	0.0681	0.1185	1.74009	+OD	Suggestive	Non-repeatable
qPRO.A10-1*	N6	qPRO33	A10	PRO	6.94308	7.3	112.2	108.2	112.2	0.343	-0.1461	-0.425948	-PD	Significant	Non-repeatable
qPRO.C3-1	N6	qPRO39	C03	PRO	2.97062	2.9	26	20.9	30.4	-0.1813	0.0506	0.279095	+PD	Suggestive	Non-repeatable
qPRO.C3-2	S6	qPRO40	C03	PRO	3.33261	3.3	112.4	111.7	113.5	-0.064	0.2124	3.31875	+OD	Suggestive	Non-repeatable
	S6	qPRO47	C05	PRO	6.38049	7.7	1	0	4.5	0.2646	0.1598	0.60393	+PD	Significant
	S5	qPRO48	C05	PRO	3.22481	4.3	7.4	0.9	17.7	0.2914	-0.0642	-0.220316	-PD	Suggestive
qPRO.C5-1	S5S6		C05	PRO	4.80265	6	1.43	0	4.34	+	±		+PD-PD		Repeatable
	N6	qPY06	A01	PY	3.06621	4.3	72.01	71.8	73.2	0.2899	-0.1219	-0.42049	-PD	Suggestive
	S6	qPY08	A01	PY	4.774	4.8	72.51	70.8	77.1	0.1991	0.0012	0.00602712	+A	Significant
qPY.A1-1	N6S6		A01	PY	3.92011	4.5	72.32	71.64	73.01	+	±		+A-PD		Repeatable
	S5	qPY09	A01	PY	4.4702	2.5	79.01	78.7	81.5	0.1705	0.1562	0.916129	+D	Significant
	S6	qPY10	A01	PY	5.66804	6.9	79.91	77.5	84.4	0.2496	-0.0008	-0.00320513	-A	Significant
	N6	qPY12	A01	PY	4.66116	6.2	83.21	80.6	88.7	0.353	-0.1068	-0.30255	-PD	Significant
qPY.A1-2	N6S5S6		A01	PY	4.93313	5.2	79.51	78.27	80.74	+	±		+D-A-PD		Repeatable
	S6	qPY13	A01	PY	3.70636	3	89.11	86.4	91.1	0.1634	0.0682	0.417381	+PD	Significant
	S5	qPY14	A01	PY	6.29517	1.4	89.81	89.4	90.8	0.0717	0.3311	4.61785	+OD	Significant
qPY.A1-3	S5S6		A01	PY	5.00077	1.7	89.74	89.07	90.41	+	+		+OD+PD		Repeatable
	N6	qPY15	A01	PY	3.05102	4.6	92.61	90.2	94	0.3305	-0.1479	-0.447504	-PD	Suggestive
	S5	qPY16	A01	PY	3.59786	4.2	95.51	91.6	98.9	0.2577	-0.0097	-0.0376407	-A	Significant
qPY.A1-4	N6S5		A01	PY	3.32444	4.4	93.22	91.53	94.9	+	-		-A-PD		Repeatable
qPY.A2-1	N6	qPY18	A02	PY	4.8391	5.5	41.71	39.3	46.5	-0.3544	-0.2145	-0.605248	-PD	Significant	Non-repeatable
qPY.A2-2	N6	qPY19	A02	PY	3.30057	3.4	49.11	47.9	51.1	-0.2641	-0.0768	-0.290799	-PD	Suggestive	Non-repeatable
qPY.A3-1	S5	qPY25	A03	PY	7.11326	11.8	40.51	38.5	41.4	-0.4157	0.3787	0.910994	+D	Significant	Non-repeatable
qPY.A4-1	S6	qPY29	A04	PY	4.93458	6.1	16.41	8.2	20.9	-0.2285	0.0331	0.144858	+A	Significant	Non-repeatable
qPY.A6-1	S6	qPY31	A06	PY	3.22245	2.4	41.61	36.2	46.8	0.1486	-0.0291	-0.195828	-PD	Suggestive	Non-repeatable
	S5	qPY32	A07	PY	3.7541	6.6	17.91	17.6	27.4	-0.2952	0.2668	0.903794	+D	Significant
	N6	qPY33	A07	PY	5.75267	6.4	19.01	13.9	21.9	-0.3526	0.0463	0.13131	+A	Significant
qPY.A7-1*	N6S5		A07	PY	4.75338	6.5	18.56	15.46	21.66	-	+		+A+D		Repeatable
qPY.A7-2*	N6	qPY35	A07	PY	8.49772	11.7	27.71	24	30.2	-0.4729	0.2414	0.510467	+PD	Significant	Non-repeatable
qPY.A7-3*	N6	qPY36	A07	PY	3.95808	1.7	71.61	69.1	73.4	-0.2005	0.392	1.95511	+OD	Significant	Non-repeatable
qPY.A9-1*	N6	qPY38	A09	PY	3.5588	4.9	12.01	0	17.5	0.3093	-0.0264	-0.085354	-A	Significant	Non-repeatable
qPY.A9-2*	S5	qPY39	A09	PY	3.56748	2.3	37.21	31.7	43.1	-0.2102	-0.2915	-1.38677	-OD	Significant	Non-repeatable
qPY.A9-3*	S5	qPY41	A09	PY	3.55012	2.5	62.61	59	64.1	0.1817	0.0818	0.450193	+PD	Significant	Non-repeatable
qPY.A10-1*	N6	qPY42	A10	PY	4.2098	6.8	101.81	101.1	106.8	-0.4068	0.1707	0.419617	+PD	Significant	Non-repeatable
qPY.C3-1*	N6	qPY43	C03	PY	4.40944	7	93.41	89.6	94.5	-0.3822	0.1352	0.353741	+PD	Significant	Non-repeatable
qPY.C4-1	S6	qPY44	C04	PY	3.67598	1.6	15.21	0	20.2	-0.1193	-0.1048	-0.878458	-D	Significant	Non-repeatable
	S5	qPY46	C06	PY	3.71721	1.4	74.61	72.5	77.4	0.0789	0.3124	3.95944	+OD	Significant
	N6	qPY47	C06	PY	4.77617	1.5	75.91	74.9	78.3	0.1062	0.341	3.21092	+OD	Significant
qPY.C6-1*	N6S5		C06	PY	4.24669	0.4	75.48	74.08	76.87	+	+		+OD		Repeatable
	N6	qPY48	C09	PY	3.18773	1.5	62.61	60.6	67.1	-0.1713	-0.1818	-1.0613	-D	Suggestive
	S5	qPY49	C09	PY	3.10527	3.8	64.01	63.4	67.1	-0.2111	-0.0407	-0.1928	-A	Suggestive
qPY.C9-1	N6S5		C09	PY	3.1465	2.6	63.66	62.05	65.27	-	-		-A-D		Repeatable
qPY.C9-2*	S5	qPY50	C09	PY	4.24235	4.7	71.01	68.6	75	-0.2409	-0.0779	-0.323371	-PD	Significant	Non-repeatable
	S5	qPY53	C09	PY	3.17037	5.2	86.31	82.3	97.7	-0.2441	0.1033	0.423187	+PD	Suggestive
	S6	qPY54	C09	PY	3.6673	5.3	88.51	82.3	105.1	-0.2104	0.1683	0.799905	+D	Significant
	N6	qPY55	C09	PY	3.23547	3.6	89.51	79.7	103.2	-0.2619	0.0845	0.322642	+PD	Suggestive
qPY.C9-3	N6S5S6		C09	PY	3.35771	4.7	87.56	81.95	93.17	-	+		+D+PD		Repeatable
qSN.A1-1*	S5	qSN06	A01	SN	7.1	10	70.2	69.5	70.8	0.93	0.12	0.129032	+A	Significant	Non-repeatable
	S5	qSN07	A01	SN	9.1	12.4	79.9	79	81.9	1.07	0.27	0.252336	+PD	Significant
	S6	qSN08	A01	SN	4.2	4.4	80.9	79	83.6	0.68	-0.06	-0.0882353	-A	Significant
	N6	qSN10	A01	SN	4.8	4.3	81.5	80.1	82.2	0.85	-0.2	-0.235294	-PD	Significant
qSN.A1-2	N6S5S6		A01	SN	4.5	4.4	80.94	80.15	81.74	+	±		-A-PD+PD		Repeatable
	N6	qSN11	A01	SN	4.3	4.2	87.4	86.4	89.8	0.84	-0.35	-0.416667	-PD	Significant
	S5	qSN12	A01	SN	5.5	9.7	90.8	88.4	91.1	0.84	0.36	0.428571	+PD	Significant
qSN.A1-3*	N6S5		A01	SN	4.9	7	89.49	88.43	90.54	+	±		+PD-PD		Repeatable
qSN.A4-1*	S6	qSN15	A04	SN	7.5	8.5	15.4	10	19.8	-1.06	0.59	0.556604	+PD	Significant	Non-repeatable
qSN.A4-2*	S6	qSN22	A04	SN	3.3	3.7	107.5	103.5	110.3	0.54	-0.16	-0.296296	-PD	Suggestive	Non-repeatable
qSN.A8-1*	S5	qSN24	A08	SN	3.3	5.2	97.1	95.4	97.1	-0.64	1.03	1.60938	+OD	Suggestive	Non-repeatable
qSN.A9-1*	S5	qSN25	A09	SN	4.1	5.4	56.3	55.2	59	0.76	-0.05	-0.0657895	-A	Significant	Non-repeatable
qSN.C2-1*	N6	qSN26	C02	SN	3.4	4.7	9.9	8.1	16.6	0.46	0.02	0.0434783	+A	Suggestive	Non-repeatable
qSN.C3-1*	N6	qSN28	C03	SN	8.6	10.8	97.5	95.8	100.9	-1.43	0.1	0.0699301	+A	Significant	Non-repeatable
qSN.C6-1	N6	qSN32	C06	SN	4.1	3.6	42.4	31.4	50.7	0.36	0.77	2.13889	+OD	Significant	Non-repeatable
qSN.C8-1*	N6	qSN34	C08	SN	5.4	5.2	9.1	7.1	14.5	-0.99	0.19	0.191919	+A	Significant	Non-repeatable
qSN.C8-2*	N6	qSN35	C08	SN	5.5	5.1	34.5	29.3	39.3	0.73	0.39	0.534247	+PD	Significant	Non-repeatable
	S6	qSN36	C08	SN	5.3	5.4	44.7	40.8	48	0.8	0.8	1	+D	Significant
	N6	qSN37	C08	SN	7.4	7.8	46.7	41.1	49.8	0.54	0.88	1.62963	+OD	Significant
qSN.C8-3	N6S6		C08	SN	6.35	6.6	45.51	42.74	48.29	+	+		+D+OD		Repeatable
qSN.C8-4	N6	qSN38	C08	SN	4.6	4.3	51.9	50.9	58.6	0.39	0.66	1.69231	+OD	Significant	Non-repeatable
qSN.C9-1*	S6	qSN39	C09	SN	3.3	3.4	60.1	58.8	60.6	-0.63	0.03	0.047619	+A	Suggestive	Non-repeatable
	N6	qSN40	C09	SN	4.2	4.1	62.6	60.6	64	-0.58	-0.4	-0.689655	-PD	Significant
	S5	qSN41	C09	SN	5.8	7.9	63.4	60.3	65.9	-0.83	-0.28	-0.337349	-PD	Significant
qSN.C9-2*	N6S5		C09	SN	5	6.8	62.82	61.36	64.27	-	-		-PD		Repeatable
	N6	qSN43	C09	SN	5.4	5.3	69.1	67.4	71	-0.73	-0.27	-0.369863	-PD	Significant
	S5	qSN44	C09	SN	6.4	8.6	69.5	67.8	74.7	-0.9	-0.18	-0.2	-PD	Significant
	S6	qSN45	C09	SN	4.5	4.5	69.5	67.5	71	-0.69	0.08	0.115942	+A	Significant
qSN.C9-3	N6S5S6		C09	SN	5.43333	6.1	69.33	68.15	70.51	-	±		+A-PD		Repeatable
	S5	qSN48	C09	SN	5.9	8.1	80.4	76.1	80.5	-1.01	0.42	0.415842	+PD	Significant
	S6	qSN49	C09	SN	4	4.2	80.4	78.7	80.6	-0.66	0.3	0.454545	+PD	Significant
	N6	qSN50	C09	SN	3.5	3.2	80.4	78.7	80.6	-0.65	0.15	0.230769	+PD	Suggestive
qSN.C9-4	N6S5S6		C09	SN	4.46667	5.2	80.4	79.76	81.04	-	+		+PD		Repeatable
qSP.A1-1*	S5	qSP01	A01	SP	3.55446	2.3	70.21	69	70.6	212.383	156.292	0.7359	+PD	Significant	Non-repeatable
qSP.A1-2	S5	qSP03	A01	SP	3.87996	1.8	76.11	75.8	77.1	183.857	227.775	1.23887	+OD	Significant	Non-repeatable
qSP.A2-1*	S5	qSP06	A02	SP	3.49804	4.8	31.81	30.1	33.9	298.24	79.4063	0.26625	+PD	Significant	Non-repeatable
qSP.A3-1*	S6	qSP13	A03	SP	4.27924	5.1	66.31	64.3	68.7	293.965	-312.421	-1.06278	-D	Significant	Non-repeatable
	N6	qSP18	A04	SP	4.48539	3.9	26.91	25.8	30.2	388.495	52.1428	0.134217	+A	Significant
	S5	qSP20	A04	SP	3.47851	5.4	28.31	25.9	30.2	-310.368	370.724	1.19447	+D	Significant
qSP.A4-1*	N6S5		A04	SP	3.98195	4.6	27.62	26.08	29.15	±	+		+A+D		Repeatable
qSP.A4-2*	N6	qSP21	A04	SP	5.35773	1.9	32.81	31.1	33.1	182.994	422.313	2.30779	+OD	Significant	Non-repeatable
qSP.A6-1*	N6	qSP25	A06	SP	3.54144	3.4	67.61	66.3	68.1	-410.13	181.265	0.441968	+PD	Significant	Non-repeatable
qSP.A6-2*	S6	qSP26	A06	SP	3.97761	2.9	93.6	92.6	96.6	-235.371	35.4654	0.150679	+A	Significant	Non-repeatable
qSP.A7-1*	S5	qSP27	A07	SP	5.86985	9.8	0.01	0	9.2	468.464	-419.264	-0.894975	-D	Significant	Non-repeatable
	N6	qSP34	A08	SP	3.00979	4.1	90.51	88.3	96.1	-414.087	135.26	0.326647	+PD	Suggestive
	S6	qSP35	A08	SP	4.80872	6.2	92.51	87.9	95.8	-324.56	78.3856	0.241514	+PD	Significant
qSP.A8-1*	N6S6		A08	SP	3.90925	5.2	91.49	88.71	94.26	-	+		+PD		Repeatable
qSP.C6-1*	S6	qSP38	C06	SP	6.85069	9.4	19.31	17.6	20.8	383.736	-18.4346	-0.0480398	-A	Significant	Non-repeatable
qSP.C6-2*	S6	qSP39	C06	SP	3.77146	3	30.91	28.9	31.2	232.204	206.34	0.888614	+D	Significant	Non-repeatable
qSP.C8-1*	S6	qSP40	C08	SP	3.65211	1.7	41.31	36.5	48.2	-109.823	341.058	3.10551	+OD	Significant	Non-repeatable
qSW.A1-1*	S5	qSW01	A01	SW	4.7	5.4	73.4	70.8	75.7	-0.12	0.05	0.416667	+PD	Significant	Non-repeatable
qSW.A1-2*	S5	qSW02	A01	SW	4.1	4.7	79.9	79	82	-0.1	0.0001	0.001	+A	Significant	Non-repeatable
qSW.A2-1*	S6	qSW03	A02	SW	3.1	3.2	26	23.6	27.3	-0.09	-0.01	-0.111111	-A	Suggestive	Non-repeatable
qSW.A3-1*	S5	qSW05	A03	SW	4.5	5.7	30.3	30	32.8	-0.11	0.07	0.636364	+PD	Significant	Non-repeatable
	S5	qSW07	A03	SW	8.3	9.9	41.5	39.7	42.2	-0.16	0.13	0.8125	+D	Significant
	S6	qSW09	A03	SW	4.7	4.1	44	41.8	47.5	-0.09	0.07	0.777778	+PD	Significant
qSW.A3-2	S5S6		A03	SW	6.5	7	41.9	40.76	43.05	-	+		+D+PD		Repeatable
qSW.A3-3*	S5	qSW10	A03	SW	4.5	6.4	54.4	50.4	54.8	-0.12	0.12	1	+D	Significant	Non-repeatable
qSW.A3-4	N6	qSW14	A03	SW	3.3	2.7	72.5	71.5	76	-0.08	0.04	0.5	+PD	Suggestive	Non-repeatable
qSW.A3-5	S6	qSW15	A03	SW	3.6	3.1	77.7	77	78.5	-0.07	0.1	1.42857	+OD	Suggestive	Non-repeatable
qSW.A4-1	N6	qSW17	A04	SW	6.4	5.7	27.9	26	29.5	-0.1	0.02	0.2	+PD	Significant	Non-repeatable
qSW.A4-2	N6	qSW19	A04	SW	5.4	4.5	33.1	30.7	33.6	-0.08	-0.02	-0.25	-PD	Significant	Non-repeatable
qSW.A4-3	N6	qSW21	A04	SW	6.5	5.9	38.3	36.4	43.8	-0.08	-0.03	-0.375	-PD	Significant	Non-repeatable
	S6	qSW22	A04	SW	3.8	4.4	46.3	45.3	48.5	0.06	-0.11	-1.83333	-OD	Suggestive
	N6	qSW23	A04	SW	3.7	3.7	46.3	45.3	48.6	-0.07	-0.01	-0.142857	-A	Suggestive
qSW.A4-4*	N6S6		A04	SW	3.75	4.1	46.3	45.15	47.45	±	-		-A-OD		Repeatable
qSW.A4-5*	S6	qSW26	A04	SW	6	5.3	85.6	82.6	96.3	-0.1	0.02	0.2	+PD	Significant	Non-repeatable
qSW.A5-1	S6	qSW28	A05	SW	4.2	3.5	45.8	44.5	46.6	-0.08	0.05	0.625	+PD	Significant	Non-repeatable
qSW.A5-2*	S6	qSW29	A05	SW	3.9	3.2	59.1	57.6	60.6	-0.09	0.08	0.888889	+D	Significant	Non-repeatable
	S5	qSW30	A05	SW	3.3	4.9	94.7	94	96.9	-0.06	-0.1	-1.66667	-OD	Suggestive
	S6	qSW31	A05	SW	3.2	2.6	95.7	95	97.9	-0.07	-0.02	-0.285714	-PD	Suggestive
qSW.A5-3	S5S6		A05	SW	3.25	3.8	95.2	94.3	96.1	-	-		-OD-PD		Repeatable
qSW.A6-1	S6	qSW33	A06	SW	3.1	2.8	36.3	28.5	36.8	0.07	-0.03	-0.428571	-PD	Suggestive	Non-repeatable
	S6	qSW35	A06	SW	3.3	2.6	41.6	40.3	46.8	0.06	-0.02	-0.333333	-PD	Suggestive
	S5	qSW36	A06	SW	3.3	3.5	41.6	39.8	46.8	0.04	0.04	1	+D	Suggestive
qSW.A6-2	S5S6		A06	SW	3.3	3.1	41.6	39.22	43.98	+	±		+D-PD		Repeatable
	S5	qSW38	A07	SW	12.7	18.2	2	0	8.5	-0.2	0.13	0.65	+PD	Significant
	S6	qSW40	A07	SW	6.1	7.4	7	0	13.9	-0.11	0.07	0.636364	+PD	Significant
qSW.A7-1	S5S6		A07	SW	9.4	12.8	3.36	0	6.99	-	+		+PD		Repeatable
	N6	qSW43	A07	SW	9.7	9	17.9	15.5	19.4	-0.14	-0.01	-0.0714286	-A	Significant
	S5	qSW44	A07	SW	14.6	18.4	20.3	19.5	22	-0.19	0.02	0.105263	+A	Significant
qSW.A7-2	N6S5		A07	SW	12.15	13.7	19.49	18.07	20.91	-	±		+A-A		Repeatable
	S6	qSW47	A07	SW	9.6	9.2	25.3	22.7	27.7	-0.11	-0.01	-0.0909091	-A	Significant
	N6	qSW49	A07	SW	13.6	13.2	26.8	26.1	29.1	-0.21	0.0001	0.00047619	+A	Significant
qSW.A7-3	N6S6		A07	SW	11.6	11.2	26.4	25.12	27.69	-	±		+A-A		Repeatable
	S5	qSW52	A07	SW	5.8	9.3	33.1	30.1	35.2	-0.1	-0.03	-0.3	-PD	Significant
	N6	qSW53	A07	SW	4.8	3.9	36.8	33.4	37.7	0.17	-0.02	-0.117647	-A	Significant
qSW.A7-4*	N6S5		A07	SW	5.3	6.6	35.68	34.03	37.32	±	-		-A-PD		Repeatable
qSW.A8-1*	S6	qSW55	A08	SW	5.7	5.6	66.5	59.4	68.5	0.1	-0.07	-0.7	-PD	Significant	Non-repeatable
	N6	qSW56	A08	SW	7	5.8	74	71.8	77.8	0.11	-0.07	-0.636364	-PD	Significant
	S6	qSW57	A08	SW	8.6	7.9	75	74	76.7	0.12	-0.06	-0.5	-PD	Significant
qSW.A8-2	N6S6		A08	SW	7.8	6.9	74.83	73.6	76.06	+	-		-PD		Repeatable
	N6	qSW58	A08	SW	4.2	3.9	80.1	79.1	85.2	0.08	-0.01	-0.125	-A	Significant
	S5	qSW59	A08	SW	3.6	4.3	87.2	79.1	90.5	0.11	-0.07	-0.636364	-PD	Suggestive
qSW.A8-3	N6S5		A08	SW	3.9	4.1	82.79	80.1	85.48	+	-		-A-PD		Repeatable
qSW.A9-1	N6	qSW60	A09	SW	4.5	3.6	49.7	48.5	51.8	0.02	0.07	3.5	+OD	Significant	Non-repeatable
qSW.A9-2*	N6	qSW61	A09	SW	3.7	2.9	61.9	59.4	62.9	-0.13	0.09	0.692308	+PD	Significant	Non-repeatable
qSW.A9-3*	S6	qSW62	A09	SW	4.8	4.7	82.8	79.7	85.6	0.08	0.02	0.25	+PD	Significant	Non-repeatable
	S6	qSW64	C02	SW	3.1	2.6	7.9	5.2	9.7	-0.0519	0.0886	1.70713	+OD	Suggestive
	N6	qSW65	C02	SW	3.1	2.4	10.6	8.7	20.5	-0.07	0.04	0.571429	+PD	Suggestive
qSW.C2-1	N6S6		C02	SW	3.1	2.5	8.24	6.14	10.35	-	+		+OD+PD		Repeatable
qSW.C3-1	S6	qSW67	C03	SW	4.6	4.6	68.8	62.7	71.6	0.02	0.06	3	+OD	Significant	Non-repeatable
qSW.C4-1	N6	qSW68	C04	SW	4.2	3.2	63.3	59.5	64.3	0.03	0.05	1.66667	+OD	Significant	Non-repeatable
qSW.C6-1*	S6	qSW73	C06	SW	3.2	4.3	1	0	2.4	-0.11	0.01	0.0909091	+A	Suggestive	Non-repeatable
qSW.C7-1	S5	qSW74	C07	SW	4.9	5.8	41.3	30.4	43.7	0.03	0.07	2.33333	+OD	Significant	Non-repeatable
qSW.C7-2*	S6	qSW75	C07	SW	3.8	4.5	101.2	97.2	104.2	0.09	-0.08	-0.888889	-D	Significant	Non-repeatable
qSW.C8-1*	S5	qSW76	C08	SW	4.2	4.8	39.3	36.2	43.1	-0.11	0.11	1	+D	Significant	Non-repeatable
qSY.A1-1*	N6	qSY01	A01	SY	3.7	4.9	8.7	6.2	12.7	-185	-3	-0.0162162	-A	Significant	Non-repeatable
qSY.A1-2*	N6	qSY02	A01	SY	6.9	7.3	21	19.2	22.2	-190	-50	-0.263158	-PD	Significant	Non-repeatable
qSY.A1-3*	N6	qSY03	A01	SY	5.9	6.5	27.8	26.4	29	-201	-12	-0.0597015	-A	Significant	Non-repeatable
qSY.A1-4*	N6	qSY04	A01	SY	4.3	5	55.5	54.3	58.5	172	-1	-0.00581395	-A	Significant	Non-repeatable
	N6	qSY05	A01	SY	3	3.4	60.5	58.5	65.7	117	57	0.487179	+PD	Suggestive
	S5	qSY07	A01	SY	3.2	4.6	62.6	58.9	65.7	19	84	4.42105	+OD	Suggestive
qSY.A1-5	N6S5		A01	SY	3.1	4	61.61	59.14	64.08	+	+		+OD+PD		Repeatable
qSY.A1-6	S5	qSY08	A01	SY	3.9	5.7	68.1	66.6	68.8	13	93	7.15385	+OD	Suggestive	Non-repeatable
qSY.A4-1*	S5	qSY21	A04	SY	3.2	5.9	21.5	18.5	23.5	-97	119	1.2268	+OD	Suggestive	Non-repeatable
qSY.A4-2*	S5	qSY22	A04	SY	4.5	6.3	28.3	25.9	30.2	-104	101	0.971154	+D	Significant	Non-repeatable
qSY.A4-3*	S5	qSY23	A04	SY	4.1	6.5	39.3	35.4	44.6	-112	88	0.785714	+PD	Significant	Non-repeatable
qSY.A5-1*	S6	qSY25	A05	SY	7.4	7.4	73	72.8	76.1	62	41	0.66129	+PD	Significant	Non-repeatable
qSY.A6-1	S6	qSY26	A06	SY	3.8	3.7	92.3	90.1	93.6	-37	-21	-0.567568	-PD	Significant	Non-repeatable
qSY.C1-1	S5	qSY29	C01	SY	4.1	7.9	70.2	68.3	71.9	42	93	2.21429	+OD	Significant	Non-repeatable
qSY.C2-1*	N6	qSY33	C02	SY	4.5	7	29.2	24.8	33.1	-136	243	1.78676	+OD	Significant	Non-repeatable
qSY.C2-2*	N6	qSY34	C02	SY	4	4	39.5	38.8	41.1	-138	174	1.26087	+OD	Significant	Non-repeatable
	S6	qSY38	C03	SY	4.2	4.1	0	0	6.5	-96	85	0.885417	+D	Significant
	N6	qSY39	C03	SY	3.4	3.5	0	0	10.2	-150	135	0.9	+D	Suggestive
qSY.C3-1*	N6S6		C03	SY	3.8	3.8	0	0	5.48	-	+		+D		Repeatable
qSY.C4-1*	S5	qSY42	C04	SY	3	6	40.3	34.5	44	-101	124	1.22772	+OD	Suggestive	Non-repeatable
qSY.C4-2	S6	qSY43	C04	SY	4.7	4.8	63.7	61.3	65	30	86	2.86667	+OD	Significant	Non-repeatable
qSY.C6-1*	S6	qSY44	C06	SY	5.8	5.8	13.6	7.8	16.8	94	13	0.138298	+A	Significant	Non-repeatable
qSY.C6-2*	S6	qSY45	C06	SY	3.9	4.4	30.9	28.9	31.2	59	73	1.23729	+OD	Significant	Non-repeatable
qSY.C6-3*	N6	qSY46	C06	SY	4.2	5.2	75.6	74.6	79.1	183	66	0.360656	+PD	Significant	Non-repeatable
qSY.C8-1*	S5	qSY47	C08	SY	4.8	7	70	64.4	71.9	112	32	0.285714	+PD	Significant	Non-repeatable

## Sheet: Supplemental Table 3D
Supplemental Table 3D The list of 164 unique QTL obtained after meta-analysis of 300 consensus QTL for each linkage group seperately.
Unique QTL	Envionment	Consensus QTL	Linkage group	Trait	LOD	R2(%)	Peak position	LOD2_L	LOD2_R	A effect	D effect	D/|A|	Mode-of-inheritance
	N6	qBYA1-1	A01	BY	5.7	5.8	6.9	4.6	10.2	-150	-214	-1.42667	-OD
	N6	qSY.A1-1	A01	SY	3.7	4.9	8.7	6.2	12.7	-185	-3	-0.0162162	-A
uq.A1-1			A01				7.67	5.55	9.79
	N6	qPRO.A1-2	A01	PRO	6.8524	6.7418	21	20.3	22.7	0.1723	0.2621	1.52118	+OD
	N6	qSY.A1-2	A01	SY	6.9	7.3	21	19.2	22.2	-190	-50	-0.263158	-PD
uq.A1-2			A01				21	20.06	21.94
uq.A1-3	N6	qSY.A1-3	A01	SY	5.9	6.5	27.8	26.4	29	-201	-12	-0.0597015	-A
uq.A1-4	N6	qFT.A1-1	A01	FT	11.2	7.4	30.1	29.4	30.6	0.74	-0.2	-0.27027	-PD
	S6	qMT.A1-1	A01	MT	5.3	6.1	33	32.5	38.1	0.67	-0.09	-0.134328	-A
	S6	qFT.A1-2	A01	FT	8.9	6.5	34	33.1	35.1	0.82	0.09	0.109756	+A
uq.A1-5			A01				33.89	32.95	34.83
	N6S6	qFT.A1-3	A01	FT	8	5.6	39.68	38.41	40.95				+A
	S5	qOILA1-1	A01	OIL	3.13317	4.7226	41	39.1	45.6	0.1248	0.5417	4.34054	+OD
uq.A1-6			A01				39.88	38.67	41.09
	S5	qPH.A1-1	A01	PH	4.6	6.3	44	40	45.1	-7.17	2.41	0.336123	+PD
	N6S5	qOIL.A1-2	A01	OIL	4.81769	4.8824	46.74	45.66	47.82				+OD-A
uq.A1-7			A01				46.31	45.34	47.28
	N6	qBY.A1-2	A01	BY	7.6	7.6	55.5	54.3	57	328	-63	-0.192073	-A
	N6	qSY.A1-4	A01	SY	4.3	5	55.5	54.3	58.5	172	-1	-0.00581395	-A
	N6S6	qPH.A1-2	A01	PH	4.15	4.75	56.78	54.78	58.78				+PD-A
uq.A1-8			A01				55.82	54.83	56.8
	N6	qMT.A1-2	A01	MT	4.6	4.1	60.5	58.5	62.5	0.53	0.05	0.0943396	+A
	N6S5	qSY.A1-5	A01	SY	3.1	4	61.61	59.14	64.08				+OD+PD
	N6S5	qPH.A1-3	A01	PH	5.1	7.05	62.42	61.41	63.43				+A+PD
	S6	qDT.A1-1	A01	DT	4.64404	3.9446	62.6	58.5	65.6	-0.4305	-0.2189	-0.508479	-PD
uq.A1-9			A01				62.01	61.19	62.83
uq.A1-10	N6	qBN.A1-1	A01	BN	5.6	6	64.8	62.8	65.5	-0.38	0.13	0.342105	+PD
	S5	qSY.A1-6	A01	SY	3.9	5.7	68.1	66.6	68.8	13	93	7.15385	+OD
	N6	qMT.A1-3	A01	MT	8.8	7.1	68.8	68.1	70.2	0.59	0.09	0.152542	+A
uq.A1-11			A01				68.47	67.71	69.23
	S5	qSN.A1-1	A01	SN	7.1	10	70.2	69.5	70.8	0.93	0.12	0.129032	+A
	S5	qSP.A1-1	A01	SP	3.55446	2.3283	70.21	69	70.6	212.383	156.292	0.7359	+PD
	S5	qPH.A1-4	A01	PH	4.2	5.9	70.6	69.6	70.8	2.97	0.65	0.218855	+PD
uq.A1-12			A01				70.37	69.98	70.75
	N6S6	qPY.A1-1	A01	PY	3.92011	4.52635	72.32	71.64	73.01				+A-PD
	N6S6	qOIL.A1-3	A01	OIL	10.3528	7.98055	72.5	71.93	73.07				+A
	S5	qSW.A1-1	A01	SW	4.7	5.4	73.4	70.8	75.7	-0.12	0.05	0.416667	+PD
	S6	qPH.A1-5	A01	PH	4.5	4.1	74.8	72.4	75.1	2.34	-0.57	-0.24359	-PD
uq.A1-13			A01				72.68	72.26	73.11
	S6	qOIL.A1-4	A01	OIL	11.7931	9.2606	75.9	75.8	76.5	0.6098	0.151	0.247622	+PD
	S5	qSP.A1-2	A01	SP	3.87996	1.7579	76.11	75.8	77.1	183.857	227.775	1.23887	+OD
	N6S6	qFT.A1-4	A01	FT	3.45	2.2	77.7	76.39	79.01				-A
uq.A1-14			A01				76.04	75.74	76.34
	N6S5S6	qPY.A1-2	A01	PY	4.93313	5.19243	79.51	78.27	80.74				+D-A-PD
	N6S5S6	qSN.A1-2	A01	SN	9.1	12.4	80.94	80.15	81.74				-A-PD+PD
	S5	qSW.A1-2	A01	SW	4.1	4.7	79.9	79	82	-0.1	0.0001	0.001	+A
	N6S6	qOIL.A1-5	A01	OIL	13.6696	10.64	81.67	80.75	82.6				+PD-A
	S6	qBY.A1-3	A01	BY	4.3	4.8	83.2	80.4	86.3	187	-31	-0.165775	-A
uq.A1-15			A01				80.86	80.38	81.35
	S6	qPH.A1-6	A01	PH	4	3.9	85.2	82.2	88	2.48	-1.58	-0.637097	-PD
	N6S6	qOIL.A1-6	A01	OIL	8.6141	7.4574	87.81	87.04	88.58				+A-A
uq.A1-16			A01				87.62	86.84	88.39
	N6S5	qSN.A1-3	A01	SN	4.9	6.95	89.49	88.43	90.54				+PD-PD
	S5S6	qPY.A1-3	A01	PY	5.00077	1.6961	89.74	89.07	90.41				+OD+PD
uq.A1-17			A01				89.64	89.09	90.2
uq.A1-18	N6S5	qPY.A1-4	A01	PY	3.32444	4.41665	93.22	91.53	94.9				-A-PD
uq.A1-19	N6S5	qOIL.A1-7	A01	OIL	3.34738	4.42805	97.5	95.82	99.18				-PD
	S5	qPRO.A1-1	A01	PRO	5.97787	8.1001	100.2	99.7	100.7	-0.5355	0.1389	0.259384	+PD
	S6	qPH.A1-7	A01	PH	3.7	4.1	101.2	99.5	101.4	2.24	0.32	0.142857	+A
uq.A1-20			A01				100.42	99.97	100.86
	S6	qDT.A2-1	A02	DT	6.97846	7.0386	14.3	13.8	16.7	-0.7672	-0.8221	-1.07156	-D
	N6S5S6	qFT.A2-1	A02	FT	4.43333	4.23333	16.31	15.67	16.95				+D+OD+PD
uq.A2-1			A02				15.97	15.37	16.56
	S6	qSW.A2-1	A02	SW	3.1	3.2	26	23.6	27.3	-0.09	-0.01	-0.111111	-A
	S6	qDT.A2-2	A02	DT	3.52593	3.4274	26.6	22.3	27.1	-0.593	-0.0496	-0.0836425	-A
	S5S6	qFT.A2-2	A02	FT	6.8	7	27.68	25.86	29.49				+PD-A
uq.A2-2			A02				26.81	25.68	27.85
	S5	qSP.A2-1	A02	SP	3.49804	4.8219	31.81	30.1	33.9	298.24	79.4063	0.26625	+PD
	S5S6	qFT.A2-3	A02	FT	4.85	5.1	34.39	33.34	35.45				+A+PD
uq.A2-3			A02				33.75	32.8	34.7
	N6	qPY.A2-1	A02	PY	4.8391	5.521	41.71	39.3	46.5	-0.3544	-0.2145	-0.605248	-PD
	S6	qFT.A2-4	A02	FT	6.56859	10	44.9	42.7	47	0.63	0.48	0.761905	+PD
uq.A2-4			A02				44.06	42.21	45.9
	N6	qDT.A2-3	A02	DT	4.67426	4.122	49.1	48.5	50.3	-0.4235	-0.0952	-0.224793	-PD
	N6	qPY.A2-2	A02	PY	3.30057	3.4347	49.11	47.9	51.1	-0.2641	-0.0768	-0.290799	-PD
	S6	qFT.A2-5	A02	FT	4.7	3.2	50.5	48.1	52.4	0.43	0.32	0.744186	+PD
uq.A2-5			A02				49.26	48.53	50
uq.A2-6	S6	qOIL.A2-1	A02	OIL	5.42247	4.0909	53.5	51.7	58.1	-0.3483	-0.3048	-0.875108	-D
	S6	qPH.A2-1	A02	PH	6.3	6	58.5	54.4	61.7	-1.89	-1.85	-0.978836	-D
	S6	qOIL.A2-2	A02	OIL	8.79859	6.4412	60.9	60.6	61.6	-0.5286	-0.261	-0.493757	-PD
uq.A2-7			A02				60.86	60.36	61.35
	S6	qOIL.A2-3	A02	OIL	6.54957	4.9731	67.1	66	69.6	-0.4999	-0.07	-0.140028	-A
	S6	qPH.A2-2	A02	PH	3.1	3.3	68.6	67.6	73.6	-1.96	-0.59	-0.30102	-PD
uq.A2-8			A02				67.5	65.95	69.04
uq.A2-9	N6	qMT.A2-1	A02	MT	5.3	3.9	80.3	79.9	80.7	-0.48	0.14	0.291667	+PD
uq.A2-10	S5	qPH.A2-3	A02	PH	3.7	4.7	96	94	100.4	-2.11	-0.48	-0.227488	-PD
	S5	qPH.A2-4	A02	PH	3.1	3.9	106.4	103.8	113	-2.5	1.17	0.468	+PD
	N6	qPRO.A2-1	A02	PRO	4.6405	4.5521	114.2	109	118.7	-0.2746	0.1584	0.576839	+PD
uq.A2-11			A02				110.09	106.76	113.43
uq.A3-1	N6	qFT.A3-1	A03	FT	4.6	2.7	0	0	3.9	0.4	-0.23	-0.575	-PD
	N6	qMT.A3-1	A03	MT	6.2	5	20.8	16.2	27.7	0.64	-0.65	-1.01562	-D
	S6	qPRO.A3-1	A03	PRO	4.15465	5.5604	24.6	16.9	31.4	-0.1641	0.0246	0.149909	+A
uq.A3-2			A03				22.27	17.76	26.77
	S5	qSW.A3-1	A03	SW	4.5	5.7	30.3	30	32.8	-0.11	0.07	0.636364	+PD
	S6	qFT.A3-2	A03	FT	5	3.9	31.3	25.8	34.4	0.47	-0.15	-0.319149	-PD
uq.A3-3			A03				30.4	29.06	31.73
uq.A3-4	S5S6	qFT.A3-3	A03	FT	4.75	3.95	37.9	36.74	39.06				+A-PD
	S5	qPY.A3-1	A03	PY	7.11326	11.7566	40.51	38.5	41.4	-0.4157	0.3787	0.910994	+D
	S5S6	qSW.A3-2	A03	SW	6.5	7	41.9	40.76	43.05				+D+PD
	S5	qFT.A3-4	A03	FT	3.3	3.6	43.3	42.4	45.4	0.52	-0.2	-0.384615	-PD
uq.A3-5			A03				41.87	41.1	42.65
uq.A3-6	S6	qFT.A3-5	A03	FT	4.7	3.7	48.4	47.4	49.7	0.46	-0.11	-0.23913	-PD
uq.A3-7	S5	qSW.A3-3	A03	SW	4.5	6.4	54.4	50.4	54.8	-0.12	0.12	1	+D
	N6	qPH.A3-1	A03	PH	3.7	3.4	62.4	59.4	65.3	1.97	-0.97	-0.492386	-PD
	S5	qFT.A3-6	A03	FT	3.7	4.3	64.3	63	66.3	0.41	-0.06	-0.146341	-A
uq.A3-8			A03				63.85	62.41	65.29
	S6	qSP.A3-1	A03	SP	4.27924	5.1334	66.31	64.3	68.7	293.965	-312.421	-1.06278	-D
	S6	qDT.A3-1	A03	DT	8.21192	8.1017	67.3	66.1	69.1	-0.7581	0.3589	0.47342	+PD
	S6	qPRO.A3-2	A03	PRO	5.55845	6.48	67.3	64.3	68.9	-0.2949	0.2837	0.962021	+D
uq.A3-9			A03				67.05	65.96	68.15
	S5	qFT.A3-7	A03	FT	5.2	9.2	71.4	70.4	72.2	0.86	-0.17	-0.197674	-PD
	N6	qSW.A3-4	A03	SW	3.3	2.7	72.5	71.5	76	-0.08	0.04	0.5	+PD
uq.A3-10			A03				71.55	70.72	72.39
	S5	qBN.A3-1	A03	BN	3.6	5.6	74.4	73.3	77.7	0.35	-0.01	-0.0285714	-A
	S6	qPRO.A3-3	A03	PRO	4.54302	4.6805	74.4	73	76.3	-0.263	0.2133	0.811027	+D
uq.A3-11			A03				74.4	73.08	75.72
	S5S6	qDT.A3-2	A03	DT	8.0735	8.14025	76.54	75.18	77.9				+A+PD
	S6	qBY.A3-1	A03	BY	4.3	5	77.2	76.1	78.7	193	-34	-0.176166	-A
	S6	qSW.A3-5	A03	SW	3.6	3.1	77.7	77	78.5	-0.07	0.1	1.42857	+OD
	N6	qFT.A3-8	A03	FT	7.9	5.3	78.7	77.3	81.8	0.48	-0.03	-0.0625	-A
uq.A3-12			A03				77.46	76.89	78.02
	N6S6	qDT.A3-3	A03	DT	4.11844	3.89545	86.83	86.41	87.25				+A-PD
	S6	qBY.A3-2	A03	BY	10	11	87.3	85.8	90	288	-32	-0.111111	-A
	S6	qMT.A3-2	A03	MT	7	6.9	87.3	86.5	89.5	-0.58	0.39	0.672414	+PD
uq.A3-13			A03				86.86	86.44	87.28
uq.A3-14	S5S6	qPH.A3-2	A03	PH	5	5.95	92.25	90.84	93.66				-A-PD
uq.A3-15	S6	qBY.A3-3	A03	BY	6.5	7.3	96.7	95.9	97.3	228	45	0.197368	+PD
uq.A3-16	S5S6	qPH.A3-3	A03	PH	6.05	7.05	100.3	97.93	102.67				-A-PD
uq.A3-17	S6	qPH.A3-4	A03	PH	5.7	5.6	108.8	105.8	110	2.16	1.02	0.472222	+PD
uq.A3-18	S6	qHI.A3-1	A03	HI	3.78014	0.9835	118.41	118.3	120.5	0.3652	0.2832	0.775465	+PD
	S6	qBN.A3-2	A03	BN	3.6	4.6	124.6	122.5	125.2	0.14	0.2	1.42857	+OD
	S6	qHI.A3-2	A03	HI	4.84561	6.1616	125.21	124.2	126.2	-0.8998	0.126	0.140031	+A
uq.A3-19			A03				124.99	124.18	125.79
	S6	qHI.A3-3	A03	HI	7.80766	19.9335	130.21	127.8	132.6	-1.7999	-0.3783	-0.210178	-PD
	S6	qOIL.A3-1	A03	OIL	8.58557	6.4636	131.4	129.3	132	-0.8325	-0.2204	-0.264745	-PD
uq.A3-20			A03				131.11	129.93	132.29
	S6	qSN.A4-1	A04	SN	7.5	8.5	15.4	10	19.8	-1.06	0.59	0.556604	+PD
	S6	qPY.A4-1	A04	PY	4.93458	6.0786	16.41	8.2	20.9	-0.2285	0.0331	0.144858	+A
uq.A4-1			A04				15.77	13.39	18.15
uq.A4-2	S5	qSY.A4-1	A04	SY	3.2	5.9	21.5	18.5	23.5	-97	119	1.2268	+OD
	N6S5	qSP.A4-1	A04	SP	3.98195	4.6465	27.62	26.08	29.15				+A+D
	N6	qSW.A4-1	A04	SW	6.4	5.7	27.9	26	29.5	-0.1	0.02	0.2	+PD
	S5	qSY.A4-2	A04	SY	4.5	6.3	28.3	25.9	30.2	-104	101	0.971154	+D
uq.A4-3			A04				27.86	26.84	28.88
	N6	qSP.A4-2	A04	SP	5.35773	0.8941	32.81	31.1	33.1	182.994	422.313	2.30779	+OD
	N6	qSW.A4-2	A04	SW	5.4	4.5	33.1	30.7	33.6	-0.08	-0.02	-0.25	-PD
uq.A4-4			A04				32.9	32.07	33.72
	N6	qSW.A4-3	A04	SW	6.5	5.9	38.3	36.4	43.8	-0.08	-0.03	-0.375	-PD
	S5	qSY.A4-3	A04	SY	4.1	6.5	39.3	35.4	44.6	-112	88	0.785714	+PD
uq.A4-5			A04				38.69	35.81	41.58
uq.A4-6	N6S6	qSW.A4-4	A04	SW	3.75	4.05	46.3	45.15	47.45				-A-OD
uq.A4-7	N6	qOIL.A4-1	A04	OIL	6.00493	5.0772	57.9	50.3	62.5	0.4826	-0.0056	-0.0116038	-A
uq.A4-8	S6	qSW.A4-5	A04	SW	6	5.3	85.6	82.6	96.3	-0.1	0.02	0.2	+PD
uq.A4-9	S6	qSN.A4-2	A04	SN	3.3	3.7	107.5	103.5	110.3	0.54	-0.16	-0.296296	-PD
uq.A5-1	N6	qPN.A5-1	A05	PN	4.1	4.4	0	0	5.4	12.9	8.7	0.674419	+PD
uq.A5-2	S6	qSW.A5-1	A05	SW	4.2	3.5	45.8	44.5	46.6	-0.08	0.05	0.625	+PD
uq.A5-3	S6	qSW.A5-2	A05	SW	3.9	3.2	59.1	57.6	60.6	-0.09	0.08	0.888889	+D
uq.A5-4	S6	qBN.A5-1	A05	BN	4	3.8	60.9	60.6	61.6	0.23	-0.17	-0.73913	-PD
	N6	qBN.A5-2	A05	BN	4	4.1	73	72.1	77.7	0.31	-0.15	-0.483871	-PD
	S6	qSY.A5-1	A05	SY	7.4	7.4	73	72.8	76.1	62	41	0.66129	+PD
	S6	qHI.A5-1	A05	HI	4.65465	0.8909	76.41	72.8	78.9	0.3538	0.4852	1.3714	+OD
uq.A5-5			A05				73.61	72.32	74.9
uq.A5-6	S6	qPH.A5-1	A05	PH	3.8	3.6	87.6	86.6	88.7	2.47	-1.01	-0.408907	-PD
	S6	qMT.A5-1	A05	MT	5.3	5.2	95	89.3	98.6	-0.3	-0.31	-1.03333	-D
	S5S6	qSW.A5-3	A05	SW	3.25	3.75	95.2	94.3	96.1				-OD-PD
	N6S6	qFT.A5-1	A05	FT	4.5	3.9	96.2	95.31	97.1				-D
uq.A5-7			A05				95.69	95.06	96.32
uq.A5-8	N6	qOILA5-1	A05	OIL	5.62347	4.1402	118.1	113.2	122.8	0.4519	0.0495	0.109538	+A
uq.A6-1	N6	qFT.A6-1	A06	FT	3.8	2.9	2	0	7.2	0.26	0.26	1	+D
uq.A6-2	S6	qSW.A6-1	A06	SW	3.1	2.8	36.3	28.5	36.8	0.07	-0.03	-0.428571	-PD
	S5S6	qSW.A6-2	A06	SW	3.3	3.05	41.6	39.22	43.98				+D-PD
	S6	qPY.A6-1	A06	PY	3.22245	2.3663	41.61	36.2	46.8	0.1486	-0.0291	-0.195828	-PD
uq.A6-3			A06				41.6	39.41	43.79
	S5S6	qPN.A6-1	A06	PN	3.3	4.25	66.47	65.07	67.86				+PD-OD
	N6	qSP.A6-1	A06	SP	3.54144	3.4474	67.61	66.3	68.1	-410.13	181.265	0.441968	+PD
uq.A6-4			A06				67.28	66.52	68.04
uq.A6-5	S6	qPRO.A6-1	A06	PRO	3.45492	4.3706	83.2	82	84.7	0.2445	-0.2265	-0.92638	-D
	N6	qPH.A6-1	A06	PH	4.2	4.8	91.6	89.6	92.3	-2.79	2.1	0.752688	+PD
	S6	qPRO.A6-2	A06	PRO	4.63836	6.1698	91.6	90.2	95.8	0.2898	-0.2862	-0.987578	-D
	S6	qSY.A6-1	A06	SY	3.8	3.7	92.3	90.1	93.6	-37	-21	-0.567568	-PD
	S6	qSP.A6-2	A06	SP	3.97761	2.9446	93.6	92.6	96.6	-235.371	35.4654	0.150679	+A
uq.A6-6			A06				92.18	91.29	93.07
	S5	qSP.A7-1	A07	SP	5.86985	9.8201	0.01	0	9.2	468.464	-419.264	-0.894975	-D
	S5S6	qSW.A7-1	A07	SW	9.4	12.8	3.36	0	6.99				+PD
uq.A7-1			A07				2.15	0	5.57
	S5	qPH.A7-1	A07	PH	4	5.3	17.9	14	22.3	-3.55	1.88	0.529577	+PD
	S5	qPRO.A7-1	A07	PRO	4.41087	6.0512	17.9	14.3	20.3	-0.3445	0.041	0.119013	+A
	N6S5	qPY.A7-1	A07	PY	4.75338	6.54885	18.56	15.46	21.66				+A+D
	N6S5	qSW.A7-2	A07	SW	12.15	13.7	19.49	18.07	20.91				+A-A
	N6	qBN.A7-1	A07	BN	4.4	4.6	22.3	20.3	25.6	-0.24	-0.08	-0.333333	-PD
uq.A7-2			A07				19.54	18.5	20.58
	N6S6	qSW.A7-3	A07	SW	11.6	11.2	26.4	25.12	27.69				+A-A
	S5	qPRO.A7-2	A07	PRO	3.43407	4.9733	26.8	25.8	30	-0.2924	-0.0581	-0.1987	-PD
	N6	qPY.A7-2	A07	PY	8.49772	11.7145	27.71	24	30.2	-0.4729	0.2414	0.510467	+PD
uq.A7-3			A07				26.64	25.6	27.69
uq.A7-4	N6S5	qSW.A7-4	A07	SW	5.3	6.6	35.68	34.03	37.32				-A-PD
	S6	qBN.A7-2	A07	BN	6.4	7.2	68.3	67.5	70.5	-0.25	-0.17	-0.68	-PD
	N6	qPY.A7-3	A07	PY	3.95808	1.6529	71.61	69.1	73.4	-0.2005	0.392	1.95511	+OD
uq.A7-5			A07				69.38	68.15	70.61
uq.A7-6	S6	qBN.A7-3	A07	BN	4.2	4.1	79.7	78.8	80.7	0.44	-0.15	-0.340909	-PD
uq.A7-7	N6	qOIL.A7-1	A07	OIL	4.08717	2.9062	101.3	93.1	102.1	-0.3379	-0.218	-0.645161	-PD
uq.A7-8	N6	qOIL.A7-2	A07	OIL	4.38695	3.9715	118	111.4	129.7	-0.4722	-0.0347	-0.0734858	-A
uq.A8-1	N6	qMT.A8-1	A08	MT	4.2	4.4	46.5	42.5	49.4	0.6	-0.51	-0.85	-D
	S6	qSW.A8-1	A08	SW	5.7	5.6	66.5	59.4	68.5	0.1	-0.07	-0.7	-PD
	N6S6	qOIL.A8-1	A08	OIL	11.3599	9.5818	66.98	64.17	69.79				+PD
uq.A8-2			A08				66.86	64.48	69.25
	N6	qDT.A8-1	A08	DT	5.79516	5.0628	74	72.2	75.2	0.4814	-0.3352	-0.696302	-PD
	N6	qPRO.A8-1	A08	PRO	5.81944	5.6927	74	71.6	76.2	0.2868	-0.1299	-0.452929	-PD
	N6S6	qSW.A8-2	A08	SW	7.8	6.85	74.83	73.6	76.06				-PD
	N6S6	qOIL.A8-2	A08	OIL	14.3327	11.0124	75.57	74.72	76.42				+PD
uq.A8-3			A08				75.03	74.41	75.64
	S5	qPH.A8-1	A08	PH	4.4	5.9	79.1	76.2	85.2	-3.21	3.92	1.22118	+OD
	N6S5S6	qOIL.A8-3	A08	OIL	7.85595	8.25383	81.43	79.67	83.19				+A+PD
	N6S5	qSW.A8-3	A08	SW	3.9	4.1	82.79	80.1	85.48				-A-PD
uq.A8-4			A08				81.55	80.16	82.95
	S5S6	qOIL.A8-4	A08	OIL	9.18074	10.4046	90.5	88.65	92.34				+A+PD
	N6S6	qSP.A8-1	A08	SP	3.90925	5.152	91.49	88.71	94.26				+PD
	S5	qPH.A8-2	A08	PH	5.5	8.1	93.5	91.2	96.2	-3.94	3.68	0.93401	+D
uq.A8-5			A08				91.52	90.22	92.81
uq.A8-6	S5	qSN.A8-1	A08	SN	3.3	5.2	97.1	95.4	97.1	-0.64	1.03	1.60938	+OD
	N6	qPY.A9-1	A09	PY	3.5588	4.8734	12.01	0	17.5	0.3093	-0.0264	-0.085354	-A
	N6	qMT.A9-1	A09	MT	3.7	3.3	14	12	21.4	-0.26	-0.38	-1.46154	-OD
uq.A9-1			A09				13.55	9.41	17.69
uq.A9-2	S5	qPY.A9-2	A09	PY	3.56748	2.3356	37.21	31.7	43.1	-0.2102	-0.2915	-1.38677	-OD
uq.A9-3	N6	qSW.A9-1	A09	SW	4.5	3.6	49.7	48.5	51.8	0.02	0.07	3.5	+OD
uq.A9-4	S5	qSN.A9-1	A09	SN	4.1	5.4	56.3	55.2	59	0.76	-0.05	-0.0657895	-A
	S5	qMT.A9-2	A09	MT	4.3	6.5	61.9	58.7	63.1	-0.75	0.41	0.546667	+PD
	N6	qSW.A9-2	A09	SW	3.7	2.9	61.9	59.4	62.9	-0.13	0.09	0.692308	+PD
	S6	qBY.A9-1	A09	BY	4.4	4.8	62.6	61.9	63.1	-212	98	0.462264	+PD
	N6	qDT.A9-1	A09	DT	3.87512	3.5577	62.6	61	63.1	-0.4145	0.1903	0.459107	+PD
	S5	qPY.A9-3	A09	PY	3.55012	2.4565	62.61	59	64.1	0.1817	0.0818	0.450193	+PD
uq.A9-5			A09				62.51	62.04	62.99
	N6S6	qDT.A9-2	A09	DT	4.29601	3.63835	68.1	66.88	69.32				+PD-PD
	S6	qPH.A9-1	A09	PH	3.7	3.8	70	68.8	71.4	-2.11	0.56	0.265403	+PD
uq.A9-6			A09				68.97	68.09	69.86
	S6	qBY.A9-2	A09	BY	4.3	4.5	70.7	68	73.6	-192	194	1.01042	+D
	S6	qFT.A9-1	A09	FT	4.5	3	71.3	69.7	72.7	0.35	0.19	0.542857	+PD
	S5	qMT.A9-3	A09	MT	6.1	9.1	71.7	71.3	71.9	-0.9	0.56	0.622222	+PD
uq.A9-7			A09				71.67	71.38	71.97
uq.A9-8	N6S5S6	qDT.A9-3	A09	DT	4.80555	5.0175	72.9	72.5	73.31				+A+D-A
uq.A9-9	S5	qMT.A9-4	A09	MT	5.2	7.8	77.5	76.7	78.8	-0.82	0.36	0.439024	+PD
	N6S5S6	qDT.A9-4	A09	DT	4.21458	5.33037	82.05	80.69	83.41				+A+D+PD
	S6	qSW.A9-3	A09	SW	4.8	4.7	82.8	79.7	85.6	0.08	0.02	0.25	+PD
uq.A9-10			A09				82.22	80.99	83.45
uq.A9-11	S6	qPN.A9-1	A09	PN	4.2	5.8	86.6	85.6	88.1	-24.8	14.2	0.572581	+PD
uq.A9-12	S5	qMT.A9-5	A09	MT	3	4.7	100.3	95.2	103.1	-0.69	0.7	1.01449	+D
uq.A9-13	S5	qPRO.A9-1	A09	PRO	5.17621	7.7101	123.3	122.6	124.8	0.5872	0.0328	0.0558583	+A
uq.A9-14	N6	qPRO.A9-2	A09	PRO	3.14533	3.4107	134.5	127.9	138.4	0.0681	0.1185	1.74009	+OD
uq.A10-1	N6	qOILA10-1	A10	OIL	3.434	2.5066	31.7	25.6	34.7	0.4058	0.3395	0.836619	+D
uq.A10-2	N6S6	qFT.A10-1	A10	FT	4.25	2.75	52.92	50.22	55.61				+D+PD
uq.A10-3	N6S6	qFT.A10-2	A10	FT	5.8	3.65	69.7	67.4	72				+D+PD
	N6S6	qFT.A10-3	A10	FT	5.15	3.7	79.78	75.4	84.17				+PD
	N6	qMT.A10-1	A10	MT	7	6.2	80.8	74.2	82.2	0.46	0.28	0.608696	+PD
uq.A10-4			A10				80.35	77.39	83.31
uq.A10-5	N6	qMT.A10-2	A10	MT	8.2	6.6	87.1	84.7	89.5	0.54	0.15	0.277778	+PD
	N6S6	qFT.A10-4	A10	FT	7.75	6.95	92	91.6	92.4				+PD-A
	N6	qPN.A10-1	A10	PN	3.9	6.9	92	91.3	92.7	26.4	-8.4	-0.318182	-PD
uq.A10-6			A10				92	91.65	92.35
	N6S6	qFT.A10-5	A10	FT	7.1	6.6	101.15	100.79	101.51				-PD
	N6	qPN.A10-2	A10	PN	7.7	12.2	101.8	101.4	102.2	36.9	-8.1	-0.219512	-PD
	N6	qPY.A10-1	A10	PY	4.2098	6.8083	101.81	101.1	106.8	-0.4068	0.1707	0.419617	+PD
uq.A10-7			A10				101.46	101.2	101.73
	S6	qDT.A10-1	A10	DT	6.03511	9.274	108.2	105.1	112.1	-0.9447	0.7215	0.763735	+PD
	N6S5S6	qFT.A10-6	A10	FT	8.43333	8.43333	109.6	107.74	111.46				-A-PD
	N6	qBY.A10-1	A10	BY	8.5	9.2	112.2	108	112.2	342	-162	-0.473684	-PD
	N6	qPH.A10-1	A10	PH	8.3	8.2	112.2	108.7	113.2	3.42	-1.72	-0.502924	-PD
	N6	qPRO.A10-1	A10	PRO	6.94308	7.2666	112.2	108.2	112.2	0.343	-0.1461	-0.425948	-PD
uq.A10-8			A10				111.19	110.2	112.17
uq.C1-1	S6	qOILC1-1	C01	OIL	5.48855	4.8834	1	0	3.2	0.4954	0.0386	0.0779168	+A
uq.C1-2	S6	qOILC1-2	C01	OIL	5.02088	3.8997	12.9	10.7	16.4	0.4384	0.1156	0.263686	+PD
uq.C1-3	N6	qDT.C1-1	C01	DT	4.85597	4.3008	19.3	18.8	19.8	0.371	0.3698	0.996765	+D
uq.C1-4	N6	qDT.C1-2	C01	DT	5.67165	5.6432	43.8	42.6	45.6	-0.187	-0.5254	-2.80963	-OD
uq.C1-5	N6	qDT.C1-3	C01	DT	5.57916	4.6357	51	50.1	52.5	-0.1124	-0.4876	-4.33808	-OD
uq.C1-6	S5	qSY.C1-1	C01	SY	4.1	7.9	70.2	68.3	71.9	42	93	2.21429	+OD
	N6S6	qSW.C2-1	C02	SW	3.1	2.5	8.24	6.14	10.35				+OD+PD
	N6	qSN.C2-1	C02	SN	3.4	4.7	9.9	8.1	16.6	0.46	0.02	0.0434783	+A
uq.C2-1			C02				8.55	6.63	10.46
uq.C2-2	N6	qSY.C2-1	C02	SY	4.5	7	29.2	24.8	33.1	-136	243	1.78676	+OD
	S5	qOILC2-1	C02	OIL	4.35807	5.9058	39.5	38.2	41.1	0.1249	0.505	4.04323	+OD
	N6	qSY.C2-2	C02	SY	4	4	39.5	38.8	41.1	-138	174	1.26087	+OD
uq.C2-3			C02				39.5	38.6	40.4
uq.C2-4	S5	qOILC2-2	C02	OIL	4.62876	7.2669	47.5	44.5	52	0.1228	0.5439	4.42915	+OD
uq.C2-5	N6	qOILC2-3	C02	OIL	4.43632	3.7843	74.5	71.5	75.9	0.2906	0.3018	1.03854	+D
uq.C2-6	N6	qOILC2-4	C02	OIL	5.53646	3.9757	81.1	75.9	82	0.2427	0.2737	1.12773	+D
uq.C2-7	S6	qOILC2-5	C02	OIL	4.57084	3.0971	87.8	84.6	88.9	0.4334	-0.0193	-0.0445316	-A
uq.C2-8	N6	qOILC2-6	C02	OIL	3.32647	2.6108	92.2	90.2	94.5	0.2208	0.1881	0.851902	+D
	N6S6	qSY.C3-1	C03	SY	3.8	3.8	0	0	5.48				+D
	S6	qPH.C3-1	C03	PH	5.8	6.5	2	0	9.4	-3.15	3.39	1.07619	+D
uq.C3-1			C03				0.51	0	4.74
uq.C3-2	N6	qPN.C3-1	C03	PN	3.7	4.3	10.6	5.5	14.7	-19.2	25.9	1.34896	+OD
	S6	qBN.C3-1	C03	BN	3.7	3.8	23.9	20.8	26.3	-0.19	0.1	0.526316	+PD
	N6	qPRO.C3-1	C03	PRO	2.97062	2.8705	26	20.9	30.4	-0.1813	0.0506	0.279095	+PD
	N6S6	qOIL.C3-1	C03	OIL	2.9881	2.0493	26.4	24.27	28.53				-PD
uq.C3-3			C03				25.54	23.96	27.11
uq.C3-4	N6	qBY.C3-1	C03	BY	3.4	3.9	30.4	27.9	35.8	-234	313	1.33761	+OD
	S6	qSW.C3-1	C03	SW	4.6	4.6	68.8	62.7	71.6	0.02	0.06	3	+OD
	N6	qMT.C3-1	C03	MT	3.3	2.9	77.5	68.4	83.2	0.25	0.19	0.76	+PD
uq.C3-5			C03				71.11	67.3	74.92
	N6	qMT.C3-2	C03	MT	3	2.3	90.3	88.3	94.5	0.34	0.05	0.147059	+A
	N6	qPY.C3-1	C03	PY	4.40944	7.0112	93.41	89.6	94.5	-0.3822	0.1352	0.353741	+PD
uq.C3-6			C03				92.21	90.29	94.13
	N6	qSN.C3-1	C03	SN	8.6	10.8	97.5	95.8	100.9	-1.43	0.1	0.0699301	+A
	S6	qMT.C3-3	C03	MT	3.8	4.4	102.9	96.2	107.5	0.23	0.25	1.08696	+D
uq.C3-7			C03				98.41	96.09	100.74
uq.C3-8	S6	qPRO.C3-2	C03	PRO	3.33261	3.2986	112.4	111.7	113.5	-0.064	0.2124	3.31875	+OD
uq.C3-9	S6	qHI.C3-1	C03	HI	4.63078	0.0264	115.01	114	118.4	0.591	-0.965	-1.63283	-OD
uq.C3-10	S6	qOIL.C3-2	C03	OIL	4.05678	4.1724	129.8	128	132.1	0.3877	0.2357	0.607944	+PD
uq.C3-11	S6	qOIL.C3-3	C03	OIL	5.33959	4.1418	139.7	135.8	148.6	-0.4794	0.0677	0.141218	+A
uq.C4-1	S6	qPY.C4-1	C04	PY	3.67598	1.6342	15.21	0	20.2	-0.1193	-0.1048	-0.878458	-D
uq.C4-2	S5	qSY.C4-1	C04	SY	3	6	40.3	34.5	44	-101	124	1.22772	+OD
	N6	qSW.C4-1	C04	SW	4.2	3.2	63.3	59.5	64.3	0.03	0.05	1.66667	+OD
	S6	qSY.C4-2	C04	SY	4.7	4.8	63.7	61.3	65	30	86	2.86667	+OD
uq.C4-3			C04				63.55	62.09	65.02
uq.C5-1	S5S6	qPROC5-1	C05	PRO	4.80265	6.0006	1.43	0	4.34				+PD-PD
uq.C5-2	N6	qFT.C5-1	C05	FT	4.3	2.7	26.9	21.3	29.8	0.33	0.05	0.151515	+A
uq.C5-3	S5	qPN.C5-1	C05	PN	2.9	4.4	33.9	29.9	38.2	19.6	-4.2	-0.214286	-PD
	S6	qSW.C6-1	C06	SW	3.2	4.3	1	0	2.4	-0.11	0.01	0.0909091	+A
	S6	qHI.C6-1	C06	HI	3.08574	1.8308	6.81	1.8	17	0.5213	0.2509	0.481297	+PD
uq.C6-1			C06				1.18	0	2.37
	N6S6	qDT.C6-1	C06	DT	8.99033	9.6877	12.45	8.96	15.93				+PD-PD
	S6	qSY.C6-1	C06	SY	5.8	5.8	13.6	7.8	16.8	94	13	0.138298	+A
	N6S5	qFT.C6-1	C06	FT	16.2	17.15	15.45	12.45	18.44				-A-PD
uq.C6-2			C06				14.11	12.1	16.11
	S6	qSP.C6-1	C06	SP	6.85069	9.3744	19.31	17.6	20.8	383.736	-18.4346	-0.0480398	-A
	N6S5S6	qDT.C6-2	C06	DT	7.01869	6.87593	20.48	19.14	21.81				+PD-A
	N6S6	qFT.C6-2	C06	FT	18.05	12.9	20.8	20.14	21.46				-A-PD
uq.C6-3			C06				20.55	19.97	21.13
	N6S5S6	qDT.C6-3	C06	DT	4.33778	4.99133	29.81	29.05	30.58				+PD
	N6S5S6	qFT.C6-3	C06	FT	10.7	10.4333	30.9	30.3	31.5				-D
	S6	qSY.C6-2	C06	SY	3.9	4.4	30.9	28.9	31.2	59	73	1.23729	+OD
	S6	qSP.C6-2	C06	SP	3.77146	3.0111	30.91	28.9	31.2	232.204	206.34	0.888614	+D
uq.C6-4			C06				30.58	30.17	30.98
uq.C6-5	N6	qPH.C6-1	C06	PH	6.2	7	37.4	31.3	42.1	-3.45	-1.4	-0.405797	-PD
	N6	qSN.C6-1	C06	SN	4.1	3.6	42.4	31.4	50.7	0.36	0.77	2.13889	+OD
	N6	qHI.C6-2	C06	HI	6.01524	7.8243	43.11	34.8	47.3	0.9958	0.4028	0.404499	+PD
	N6S6	qPH.C6-2	C06	PH	4.6	4.3	44.56	42.31	46.81				+A-PD
uq.C6-6			C06				44.33	42.27	46.4
	S5	qOIL.C6-1	C06	OIL	4.84355	6.2841	74.6	73.1	75.3	-0.5963	0.7548	1.26581	+OD
	N6S5	qPY.C6-1	C06	PY	4.24669	0.42235	75.48	74.08	76.87				+OD
	N6	qSY.C6-3	C06	SY	4.2	5.2	75.6	74.6	79.1	183	66	0.360656	+PD
uq.C6-7			C06				75.03	74.22	75.84
uq.C7-1	S5	qSW.C7-1	C07	SW	4.9	5.8	41.3	30.4	43.7	0.03	0.07	2.33333	+OD
uq.C7-2	N6	qHI.C7-1	C07	HI	3.81486	4.7216	58.51	57.2	61.7	-0.7917	0.4883	0.616774	+PD
	N6S6	qMT.C7-1	C07	MT	5.8	7	100.2	97.57	102.83				-PD
	S6	qSW.C7-2	C07	SW	3.8	4.5	101.2	97.2	104.2	0.09	-0.08	-0.888889	-D
uq.C7-3			C07				100.56	98.47	102.64
	S6	qBN.C8-1	C08	BN	4.4	5	5	0	7.1	-0.24	0.06	0.25	+PD
	N6S6	qMT.C8-1	C08	MT	6.2	5.4	7.88	5.84	9.91				+A-A
uq.C8-1			C08				6.3	4.64	7.95
	N6	qBN.C8-2	C08	BN	4.6	5.2	8.1	7.1	16.2	-0.31	0.01	0.0322581	+A
	N6	qSN.C8-1	C08	SN	5.4	5.2	9.1	7.1	14.5	-0.99	0.19	0.191919	+A
	N6	qHI.C8-1	C08	HI	6.44707	7.6775	9.11	1.2	14.8	-0.9655	0.1732	0.179389	+A
	N6S6	qFT.C8-1	C08	FT	10.55	7.35	9.9	8.15	11.65				-A-PD
uq.C8-2			C08				9.72	8.18	11.26
	N6	qSN.C8-2	C08	SN	5.5	5.1	34.5	29.3	39.3	0.73	0.39	0.534247	+PD
	S5	qSW.C8-1	C08	SW	4.2	4.8	39.3	36.2	43.1	-0.11	0.11	1	+D
	S6	qSP.C8-1	C08	SP	3.65211	0.6776	41.31	36.5	48.2	-109.823	341.058	3.10551	+OD
uq.C8-3			C08				38.43	35.87	40.98
uq.C8-4	N6S6	qSN.C8-3	C08	SN	6.35	6.6	45.51	42.74	48.29				+D+OD
uq.C8-5	N6	qSN.C8-4	C08	SN	4.6	4.3	51.9	50.9	58.6	0.39	0.66	1.69231	+OD
uq.C8-6	S5	qSY.C8-1	C08	SY	4.8	7	70	64.4	71.9	112	32	0.285714	+PD
uq.C9-1	S6	qSN.C9-1	C09	SN	3.3	3.4	60.1	58.8	60.6	-0.63	0.03	0.047619	+A
	N6S5	qSN.C9-2	C09	SN	5	6	62.82	61.36	64.27				-PD
	S5	qPN.C9-1	C09	PN	7.5	11.6	63.4	61.4	66.4	28.9	7.6	0.262976	+PD
	N6S5	qPY.C9-1	C09	PY	3.1465	2.61965	63.66	62.05	65.27				-A-D
uq.C9-2			C09				63.24	62.25	64.22
	N6S5S6	qSN.C9-3	C09	SN	5.43333	6.13333	69.33	68.15	70.51				+A-PD
	S5	qPY.C9-2	C09	PY	4.24235	4.6888	71.01	68.6	75	-0.2409	-0.0779	-0.323371	-PD
	S5	qPN.C9-2	C09	PN	5.9	9.4	73	69.5	73.4	31.2	-4.5	-0.144231	-A
uq.C9-3			C09				70.32	69.37	71.27
	N6S5	qMT.C9-1	C09	MT	3.25	3.75	75.3	73.73	76.87				-PD
	N6S6	qFT.C9-1	C09	FT	6.25	4.5	76.03	74.53	77.52				-PD
uq.C9-4			C09				75.67	74.58	76.77
	N6S5S6	qSN.C9-4	C09	SN	4.46667	5.16667	80.4	79.76	81.04				+PD
	N6	qMT.C9-2	C09	MT	5.2	4.1	81.5	79.1	82.3	0.51	-0.12	-0.235294	-PD
uq.C9-5			C09				80.54	79.97	81.1
	N6S5S6	qPY.C9-3	C09	PY	3.35771	4.6742	87.56	81.95	93.17				+D+PD
	N6	qMT.C9-3	C09	MT	7.5	5.8	88.5	87	97.4	0.61	-0.14	-0.229508	-PD
	N6S6	qFT.C9-2	C09	FT	10.75	7.6	89.31	87.42	91.19				-PD
	N6S6	qHI.C9-1	C09	HI	3.52191	4.58025	90.5	83.57	97.43				+PD
uq.C9-6			C09				89.14	87.49	90.79
	N6	qPH.C9-1	C09	PH	3.1	3.2	104.1	92.8	107.5	1.56	0.22	0.141026	+A
	S6	qFT.C9-3	C09	FT	4.3	3.5	107.5	105.9	108.5	0.62	-0.55	-0.887097	-D
uq.C9-7			C09				107.4	106.12	108.68
