# Supplementary material for: A Dynamic and Complex Network Regulates the Heterosis of Yield-Correlated Traits in Rapeseed (Brassica napus L.)
Source: PLoS One. 2011 Jul 1;6(7):e21645. doi: 10.1371/journal.pone.0021645 (PMC3128606; doi:10.1371/journal.pone.0021645)
Supplement: Table S4 — The list of epistatic interactions identified from reconstructed F2 population in three environments for 15 yield-correlated traits. (XLS) [file pone.0021645.s004.xls]

## Sheet: Supplemental table 4
Supplemental Table 4 The list of 272 epistatic interactions identified from reconstructed F2 poulation in three environments for 15 yield-associated traits.
Trait	Envionment	Ch-In	Flanking markers	Site(M)	Ch-In	Flanking markers	Site(M)	LR	LOD	Ai	ProbAi	Di	ProbDi	Aj	ProbAj	Dj	ProbDj	AAij	ProbAA	ADij	ProbAD	DAij	ProbDA	DDij	ProbDD	H^2(Ai)	H^2(Di)	H^2(Aj)	H^2(Dj)	H^2(AAij)	H^2(ADij)	H^2(DAij)	H^2(DDij)	H^2(i)	H^2(j)	H^2(ij)
BN	N6	1-33	S10M16-2-130; S12M03-2-115	0	2-48	Ol10F04; E5HM40-310	0	36.85	8	-0.32	0.001784	-0.08	0.540438	0	0.96121	0	1	-0.17	0.093745	0.07	0.607043	0.15	0.259662	0.25	0.167297	0.0473	0.0015	0	0	0.0067	0.0011	0.0052	0.0108	0.0488	0	0.0238
BN	N6	3-36	IGF3125a'; Ol11G11a	0	14-5	Na10F06; P07M22-490	0	30.8	6.68	-0.06	0.548217	0.15	0.222484	0.09	0.345821	-0.07	0.560834	0.3	0.002665	0.26	0.042542	-0.19	0.128469	-0.23	0.1888	0.0017	0.0052	0.0037	0.0011	0.0208	0.0156	0.0083	0.0092	0.0069	0.0048	0.0539
BN	N6	5-47	CNU268; P4M2-170	0	5-58	IGF9007a; CB10487	0.03	30.16	6.55	-0.01	0.924205	-0.29	0.046301	0.24	0.039622	-0.24	0.133495	0.24	0.031294	0.08	0.619191	-0.15	0.291338	0.47	0.019367	0	0.0194	0.0266	0.0133	0.0133	0.0012	0.0043	0.0421	0.0194	0.0399	0.0609
BN	N6	6-17	Ol10D01; pW123bH	0	14-25	P2M10-205; P2M10-305	0	46.02	9.99	0.03	0.715665	0.07	0.552245	0.04	0.624848	0.32	0.007716	-0.54	0	0.05	0.712253	-0.16	0.159558	-0.36	0.023245	0.0004	0.0011	0.0007	0.0236	0.0673	0.0006	0.0059	0.0224	0.0015	0.0243	0.0962
BN	S5	2-2	P13M6-260; FITO40	0	10-35	IGF5108e; P1M8-120	0	45.47	9.87	0.01	0.889017	-0.01	0.962179	0.34	0.001342	-0.12	0.434639	-0.4	0.000127	0.11	0.461424	0.15	0.340001	0.06	0.776786	0	0	0.0322	0.002	0.0223	0.0017	0.0031	0.0004	0	0.0342	0.0275
BN	S5	2-45	IGF5224g; P13M10-280	0	13-15	S04M03-1-170; IGF0117a	0	28.01	6.08	0.09	0.574345	-0.02	0.906411	-0.19	0.254407	-0.17	0.39578	-0.54	0.001437	-0.12	0.536552	0.19	0.340268	0.14	0.590482	0.0023	0.0001	0.0101	0.004	0.0406	0.002	0.005	0.002	0.0024	0.0141	0.0496
BN	S5	3-68	P07M21-490; S04M03-1-99	0	11-9	E2HM34-80; P7M5-285	0	27.06	5.87	-0.09	0.504033	0.32	0.135843	-0.2	0.139439	0.19	0.310947	-0.53	0.000117	0.29	0.117092	0.34	0.116393	-0.46	0.097002	0.0023	0.0143	0.0111	0.005	0.0391	0.0117	0.0161	0.0221	0.0166	0.0161	0.089
BN	S5	4-31	Ol10B01; Ol11H02c	0	8-1	IGF5276b; scd2	0.1	24.35	5.28	0.09	0.417637	-0.18	0.24953	-0.24	0.036862	-0.31	0.054871	-0.31	0.006	-0.1	0.522109	0.1	0.514463	0.34	0.138904	0.0023	0.0045	0.016	0.0134	0.0134	0.0014	0.0014	0.0121	0.0068	0.0294	0.0283
BN	S5	10-31	Na10D11; P11M10-140	0	18-21	IGF5193c; E10HM34-170	0	29.59	6.42	-0.13	0.274517	0.03	0.849773	0.12	0.287233	0.14	0.373408	0.41	0.000454	0.24	0.149388	0.06	0.723776	-0.27	0.234806	0.0047	0.0001	0.004	0.0027	0.0234	0.008	0.0005	0.0076	0.0048	0.0067	0.0395
BN	S5	11-4	S10-135; CB10208	0	12-2	Ol11H09; S14M08-2-235	0	33.11	7.19	0.12	0.346153	0.28	0.173367	0.06	0.656142	0.34	0.065831	-0.5	9e-05	-0.49	0.008794	-0.1	0.619372	-0.56	0.033881	0.004	0.0109	0.001	0.0161	0.0348	0.0334	0.0014	0.0328	0.0149	0.0171	0.1024
BN	S6	3-59	Na12A08; HAU61-1	0	9-57	E2HM32-160; sN11670b	0	32.29	7.01	-0.02	0.787972	-0.05	0.561559	0	1	-0.13	0.118764	0.29	7e-06	-0.06	0.437495	-0.04	0.623707	0.2	0.082038	0.0002	0.0007	0	0.0044	0.0221	0.0009	0.0004	0.0079	0.0009	0.0044	0.0313
BN	S6	3-2	E6HM31-450; IGF5272c	0.01	13-6	pW221; pX141aE	0	42.88	9.3	0.23	0.11755	0.11	0.51604	-0.42	0.003036	0.37	0.077317	0.04	0.793338	-0.62	0.00292	0.2	0.236652	-0.41	0.08742	0.0278	0.0032	0.0926	0.0359	0.0004	0.1009	0.0105	0.0331	0.031	0.1285	0.1449
BN	S6	4-8	sN3514f; S13M08-1-195	0	13-13	IGF2134e; E2HM32-420	0.06	26.72	5.8	0.03	0.656574	0.26	0.017239	-0.09	0.182506	0.04	0.662084	0.2	0.003355	0.02	0.843846	-0.05	0.614761	-0.33	0.033366	0.0005	0.0177	0.0043	0.0004	0.0105	0.0001	0.0007	0.0214	0.0182	0.0047	0.0327
BN	S6	6-8	P1M9-350; IGF1027z	0	13-34	E10HM32-140; BRAS068	0	24.92	5.41	0.07	0.39611	-0.06	0.508068	-0.02	0.801836	0.08	0.386229	-0.25	0.001272	-0.02	0.873725	-0.02	0.870814	-0.01	0.948114	0.0026	0.0009	0.0002	0.0017	0.0174	0.0011	0.0011	0.001	0.0035	0.0019	0.0206
BN	S6	7-25	IGF0504f; CNU167	0	16-15	MR133.1; Na12E01a	0.02	58	12.59	-0.18	0.028093	-0.12	0.233309	-0.03	0.704109	-0.08	0.432323	0.16	0.059187	-0.05	0.615347	0.1	0.328967	0.15	0.254798	0.017	0.0038	0.0005	0.0017	0.0097	0.0017	0.0036	0.0054	0.0208	0.0022	0.0204
BN	S6	7-22	niab043; E4HM40-140	0	13-24	IGF1141f; E7HM31-450	0.01	22.6	4.9	-0.09	0.206682	0.03	0.700906	-0.04	0.501761	0.04	0.677018	-0.22	0.000475	0	0.974921	0.12	0.164531	-0.19	0.118323	0.0043	0.0002	0.0008	0.0004	0.0127	0	0.0038	0.0071	0.0045	0.0012	0.0236
BN	S6	10-17	pw155b; sN8502	0.03	16-27	P10M5-120; E8HM31-270	0	27.98	6.07	0.02	0.802036	-0.06	0.55684	0	0.996256	0.13	0.199828	-0.26	0.001737	0.04	0.726566	-0.11	0.32212	0.02	0.911026	0.0002	0.0009	0	0.0044	0.0177	0.0004	0.0032	0.0001	0.0011	0.0044	0.0214
BN	S6	11-40	S08M15-185; P06M21-190	0	12-29	sNRE30; 21FXTRAP10-1	0.01	22.01	4.78	-0.12	0.132693	-0.01	0.892161	0.09	0.228539	-0.04	0.73655	-0.28	0.000107	0.16	0.152004	-0.13	0.166792	0.01	0.933902	0.0076	0	0.0043	0.0004	0.0206	0.0067	0.0044	0	0.0076	0.0047	0.0317
BN	S6	14-30	E4HM31-420; P14M3-270	0.01	19-7	IGF1072c; 05FXTRAP04-1	0.01	29.52	6.41	-0.07	0.308785	0.08	0.478023	-0.12	0.106046	0.02	0.867223	-0.38	0	0.1	0.330079	0.15	0.178197	-0.07	0.642425	0.0026	0.0017	0.0076	0.0001	0.0379	0.0026	0.0059	0.001	0.0043	0.0077	0.0474
BY	N6	2-46	P13M10-280; 35RXTRAP10-3	0.02	14-22	Ol12D02; IGF3395c	0	39.71	8.62	46.16	0.540542	43.68	0.668271	-113.2	0.146448	-61.89	0.525847	-319.25	3.6e-05	-26.84	0.778811	72.48	0.478942	221.87	0.113232	0.001	0.0005	0.0063	0.0009	0.0249	0.0002	0.0013	0.009	0.0015	0.0072	0.0354
BY	N6	3-51	CNU370; CNU371	0	9-20	pW233a; P13M6-390	0	28.27	6.13	241.29	0.001123	-51.8	0.586349	-69.4	0.322142	140.58	0.158133	-147.58	0.040656	-76.67	0.440256	4.53	0.961796	-75.33	0.570383	0.0285	0.0007	0.0024	0.0048	0.0093	0.0054	0.004	0.005	0.0292	0.0072	0.0237
BY	N6	3-29	E4HM31-190; IGF0172d	0	13-10	S15M04-2-102; BN12A	0.01	43.23	9.38	-40.14	0.702961	314.82	0.014652	-29.78	0.769483	281.1	0.027437	-33.24	0.744115	-131.8	0.30223	-326.83	0.011485	-269.94	0.111259	0.0008	0.0242	0.0004	0.0193	0.0003	0.0042	0.0261	0.0134	0.025	0.0197	0.044
BY	N6	7-9	IGF1092c; BRAS023	0	9-70	P13M10-260; CNU148	0	37.06	8.04	73.56	0.338114	154.34	0.126403	1.87	0.98012	76.78	0.411677	372.36	1e-06	-193.29	0.041218	-47.5	0.638874	-229.08	0.080777	0.0026	0.0058	0	0.0014	0.0339	0.0091	0.0006	0.0096	0.0084	0.0014	0.0532
BY	N6	12-33	P7M1-90; Na12C03	0	13-39	Ol13H09; Au8	0.02	24.5	5.32	-50.07	0.570678	-85.39	0.435644	21.17	0.810085	-89.82	0.484883	259.18	0.003258	60.74	0.64201	-146.4	0.179512	168.1	0.308461	0.0012	0.0018	0.0002	0.002	0.0164	0.0009	0.0052	0.0052	0.003	0.0022	0.0277
BY	N6	12-28	Na12C12; sNRE30	0.02	19-5	E9HM40-220; P5M5-150	0	29.24	6.34	-56.2	0.385082	-1.03	0.991131	23.26	0.724116	30.47	0.73617	-322.41	1e-06	0.53	0.99488	76.31	0.424554	-110.58	0.392862	0.0015	0	0.0003	0.0002	0.0254	0	0.0014	0.0022	0.0015	0.0005	0.029
BY	N6	13-10	S15M04-2-102; BN12A	0.01	18-3	Ol12G04; SA82	0	36.93	8.01	-386.55	2.1e-05	-38.51	0.738393	35.86	0.695013	-151.98	0.185112	-34.25	0.706006	289.42	0.011583	38.38	0.741958	199.59	0.197496	0.0731	0.0004	0.0006	0.0056	0.0003	0.0205	0.0004	0.0073	0.0735	0.0062	0.0285
BY	N6	17-13	IGF5415a; Au39a	0	17-18	glu8; S01-275	0.04	27.06	5.87	146.14	0.534385	-320.74	0.203354	-79.23	0.732	-662.25	0.019447	-452.05	0.051151	-121.71	0.669164	245.18	0.322625	392.69	0.198376	0.0104	0.0252	0.0031	0.1072	0.05	0.0027	0.0108	0.0326	0.0356	0.1103	0.0961
BY	S6	3-37	Ol11G11a; CNU276	0	5-57	BRMS007; IGF9007a	0.01	67.34	14.61	296.81	0	-11.31	0.870521	-72.36	0.176815	2.69	0.971249	129.12	0.018966	-67.47	0.366498	123.41	0.075777	-20.28	0.839245	0.0824	0.0001	0.0049	0	0.0088	0.0031	0.0081	0.0011	0.0825	0.0049	0.0211
BY	S6	4-32	Ol11H02c; E10HM34-180	0	4-36	sR12307I; Ol11H02b	0	30.83	6.69	88.88	0.138403	-106.09	0.191059	-8.14	0.894162	-35.62	0.64843	223.11	0.000327	-19.55	0.79893	-27.25	0.735287	83.8	0.412574	0.0074	0.0053	0.0001	0.0006	0.0233	0.0001	0.0001	0.0031	0.0127	0.0007	0.0266
BY	S6	6-12	IGF5298c; E1HM33-180	0	17-9	IGF3138z; IGF5702e	0	28.74	6.24	-50.24	0.411565	-45.62	0.537534	21.15	0.719442	39.58	0.609652	-220.77	0.000186	88.82	0.245489	-2.56	0.972713	62.02	0.532118	0.0024	0.001	0.0004	0.0007	0.0228	0.0037	0	0.0013	0.0034	0.0011	0.0278
BY	S6	7-22	niab043; E4HM40-140	0	16-11	BRMS015; CB10010	0.1	30.7	6.66	71.89	0.39929	-98.28	0.319536	22.79	0.789216	23.16	0.820426	260.11	0.002299	-52.87	0.600017	-139.67	0.152371	186.51	0.140515	0.0048	0.0045	0.0005	0.0003	0.0316	0.0013	0.0091	0.0122	0.0093	0.0008	0.0542
BY	S6	8-17	HAU65; CNU489	0.02	11-40	S08M15-185; P06M21-190	0.01	22.1	4.8	-150.08	0.021871	10.5	0.9101	-89.19	0.171693	-28.52	0.757434	202.21	0.001404	141.4	0.125856	201.09	0.027841	9.49	0.942681	0.0211	0.0001	0.0074	0.0004	0.0191	0.0093	0.0189	0	0.0212	0.0078	0.0473
BY	S6	9-13	P8M8-90; pW122	0.01	9-64	niab33; pW123bE	0.01	29.19	6.33	66.21	0.415729	231.46	0.020937	-130.47	0.067591	21.06	0.812593	300.02	1.6e-05	-147.97	0.09213	110.46	0.268611	-105.29	0.42539	0.0041	0.025	0.0159	0.0002	0.0421	0.0101	0.0056	0.0039	0.0291	0.0161	0.0617
BY	S6	14-6	P07M22-490; S15M04-2-115	0	14-30	E4HM31-420; P14M3-270	0.01	36.56	7.93	-9.29	0.918746	-78.57	0.455204	28.55	0.755219	-225.52	0.062939	-360.86	5.7e-05	-118.69	0.332394	3.51	0.973665	135.93	0.346549	0.0001	0.0029	0.0008	0.0238	0.0609	0.0059	0	0.0069	0.003	0.0246	0.0737
DT	N6	3-25	CB10427; CNU384	0	9-16	CB10311; E4HM31-175	0	29.67	6.44	0.02	0.897735	-0.19	0.333893	-0.17	0.411371	0.1	0.604217	-0.43	0.008438	0.04	0.827654	-0.1	0.608421	0.38	0.140538	0.0001	0.0047	0.0076	0.0013	0.0268	0.0027	0.0038	0.0167	0.0048	0.0089	0.05
DT	N6	4-34	glu15; S14M08-2-270	0	8-12	HAU5-5; sR7178	0	45.98	9.98	-0.04	0.769476	-0.04	0.822294	0.48	0.002264	-0.07	0.676247	-0.47	0.000234	-0.29	0.101417	0.08	0.646866	-0.12	0.639303	0.0004	0.0002	0.0605	0.0006	0.0315	0.0135	0.0033	0.0039	0.0006	0.0611	0.0522
DT	N6	11-47	S10-140; S10M16-2-250	0	16-4	rFT2-a; sR12387	0	48.47	10.52	0.16	0.160825	0.11	0.469543	0.42	0.000343	0.06	0.690916	-0.11	0.335917	-0.43	0.005938	0.15	0.345715	-0.14	0.512231	0.0067	0.0016	0.0463	0.0005	0.0041	0.0268	0.0055	0.0044	0.0083	0.0468	0.0408
DT	N6	11-43	IGF3202c; pW190b	0	19-2	CB10064; S16M07-1-160	0.02	29.05	6.3	0.21	0.228698	0.1	0.663542	-0.33	0.052226	0.27	0.208264	-0.13	0.447675	-0.55	0.011834	-0.05	0.807822	-0.38	0.188212	0.0116	0.0013	0.0286	0.0096	0.0047	0.0422	0.0028	0.0167	0.0129	0.0382	0.0664
DT	S5	1-1	P8M8-220; P2M8-605	0.03	18-11	S02M08-1-130; IGF2529z	0.04	27.01	5.86	0.27	0.236655	-0.48	0.130548	-0.31	0.158867	-0.15	0.623947	-0.86	7.2e-05	-0.4	0.174965	0.05	0.891175	0.26	0.5805	0.011	0.0173	0.0144	0.0017	0.058	0.0145	0.0027	0.0063	0.0283	0.0161	0.0815
DT	S5	2-19	sR6293a; pW252	0	7-1	IGF2021z; P13M6-230	0	27.48	5.96	-0.26	0.314626	0.06	0.861553	0.45	0.081295	0.78	0.017422	0.83	0.001232	0.22	0.495347	-0.4	0.211239	-0.32	0.460789	0.0102	0.0003	0.0304	0.0457	0.0542	0.0061	0.0145	0.0083	0.0105	0.0761	0.0831
DT	S5	3-34	S13M08-1-150; S12M03-2-180	0	19-5	E9HM40-220; P5M5-150	0.02	28.19	6.12	-0.29	0.23263	0.34	0.24896	0.07	0.737533	-0.14	0.677613	-0.63	0.004064	-0.28	0.409426	-0.4	0.174029	-0.73	0.108154	0.0126	0.0087	0.0007	0.0015	0.0323	0.0084	0.0145	0.0325	0.0213	0.0022	0.0877
DT	S5	6-12	IGF5298c; E1HM33-180	0	15-2	Ol10B02; S10M16-2-180	0	26.87	5.83	0.27	0.173256	-0.28	0.272597	0.02	0.946396	-0.23	0.383958	0.64	0.001271	-0.19	0.467494	-0.19	0.457204	0.33	0.347696	0.011	0.0059	0.0001	0.004	0.0333	0.0052	0.0052	0.0086	0.0169	0.0041	0.0523
DT	S6	5-50	pW247; P10M6-190	0.01	13-41	IGF1152z; 35RXTRAP10-1	0.02	27.57	5.98	0.44	0.029351	0.16	0.607898	0.11	0.582149	-0.23	0.459456	-0.63	0.001747	-0.11	0.707451	-0.14	0.663598	0.32	0.50059	0.0419	0.0028	0.0026	0.0057	0.0455	0.0038	0.0046	0.0108	0.0447	0.0083	0.0647
DT	S6	10-32	P11M10-140; E2HM34-160	0.02	12-32	P13M8-375; P7M1-90	0	30.07	6.53	-0.36	0.030116	-0.36	0.099625	-0.32	0.046266	-0.42	0.047504	-0.53	0.00112	0.31	0.140219	0.55	0.015133	0.4	0.190656	0.0281	0.014	0.0222	0.0191	0.0329	0.0129	0.0353	0.0155	0.0421	0.0413	0.0966
FT	N6	1-62	Na10C03; P13M10-400	0.01	14-9	IGF5702d; sORF73	0	33.41	7.25	0.14	0.170287	0.12	0.392604	-0.02	0.835403	0.15	0.292609	0.01	0.942118	0.14	0.336556	-0.23	0.11181	-0.67	0.001364	0.0052	0.0019	0.0001	0.003	0	0.0026	0.0071	0.0449	0.0071	0.0031	0.0546
FT	N6	1-3	P10M10-285; niab106	0.04	1-47	CNU132; 35RXTRAP10-2	0	33.98	7.37	-0.12	0.385521	0.13	0.474516	-0.09	0.480038	0.02	0.901918	-0.49	0.000109	-0.22	0.187487	0.21	0.242685	-0.45	0.075178	0.0038	0.0023	0.0022	0.0001	0.032	0.0063	0.0058	0.0205	0.0061	0.0023	0.0646
FT	N6	2-18	sN3761a; sR6293a	0	5-41	WG2E2; P8M8-500	0	25.77	5.59	0.17	0.183589	0.02	0.883934	-0.05	0.698512	0.08	0.621377	0.4	0.001846	0.01	0.930599	0.01	0.965465	-0.04	0.845809	0.0077	0.0001	0.0007	0.0009	0.0213	0	0	0.0002	0.0078	0.0016	0.0215
FT	N6	2-46	P13M10-280; 35RXTRAP10-3	0	15-8	IGF1017E; P10M10-330	0	33.86	7.35	-0.07	0.500544	0.07	0.632446	0.25	0.024324	-0.17	0.232427	0.03	0.76339	0.4	0.004297	0.11	0.466222	0.18	0.357526	0.0013	0.0007	0.0167	0.0039	0.0001	0.0213	0.0016	0.0032	0.002	0.0206	0.0262
FT	N6	5-57	BRMS007; IGF9007a	0.01	9-7	pW203a; IGF2029a	0.03	22.23	4.82	-0.22	0.066834	0.16	0.365091	-0.07	0.582721	0.21	0.251119	-0.48	0.000123	0.08	0.680541	0.18	0.28115	-0.33	0.221373	0.0129	0.0034	0.0013	0.0059	0.0307	0.0009	0.0043	0.0109	0.0163	0.0072	0.0468
FT	N6	10-16	CO-5'; pw155b	0.02	13-38	IGF0235b; Ol13H09	0.01	35.54	7.71	0.53	0.015144	-0.08	0.764601	0.31	0.149542	-0.12	0.656234	0.82	0.000219	-0.21	0.445106	-0.04	0.882941	-0.03	0.932353	0.0749	0.0009	0.0256	0.0019	0.0896	0.0059	0.0002	0.0001	0.0758	0.0275	0.0958
FT	S5	3-52	CNU371; CNU435	0	13-31	S14M06-90; pW146	0	25.55	5.54	0.39	0.007328	0.11	0.55204	0.09	0.518401	0.13	0.51355	0.61	1.3e-05	-0.2	0.292818	-0.17	0.382127	-0.26	0.321159	0.0371	0.0015	0.002	0.0021	0.0478	0.0074	0.006	0.0087	0.0386	0.0041	0.0699
FT	S5	9-20	pW233a; P13M6-390	0	19-7	IGF1072c; 05FXTRAP04-1	0	23.62	5.12	-0.01	0.930735	0.12	0.575901	0	0.990751	0.23	0.228063	0.58	3.2e-05	0.01	0.962254	0.01	0.947265	0.06	0.834596	0	0.0018	0	0.0064	0.0435	0.0025	0.0025	0.0028	0.0018	0.0064	0.0513
FT	S5	9-4	IGF5385f; S10M03-1-90	0	11-48	S10M16-2-250; P15M3-250	0	22.27	4.83	-0.14	0.363412	0.43	0.038846	-0.03	0.822038	0.28	0.15568	0.57	0.000607	0.14	0.471564	0.13	0.529343	-0.43	0.117169	0.0048	0.0225	0.0002	0.0095	0.0421	0.0049	0.0046	0.0194	0.0273	0.0097	0.071
FT	S5	10-16	CO-5'; pw155b	0.02	18-19	S10-170; S16M10-165	0.06	24.29	5.27	-0.25	0.331422	-0.28	0.268722	0.32	0.06138	-0.37	0.178236	0.44	0.01141	-0.57	0.038699	0.1	0.697282	0.35	0.382615	0.0152	0.0095	0.0249	0.0167	0.0261	0.0421	0.0037	0.0137	0.0247	0.0416	0.0856
FT	S6	3-70	P11M09-195; IGF0568c'	0.03	19-14	Ol13C03; pW233b	0	22.18	4.81	0.91	0.000287	-0.9	0.007159	0.36	0.14491	-0.93	0.004675	0.5	0.034456	-0.57	0.078692	-0.46	0.162245	1.23	0.008439	0.0456	0.0223	0.0071	0.0238	0.0069	0.009	0.0058	0.0313	0.0679	0.0309	0.053
FT	S6	3-1	BRMS008; E6HM31-450	0	11-9	E2HM34-80; P7M5-285	0	33.55	7.28	-0.77	0.147868	-0.97	0.09136	1.04	0.056684	-1.09	0.060359	-1.53	0.004426	1.03	0.074332	-1.07	0.061541	0.9	0.159853	0.0327	0.0259	0.0596	0.0327	0.0645	0.0292	0.0316	0.0167	0.0586	0.0923	0.142
FT	S6	7-40	IGF1226l; FTin1-a	0.02	12-26	sORA43; SA42	0.03	26.22	5.69	-0.42	0.056081	0.5	0.075551	0.13	0.524451	0.02	0.938567	-0.59	0.004918	0.53	0.083026	-0.1	0.705679	-0.67	0.100737	0.0097	0.0069	0.0009	0	0.0096	0.0077	0.0003	0.0093	0.0166	0.0009	0.0269
FT	S6	10-27	Na12E06B; sS2129	0.01	18-3	Ol12G04; SA82	0	110.21	23.91	0.64	2e-05	-0.12	0.548372	1.05	0	-0.13	0.485744	0.43	0.002734	-0.31	0.114974	-0.1	0.628143	0.21	0.462662	0.0226	0.0004	0.0608	0.0005	0.0066	0.0041	0.0018	0.0024	0.023	0.0613	0.0149
FT	S6	11-4	S10-135; CB10208	0	18-2	S15M04-2-100; Ol12G04	0.01	76.59	16.62	0.05	0.780218	0.06	0.777911	0.94	0	0.06	0.787303	-0.44	0.007716	-0.05	0.81482	-0.02	0.942198	-0.13	0.686038	0.0001	0.0001	0.0487	0.0001	0.0073	0.0021	0.002	0.0023	0.0002	0.0488	0.0137
FT	S6	11-50	S08M15-190; S08M15-85	0	14-30	E4HM31-420; P14M3-270	0.02	30.82	6.69	-0.05	0.790783	-0.16	0.488588	-0.16	0.391157	-0.14	0.589085	0.81	4e-06	0.35	0.1757	0.08	0.726614	-0.06	0.869227	0.0001	0.0007	0.0014	0.0005	0.0181	0.0034	0.0002	0.0001	0.0008	0.0019	0.0218
FT	S6	17-2	sN0706; Na10C01b	0	17-16	pW179a; E2HM32-320	0	37.77	8.2	0.28	0.081043	-0.09	0.702416	-0.09	0.585171	-0.02	0.92203	0.59	0.000414	-0.26	0.245801	0.26	0.254571	-0.31	0.305892	0.0043	0.0002	0.0004	0	0.0096	0.0018	0.0018	0.002	0.0045	0.0004	0.0152
HI	N6	2-45	IGF5224g; P13M10-280	0.03	10-35	IGF5108e; P1M8-120	0.09	25.86	5.61	0.31	0.251126	-0.05	0.905513	-0.45	0.097977	0.08	0.82839	-0.6	0.026814	-0.72	0.047187	-0.34	0.392502	-0.31	0.556424	0.0049	0.0001	0.0103	0.0002	0.0142	0.0182	0.0079	0.0068	0.005	0.0105	0.0471
HI	N6	6-1	Ol11F12a; P13M9-350	0.03	13-15	S04M03-1-170; IGF0117a	0	29.17	6.33	-0.01	0.953298	-0.52	0.170318	0.49	0.056119	-0.48	0.160279	0	0.996416	-0.87	0.007651	-0.59	0.115347	0.99	0.052845	0	0.0069	0.0122	0.0059	0.005	0.0243	0.0139	0.0237	0.0069	0.0181	0.0669
HI	N6	9-13	P8M8-90; pW122	0	16-11	BRMS015; CB10010	0.1	67.72	14.69	0.83	0.005611	0.02	0.947899	1.7	0	-0.19	0.624298	0.01	0.980673	-0.21	0.572598	-0.68	0.063782	-0.3	0.539343	0.0351	0	0.1474	0.0009	0.005	0.0061	0.0168	0.0067	0.0351	0.1483	0.0346
HI	N6	9-65	pW123bE; pW123aH	0.01	15-8	IGF1017E; P10M10-330	0	37.36	8.11	-0.64	0.003145	-0.02	0.935304	-0.48	0.023211	-0.01	0.970258	-0.06	0.762811	-0.25	0.366453	0.84	0.004689	0.03	0.942415	0.0209	0	0.0118	0	0.0051	0.0066	0.023	0.005	0.0209	0.0118	0.0397
HI	N6	9-4	IGF5385f; S10M03-1-90	0.01	9-52	pX150; S15M04-2-150	0.01	23.63	5.13	0.46	0.181693	-0.28	0.509351	-0.8	0.023937	-0.57	0.17966	-1.33	0.00014	-0.48	0.254752	0.32	0.447742	0.53	0.336248	0.0108	0.002	0.0326	0.0083	0.0501	0.0108	0.0076	0.0104	0.0128	0.0409	0.0789
HI	N6	12-30	21FXTRAP10-1; S14M06-98	0	14-8	IGF3310l; IGF5702d	0.01	27.11	5.88	-0.18	0.377791	0.17	0.539359	-0.09	0.665807	0.1	0.739674	0.97	6e-06	-0.04	0.901461	0.13	0.647767	-0.24	0.544526	0.0017	0.0007	0.0004	0.0003	0.029	0.005	0.0054	0.0061	0.0024	0.0007	0.0455
HI	N6	16-10	E5HM40-205; BRMS015	0	16-28	E8HM31-270; E8HM40-290	0.06	34.2	7.42	0.34	0.296874	0.96	0.016845	0.55	0.07703	0.67	0.114381	-0.54	0.079879	-0.54	0.202358	-0.74	0.062849	-1.03	0.057298	0.0059	0.0235	0.0154	0.0115	0.0124	0.0123	0.0188	0.0255	0.0294	0.0269	0.069
HI	S6	1-47	CNU132; 35RXTRAP10-2	0	2-22	S16M07-1-120; S01M03-2-90	0	31.71	6.88	-0.43	0.051359	0.17	0.567035	0.09	0.681867	-0.31	0.284723	-1.02	2e-06	0.53	0.075613	-0.44	0.134502	0.25	0.536238	0.014	0.0011	0.0006	0.0036	0.0444	0.0156	0.0123	0.0068	0.0151	0.0042	0.0791
HI	S6	2-32	S13M08-1-95; S10M16-2-210	0.02	3-69	S04M03-1-99; P11M09-195	0	27.13	5.89	-0.45	0.03657	0.31	0.287561	-0.44	0.050853	0.18	0.567591	-0.75	0.000555	0.11	0.718732	-0.16	0.605948	-0.22	0.600539	0.0153	0.0036	0.0147	0.0012	0.0263	0.0055	0.006	0.0064	0.0189	0.0159	0.0442
HI	S6	2-18	sN3761a; sR6293a	0	5-41	WG2E2; P8M8-500	0	25.05	5.43	-0.08	0.751679	0.11	0.738785	-0.03	0.90807	0.21	0.537852	-0.85	0.000754	-0.28	0.413808	0	0.996312	0.07	0.876294	0.0005	0.0005	0.0001	0.0017	0.0324	0.008	0.005	0.0051	0.001	0.0018	0.0505
HI	S6	4-3	P7M1-205; IGF3395d	0.04	17-2	sN0706; Na10C01b	0	67.9	14.73	-1.15	0	0.82	0.006331	-0.17	0.381856	0.33	0.239529	-0.86	2e-05	0.08	0.774481	0.12	0.686827	-0.73	0.074871	0.1002	0.0255	0.0022	0.0041	0.033	0.0052	0.0055	0.0201	0.1257	0.0063	0.0638
HI	S6	9-57	E2HM32-160; sN11670b	0	10-2	P7M5-100; pW117	0.08	23.3	5.06	0.45	0.05506	0.49	0.124108	-0.37	0.102721	-0.06	0.864549	0.92	6.6e-05	-0.38	0.285293	0.43	0.164083	-0.44	0.379306	0.0153	0.0091	0.0104	0.0001	0.0371	0.0105	0.012	0.0105	0.0244	0.0105	0.0701
HI	S6	12-31	S14M06-98; P13M8-375	0	15-1	E6HM31-470; Ol10B02	0.05	24.13	5.24	-0.22	0.427242	0.11	0.740491	0.37	0.175164	0.21	0.619968	-0.89	0.000769	0.12	0.771517	-0.42	0.221392	0.24	0.65048	0.0037	0.0005	0.0104	0.0017	0.035	0.0055	0.0117	0.0066	0.0042	0.0121	0.0588
MT	N6	3-6	FLC3-1-2; IGF5154c	0.02	4-9	S13M08-1-195; IGF5193a	0	38.38	8.33	-0.04	0.767689	-0.38	0.059278	-0.17	0.22962	-0.02	0.907701	-0.39	0.007773	0.36	0.082538	-0.15	0.464666	0.31	0.284416	0.0003	0.0141	0.0056	0	0.0148	0.0126	0.0022	0.007	0.0144	0.0056	0.0366
MT	N6	3-64	IGF0570a2; S01-390	0	6-40	FTin1-c; Na12H07	0	23.62	5.13	0.2	0.176926	-0.12	0.549454	-0.16	0.270986	-0.2	0.312598	-0.62	3.5e-05	-0.28	0.155337	0.43	0.034341	0.35	0.204472	0.0078	0.0014	0.005	0.0039	0.0374	0.0076	0.018	0.0089	0.0092	0.0089	0.0719
MT	N6	11-1	E4HM33-330; E10HM32-40	0.01	16-3	AP1c; rFT2-a	0	28.94	6.28	0.19	0.28016	0.1	0.694765	-0.5	0.004242	-0.22	0.355861	-0.77	7e-06	-0.18	0.430716	0.54	0.029484	0.1	0.760803	0.007	0.001	0.0487	0.0047	0.0577	0.0032	0.0284	0.0007	0.008	0.0534	0.09
MT	N6	14-30	E4HM31-420; P14M3-270	0	17-7	IGF2562d; Au36	0	32.23	6.99	0.04	0.784486	-0.21	0.2732	-0.03	0.822181	-0.26	0.135468	-0.5	0.00018	-0.33	0.060552	0.4	0.034398	0.27	0.29113	0.0003	0.0043	0.0002	0.0066	0.0243	0.0106	0.0156	0.0053	0.0046	0.0068	0.0558
MT	N6	17-3	Na10C01b; BRAS019	0	17-15	IGF9014c; pW179a	0	29.5	6.4	0.16	0.238944	0.05	0.803978	0.3	0.041144	0.15	0.403916	0.49	0.000442	-0.2	0.273461	0.1	0.601091	-0.12	0.632195	0.005	0.0002	0.0175	0.0022	0.0234	0.0038	0.0009	0.0011	0.0052	0.0197	0.0292
MT	S5	3-1	BRMS008; E6HM31-450	0	7-41	FTin1-a; IGF1226a	0.03	30.06	6.52	-0.06	0.81414	-0.18	0.551389	0.27	0.264011	-0.21	0.51533	-0.74	0.002552	0.09	0.779242	0.41	0.183722	0.42	0.33403	0.0006	0.0025	0.0113	0.0034	0.0424	0.0006	0.013	0.0102	0.0031	0.0147	0.0662
MT	S5	4-18	E8HM31-160; niab48	0.02	14-30	E4HM31-420; P14M3-270	0.01	24.36	5.29	-0.09	0.675822	-0.12	0.70362	-0.03	0.895422	0.49	0.1065	-0.73	0.00028	0.66	0.028298	0.04	0.891643	-0.48	0.344027	0.0013	0.0011	0.0001	0.0186	0.0413	0.0337	0.0001	0.0134	0.0024	0.0187	0.0885
MT	S5	12-15	nFT; CB10093	0	19-1	E1HM31-90; CB10064	0.11	24.24	5.26	-0.24	0.172822	-0.12	0.606099	0.23	0.184261	-0.12	0.637169	-0.62	0.000398	0.2	0.439307	-0.57	0.018083	-0.34	0.337503	0.0089	0.0011	0.0082	0.0011	0.0298	0.0031	0.0252	0.0067	0.01	0.0093	0.0648
MT	S5	14-11	SA55; sN12353c	0	18-18	CB10028; S10-170	0	22.41	4.86	-0.27	0.128444	-0.09	0.715447	-0.16	0.361375	0.4	0.091207	-0.63	0.000491	0.42	0.072724	-0.04	0.874017	-0.07	0.847435	0.0113	0.0006	0.004	0.0124	0.0307	0.0137	0.0001	0.0003	0.0119	0.0164	0.0448
MT	S6	1-23	CNU139; niab096	0	13-3	pX141bE; S13M08-1-100	0.02	22.79	4.94	-0.31	0.165672	-0.15	0.571078	0.2	0.31831	0.08	0.781669	0.68	0.00072	0.13	0.63442	0.13	0.626216	0.24	0.503065	0.0241	0.0028	0.01	0.0008	0.0579	0.0021	0.0021	0.0054	0.0269	0.0108	0.0675
MT	S6	3-69	S04M03-1-99; P11M09-195	0	5-47	CNU268; P4M2-170	0	41.81	9.07	0.36	0.002904	0.06	0.70109	-0.26	0.052588	-0.05	0.755143	0.57	4e-06	-0.47	0.002978	0.41	0.013509	-0.09	0.699023	0.0325	0.0005	0.0169	0.0003	0.0407	0.0277	0.0211	0.0008	0.033	0.0172	0.0903
MT	S6	6-5	EST92a; BRMS027	0	19-8	05FXTRAP04-1; S03-105	0	27.72	6.02	0.1	0.600045	0.21	0.327908	0.05	0.804766	0.37	0.168537	-0.59	0.001848	-0.27	0.31403	-0.05	0.824722	-0.6	0.051726	0.0025	0.0055	0.0006	0.0172	0.0436	0.0091	0.0003	0.0338	0.008	0.0178	0.0868
MT	S6	13-7	pX141aE; S02-360	0	18-3	Ol12G04; SA82	0	27.23	5.91	0.08	0.522321	-0.13	0.440757	0.39	0.003085	-0.15	0.393883	-0.39	0.002413	0.09	0.603998	0.01	0.938453	0.33	0.152053	0.0016	0.0021	0.0381	0.0028	0.0191	0.001	0	0.0102	0.0037	0.0409	0.0303
OIL	N6	2-1	P8M3-295; P13M6-260	0	9-22	P7M9-110; E4HM40-190	0	23.08	5.01	-0.05	0.684825	0.24	0.121363	0.15	0.217182	0.07	0.613512	-0.31	0.009424	0.06	0.664019	-0.22	0.169236	-0.24	0.234565	0.0007	0.0081	0.0063	0.0007	0.0135	0.0005	0.0068	0.0061	0.0088	0.007	0.0269
OIL	N6	2-37	FT2-1; P10M8-300	0.01	11-1	E4HM33-330; E10HM32-40	0	38.31	8.31	0.06	0.577389	-0.46	0.003179	0.12	0.279017	-0.21	0.172009	0.4	0.000292	-0.27	0.059849	0.05	0.729137	0.46	0.033285	0.001	0.0297	0.004	0.0062	0.0224	0.0102	0.0004	0.0223	0.0307	0.0102	0.0553
OIL	N6	3-2	E6HM31-450; IGF5272c	0	9-3	IGF5222b; IGF5385f	0.03	31.2	6.77	0.05	0.810366	0.23	0.314552	-0.31	0.124024	0.09	0.737481	0.68	0.000584	-0.11	0.700096	0.46	0.040263	0.01	0.963897	0.0007	0.0074	0.0269	0.0011	0.0648	0.0017	0.0297	0	0.0081	0.028	0.0962
OIL	N6	4-33	E10HM34-180; glu15	0	9-52	pX150; S15M04-2-150	0.01	42.39	9.2	-0.01	0.912977	-0.45	0.001479	0.01	0.932825	-0.35	0.01691	-0.52	0	0.05	0.722855	0.11	0.450347	0.84	4e-05	0	0.0284	0	0.0172	0.0379	0.0004	0.0017	0.0742	0.0284	0.0172	0.1142
OIL	N6	11-6	IGF2026c; TrAPG_4	0	18-6	IGF3369a; niab129	0.04	26.45	5.74	0.02	0.86587	0.1	0.50692	0.14	0.236688	-0.13	0.41143	-0.32	0.006545	-0.07	0.673561	-0.15	0.33151	0.35	0.104921	0.0001	0.0014	0.0055	0.0024	0.0144	0.0007	0.0032	0.0129	0.0015	0.0079	0.0312
OIL	N6	12-22	P7M7-490; IGF3246z	0	19-3	S16M07-1-160; P4M4-100	0	44.02	9.55	0.1	0.367276	0	0.987082	0.14	0.20503	0.28	0.045908	-0.43	4.4e-05	-0.2	0.145123	-0.09	0.534157	-0.14	0.447532	0.0028	0	0.0055	0.011	0.0259	0.0056	0.0011	0.0021	0.0028	0.0165	0.0347
OIL	S5	3-2	E6HM31-450; IGF5272c	0.01	7-41	FTin1-a; IGF1226a	0	22.65	4.91	0.41	0.176457	0.47	0.169065	0.52	0.074154	1.15	0.031934	-0.59	0.042309	-1.66	0.001958	-0.68	0.041698	-1.11	0.063994	0.0191	0.0126	0.0308	0.0753	0.0198	0.0568	0.0263	0.0526	0.0317	0.1061	0.1555
OIL	S5	6-43	sS1949; pW258	0.03	12-4	pW119; sR12095	0	25.18	5.46	-0.29	0.234884	-0.33	0.340246	-0.03	0.904422	-0.33	0.286758	0.89	0.000315	0.53	0.082714	0.42	0.225793	0.62	0.151334	0.0096	0.0062	0.0001	0.0062	0.0451	0.016	0.01	0.0164	0.0158	0.0063	0.0875
OIL	S5	13-16	IGF0117a; Ol11G11b	0	14-26	P2M10-305; S06M16-2-120	0	24.34	5.28	-0.17	0.437334	0.09	0.740614	-0.12	0.592981	0.04	0.88547	0.83	0.000169	0.36	0.18839	0.14	0.585866	-0.31	0.37636	0.0033	0.0005	0.0016	0.0001	0.0392	0.0074	0.0011	0.0041	0.0038	0.0017	0.0518
OIL	S6	2-10	P2M10-105; S05M05-90	0	7-43	CB10211; CNU053.1	0.22	25.27	5.48	0.01	0.963369	0.13	0.478297	-0.01	0.952621	0.09	0.628051	0.56	9e-05	-0.07	0.737245	-0.04	0.848026	-0.1	0.706265	0	0.0022	0	0.001	0.0401	0.0006	0.0002	0.001	0.0022	0.001	0.0419
OIL	S6	2-11	S05M05-90; S14M06-150	0	12-7	P04M21-490; IGF5190b	0	26.07	5.66	0.1	0.411275	-0.14	0.365081	-0.19	0.117344	-0.26	0.089644	-0.48	7.5e-05	-0.36	0.016955	0.32	0.036915	0.26	0.208036	0.0026	0.0025	0.0092	0.0086	0.0294	0.0166	0.0131	0.0065	0.0051	0.0178	0.0656
OIL	S6	5-10	BRAS063; P01M22-270	0	16-20	E8HM31-140; sS2486	0.01	34.57	7.5	0.02	0.894529	-0.19	0.299148	0.21	0.090353	-0.15	0.381639	0.56	4e-06	0.02	0.914063	-0.21	0.240307	0.29	0.222825	0.0001	0.0046	0.0113	0.0029	0.0401	0.0001	0.0056	0.0081	0.0047	0.0142	0.0539
OIL	S6	7-21	sNRA59; niab043	0	9-6	11RXTRAP10-1; pW203a	0	32.53	7.06	0.02	0.851063	0.18	0.209419	0.24	0.013906	-0.09	0.539254	0.34	0.000761	-0.36	0.010671	-0.39	0.005884	-0.22	0.284376	0.0001	0.0041	0.0147	0.001	0.0148	0.0166	0.0194	0.0046	0.0042	0.0157	0.0554
OIL	S6	7-25	IGF0504f; CNU167	0	10-27	Na12E06B; sS2129	0.01	51	11.07	-0.15	0.281423	-0.04	0.807186	0.05	0.650909	-0.03	0.835236	-0.61	1e-06	-0.2	0.212957	-0.17	0.285575	0.07	0.739472	0.0057	0.0002	0.0006	0.0001	0.0475	0.0051	0.0037	0.0005	0.0059	0.0007	0.0568
OIL	S6	10-21	niab009; S13M08-1-135	0.03	11-44	pW190b; EST146	0	26.06	5.66	0.04	0.729103	0.21	0.243052	0.45	0.000483	0.05	0.758246	0.47	8.8e-05	-0.07	0.676753	-0.12	0.493221	-0.2	0.407133	0.0004	0.0056	0.0517	0.0003	0.0282	0.0006	0.0018	0.0038	0.006	0.052	0.0344
PH	N6	1-62	Na10C03; P13M10-400	0	13-40	Au8; IGF1152z	0	24.33	5.28	1.29	0.068232	0.07	0.936342	0.26	0.698097	0.18	0.834997	-2.43	0.000204	-0.51	0.544253	0.72	0.397743	-0.65	0.562575	0.0144	0	0.0006	0.0001	0.0256	0.0011	0.0022	0.0014	0.0144	0.0007	0.0303
PH	N6	1-51	IGF2071e; P4M4-370	0	9-16	CB10311; E4HM31-175	0	29.68	6.44	1.34	0.124354	-0.9	0.256269	0.61	0.300058	1.28	0.104758	2.02	0.000713	-1.97	0.013205	0.04	0.959672	-0.15	0.892498	0.0155	0.0035	0.0032	0.0071	0.0177	0.0168	0	0.0001	0.019	0.0103	0.0346
PH	N6	1-6	E8HM40-150; CB10081	0	9-2	E8HM31-460; IGF5222b	0.01	23.57	5.11	-0.41	0.497171	1.63	0.05397	-0.84	0.153277	0.61	0.507347	1.43	0.014938	0.51	0.58639	0.63	0.465877	-3.4	0.008814	0.0015	0.0115	0.0061	0.0016	0.0088	0.0011	0.0017	0.0375	0.013	0.0077	0.0491
PH	N6	2-43	P5M5-420; IGF5222g	0	3-35	S12M03-2-180; IGF3125a'	0	25.84	5.61	-1.03	0.251426	-1.33	0.228459	0.98	0.267601	-0.91	0.431614	1.6	0.064802	1.32	0.252692	1.05	0.333238	2.29	0.119083	0.0092	0.0077	0.0083	0.0036	0.0111	0.0075	0.0048	0.017	0.0169	0.0119	0.0404
PH	N6	7-16	S14M06-163; 35RXTRAP10-4	0	17-16	pW179a; E2HM32-320	0.01	27.47	5.96	1.87	0.001773	0.01	0.98717	1.09	0.072083	-0.61	0.45444	1.29	0.030149	-3.1	0.000171	-0.57	0.495218	0.34	0.768952	0.0303	0	0.0103	0.0016	0.0072	0.0416	0.0014	0.0004	0.0303	0.0119	0.0506
PH	N6	12-2	Ol11H09; S14M08-2-235	0	18-2	S15M04-2-100; Ol12G04	0	25.27	5.48	-0.77	0.278991	-0.51	0.574142	-0.03	0.962384	-0.56	0.563296	2.68	0.000232	0.61	0.53352	0.24	0.791667	-0.07	0.953711	0.0051	0.0011	0	0.0014	0.0311	0.0016	0.0002	0	0.0062	0.0014	0.0329
PH	N6	16-9	AP1a; E5HM40-205	0.03	17-18	glu8; S01-275	0.07	35.51	7.7	-0.23	0.790909	-1.37	0.233435	-0.05	0.949655	-3.04	0.009182	-2.73	0.000558	-1.77	0.12968	-0.01	0.994748	3.4	0.044163	0.0005	0.0081	0	0.04	0.0323	0.0136	0	0.0375	0.0086	0.04	0.0834
PH	S5	1-40	IGF9014a; IGF0557c	0	19-31	S13M08-1-153; pw155a	0.05	29.39	6.38	2.94	0.000348	-2.45	0.037922	1.18	0.167537	-1.93	0.106182	-0.39	0.625275	-1.47	0.216842	-0.29	0.794245	3.95	0.033401	0.0452	0.0157	0.0073	0.0097	0.0004	0.0057	0.0002	0.0306	0.0609	0.017	0.0369
PH	S5	1-51	IGF2071e; P4M4-370	0	5-4	BRMS034; niab017	0	22.93	4.98	0.78	0.474969	0.02	0.981653	1.07	0.217617	0.13	0.904632	3.14	5.8e-05	-0.86	0.425333	-1.56	0.130202	-1.25	0.411541	0.0032	0	0.006	0	0.0258	0.0019	0.0064	0.0031	0.0032	0.006	0.0372
PH	S5	1-28	S15M04-2-330; sR11990a	0	4-5	IGF3391a; sN2025	0.01	24.9	5.4	-0.82	0.360982	1.21	0.291054	0.51	0.545119	0.92	0.467838	-1.67	0.046464	2.44	0.055032	-3.26	0.004836	-0.58	0.736344	0.0035	0.0038	0.0014	0.0022	0.0073	0.0156	0.0278	0.0007	0.0073	0.0036	0.0514
PH	S5	3-71	IGF0568c'; Na14G02	0	12-19	FITO81; SA12a	0	24.68	5.36	1.08	0.387029	-1.41	0.330698	-0.95	0.407442	-0.87	0.583623	-3.72	0.00131	-0.8	0.612435	-0.7	0.616407	1.64	0.422777	0.0061	0.0052	0.0047	0.002	0.0362	0.0017	0.0013	0.0053	0.0113	0.0067	0.0445
PH	S5	5-35	W161-2b; E4HM40-195	0	16-11	BRMS015; CB10010	0	21.97	4.77	-1.58	0.081839	1.97	0.114124	-2.22	0.013169	-0.13	0.914943	-0.84	0.356139	4.03	0.001179	2.07	0.099117	-1.06	0.533473	0.0131	0.0101	0.0258	0	0.0018	0.0425	0.0112	0.0022	0.0232	0.0258	0.0577
PH	S5	9-18	pW203b; E7HM31-500	0	16-3	AP1c; rFT2-a	0	26.34	5.72	-2.02	0.079122	1.95	0.168828	1.13	0.329687	-2.08	0.152574	-3.58	0.002148	2.42	0.093036	-0.94	0.499529	-1.41	0.447498	0.0213	0.0099	0.0067	0.0113	0.0335	0.0153	0.0023	0.0039	0.0312	0.018	0.055
PH	S5	9-68	IGF1139d; IGF5706e	0	16-1	CB10278; PA28	0	31.93	6.93	-1.82	0.079623	1.99	0.139642	-1.22	0.244194	-0.35	0.796691	-2.7	0.009602	0.75	0.586063	2.98	0.027934	-3.19	0.081155	0.0173	0.0104	0.0078	0.0003	0.0191	0.0015	0.0232	0.02	0.0277	0.0081	0.0638
PH	S6	1-44	BRAS078; E6HM40-350	0.01	14-27	S06M16-2-120; P13M7-100	0.02	54.99	11.93	2.05	0.000301	0.7	0.435234	0.77	0.216111	2.55	0.004353	0.1	0.854739	0.97	0.276574	0.89	0.302406	-2.83	0.032122	0.0227	0.0013	0.0032	0.0176	0	0.0025	0.0021	0.0162	0.024	0.0208	0.0208
PH	S6	1-15	pW187; pW157	0	19-10	P13M6-130; E9HM31-280	0	25.18	5.46	1.8	0.009851	-1.79	0.042618	1.63	0.009053	-2.13	0.009149	2.03	0.001445	-1.68	0.038116	-1.46	0.08856	2.26	0.047539	0.0175	0.0087	0.0143	0.0122	0.0111	0.0076	0.0058	0.0103	0.0262	0.0265	0.0348
PH	S6	1-6	E8HM40-150; CB10081	0	8-18	CNU489; P7M5-170	0.02	22.11	4.8	1.16	0.101863	1.9	0.044539	-1	0.130794	3.12	0.00503	-1.51	0.022707	0.12	0.916482	0.54	0.554825	-4.29	0.004006	0.0073	0.0097	0.0054	0.0263	0.0062	0	0.0008	0.0373	0.017	0.0317	0.0443
PH	S6	3-38	CNU276; CNU210	0	6-20	pW123aE; S14M06-83	0.07	27.22	5.91	4.25	6e-06	2.27	0.049701	2.33	0.016364	2.21	0.04649	-2.58	0.004425	-2.59	0.019204	-2.3	0.043589	-2.36	0.108911	0.0975	0.0139	0.0293	0.0132	0.018	0.0181	0.0143	0.0113	0.1114	0.0425	0.0617
PH	S6	5-1	sNRD03; P01M22-200	0.02	8-16	P04M21-170; HAU65	0.04	30.42	6.6	-0.16	0.807457	-0.37	0.704459	0.44	0.513057	-0.15	0.881017	-3.2	3e-06	1.86	0.050022	-1.42	0.14995	0.38	0.795401	0.0001	0.0004	0.001	0.0001	0.0276	0.0093	0.0054	0.0003	0.0005	0.0011	0.0426
PH	S6	6-7	CB10143; P1M9-350	0	10-34	E5HM31-490; IGF5108e	0	22.35	4.85	0.8	0.185109	0.61	0.450689	1.31	0.037046	-0.2	0.809653	1.59	0.01082	-0.79	0.34469	-0.3	0.711693	0.69	0.542297	0.0035	0.001	0.0093	0.0001	0.0093	0.0042	0.0027	0.0035	0.0045	0.0094	0.0197
PH	S6	11-9	E2HM34-80; P7M5-285	0	14-25	P2M10-205; P2M10-305	0	43.47	9.43	0.44	0.530382	-2	0.028525	1.8	0.011814	-0.76	0.436518	4.07	0	-0.79	0.42054	-1.15	0.20677	2.52	0.050521	0.001	0.0108	0.0175	0.0016	0.0447	0.0017	0.0036	0.0129	0.0118	0.0191	0.0629
PH	S6	14-28	P13M7-100; 24RXTRAP7-2A	0.01	16-21	sS2486; HUA23	0.01	32.84	7.13	0.2	0.814822	2.51	0.042576	0.07	0.930829	1.05	0.353765	-2.61	0.001099	-0.03	0.981349	-1.34	0.277282	-2.97	0.080362	0.0002	0.017	0	0.003	0.0184	0	0.0048	0.0179	0.0172	0.003	0.0411
PN	N6	3-70	P11M09-195; IGF0568c'	0.01	14-26	P2M10-305; S06M16-2-120	0	22.42	4.86	6.07	0.339122	-15.66	0.06724	-3.25	0.603313	-23.41	0.011939	18.89	0.003276	-12.69	0.180617	6	0.489385	34.84	0.007244	0.003	0.01	0.0009	0.0223	0.0145	0.0065	0.0015	0.037	0.013	0.0232	0.0595
PN	N6	4-9	S13M08-1-195; IGF5193a	0.01	19-28	Na10D07b; sR12384I	0.01	34.99	7.59	-0.54	0.92811	-2.09	0.788461	22.83	9.6e-05	1.84	0.795466	18.4	0.000715	3.57	0.61477	-9.03	0.217845	7.1	0.505638	0	0.0002	0.0424	0.0001	0.0138	0.0005	0.0033	0.0015	0.0002	0.0425	0.0191
PN	N6	4-20	CNU246; IGF2021e	0	8-18	CNU489; P7M5-170	0.02	40.02	8.68	23.12	2.6e-05	1.52	0.872832	11.98	0.03064	-5.62	0.534579	0.75	0.890953	-10.33	0.252419	-23.17	0.006956	13.83	0.290661	0.0435	0.0001	0.0117	0.0013	0	0.0043	0.0218	0.0058	0.0436	0.013	0.0319
PN	N6	5-1	sNRD03; P01M22-200	0.01	12-29	sNRE30; 21FXTRAP10-1	0.01	36.99	8.03	23.42	0.00165	-3.83	0.693295	7.49	0.292978	-12.21	0.221294	24.92	0.000434	-18.19	0.063874	-10.93	0.250237	30.15	0.029989	0.0446	0.0006	0.0046	0.0061	0.0252	0.0134	0.0049	0.0277	0.0452	0.0107	0.0712
PN	N6	10-26	RA2F11; Na12E06B	0.01	19-9	S03-105; P13M6-130	0.01	37.66	8.17	0.63	0.913409	-2.66	0.744193	27.72	3e-06	12.07	0.135556	16.66	0.005156	-4.53	0.558906	-26.5	0.000987	5	0.663023	0	0.0003	0.0625	0.0059	0.0113	0.0008	0.0285	0.0008	0.0003	0.0684	0.0414
PN	N6	11-47	S10-140; S10M16-2-250	0	18-21	IGF5193c; E10HM34-170	0.04	29.68	6.44	1.5	0.802043	15.16	0.059419	0.79	0.889735	34.85	9.9e-05	-22.06	0.000192	0.32	0.972367	-9.3	0.227908	-29.31	0.017451	0.0002	0.0093	0.0001	0.0494	0.0198	0	0.0035	0.0262	0.0095	0.0495	0.0495
PN	S5	2-4	HUA133; CNU389	0	17-6	CNU400; IGF2562d	0	27.34	5.93	2.96	0.826286	7.85	0.612873	-10.43	0.445485	-3.58	0.848594	-32.22	0.019714	-5.12	0.784693	-6.03	0.699528	13.42	0.535649	0.0005	0.0019	0.0068	0.0004	0.0325	0.0008	0.0011	0.0042	0.0024	0.0072	0.0386
PN	S5	3-19	IGF2544b; CNU250	0.01	3-66	IGF1578a; S14M08-2-180	0	29.34	6.37	-2.33	0.788169	-0.28	0.981399	4.93	0.551008	5.59	0.614921	19.67	0.02022	13.98	0.219603	8.01	0.490407	-4.24	0.783614	0.0003	0	0.0015	0.001	0.0121	0.0061	0.002	0.0004	0.0003	0.0025	0.0206
PN	S5	4-22	E2HM34-360; P14M3-420	0.01	15-9	P10M10-330; CB10124	0.01	30.34	6.58	-10.26	0.223053	-5.55	0.671989	10.78	0.20038	-0.87	0.942649	8.47	0.302988	24.07	0.04772	18.86	0.148061	15.67	0.396824	0.0066	0.001	0.0073	0	0.0022	0.0181	0.0111	0.0058	0.0076	0.0073	0.0372
PN	S5	4-1	E6HM31-400; P7M1-275	0	10-35	IGF5108e; P1M8-120	0.08	31.28	6.79	-7.15	0.483774	0.7	0.958803	3.48	0.729834	10.39	0.47103	-23.96	0.017564	1.68	0.908558	28.96	0.035384	-14.74	0.429766	0.0032	0	0.0008	0.0034	0.018	0.0001	0.0262	0.0051	0.0032	0.0042	0.0494
PN	S5	5-6	sN12353a; CNU286	0	14-32	E7HM31-390; E10HM32-250	0	24.87	5.4	1.97	0.714736	-5.19	0.531107	-6.42	0.241242	-0.21	0.979551	-24.76	1.4e-05	1.69	0.840311	2.37	0.774148	7.27	0.542138	0.0002	0.0008	0.0026	0	0.0192	0.0001	0.0002	0.0012	0.001	0.0026	0.0207
PN	S5	5-10	BRAS063; P01M22-270	0.04	5-49	S04M03-1-175; pW247	0.02	28.38	6.16	12.18	0.147091	-11.16	0.312526	-9.07	0.281842	-22.07	0.063805	-32.77	0.000126	1.63	0.890781	-2.03	0.854414	21.14	0.178798	0.0093	0.0039	0.0051	0.0152	0.0336	0.0001	0.0001	0.0109	0.0132	0.0203	0.0447
PN	S5	7-12	P5M5-380; IGF1178b	0	12-3	S14M08-2-235; pW119	0.01	26.61	5.77	-23.34	0.018734	39.21	0.020511	-3.97	0.680869	15.6	0.230136	36.54	0.000205	25.36	0.052382	-23.21	0.15491	-66.77	0.002451	0.0341	0.0481	0.001	0.0076	0.0418	0.0201	0.0168	0.1046	0.0822	0.0086	0.1833
PN	S5	8-11	sS1702; HAU5-5	0	19-23	S10M03-1-235; S12M03-2-200	0.02	38	8.25	13.01	0.048659	16.78	0.06949	-2.23	0.786359	4.96	0.59925	32.03	3e-06	3.93	0.673666	11.62	0.204129	-17.08	0.20912	0.0106	0.0088	0.0003	0.0008	0.0321	0.0005	0.0042	0.0068	0.0194	0.0011	0.0436
PN	S5	15-2	Ol10B02; S10M16-2-180	0.05	19-16	SA30; S15M04-2-92	0.01	25.28	5.49	7.33	0.305217	6.43	0.483868	-1.25	0.906361	14.98	0.110251	-19.29	0.00354	5.72	0.537442	17.38	0.061342	-5.86	0.662041	0.0034	0.0013	0.0001	0.007	0.0116	0.001	0.0094	0.0008	0.0047	0.0071	0.0228
PN	S6	7-10	BRAS023; P10M6-500	0	9-46	FTin1-b; E8HM40-510	0.01	25.43	5.52	-3.16	0.681475	9.24	0.404574	-11.61	0.089577	3.09	0.767023	7.17	0.292191	10.39	0.320043	-23.31	0.031233	-10.68	0.504672	0.001	0.0041	0.0129	0.0005	0.0025	0.0052	0.026	0.0041	0.0051	0.0134	0.0378
PN	S6	9-70	P13M10-260; CNU148	0	18-1	Na12B05b; S15M04-2-100	0	31.6	6.86	-3.14	0.813274	-20.73	0.157646	-2.85	0.830828	-14.18	0.329071	33.03	0.014167	-0.35	0.980649	6.86	0.640867	22.48	0.176188	0.0009	0.0206	0.0008	0.0096	0.0522	0	0.0023	0.0181	0.0215	0.0104	0.0726
PN	S6	13-16	IGF0117a; Ol11G11b	0	16-28	E8HM31-270; E8HM40-290	0	38.48	8.35	-9.93	0.177135	-19.89	0.031395	-0.94	0.902689	-12.66	0.157654	-31.72	2.1e-05	4.47	0.619707	9.27	0.314236	12.39	0.29182	0.0094	0.0189	0.0001	0.0077	0.0481	0.001	0.0041	0.0055	0.0283	0.0078	0.0587
PN	S6	15-3	S10M16-2-180; Na12G12	0.02	16-25	E1HM34-380; S10M03-1-80	0.03	36.49	7.92	-9.47	0.189291	-12.46	0.234504	19.58	0.005874	-25.04	0.008638	18.15	0.009702	13.84	0.14955	-0.49	0.962452	22.48	0.104465	0.0086	0.0074	0.0367	0.03	0.0158	0.0092	0	0.0181	0.016	0.0667	0.0431
PRO	N6	2-8	P04M21-280; Na10B10	0.02	3-58	pW105; Na12A08	0.02	29.01	6.29	0.18	0.043827	0.12	0.421083	0.03	0.776844	0.22	0.129347	0.33	0.000293	0.05	0.720499	0.17	0.238354	-0.45	0.033097	0.0176	0.0039	0.0005	0.0132	0.0296	0.0007	0.0079	0.0413	0.0215	0.0137	0.0795
PRO	N6	3-6	FLC3-1-2; IGF5154c	0.02	5-57	BRMS007; IGF9007a	0.01	34.65	7.52	-0.04	0.593891	-0.09	0.44019	-0.07	0.400254	-0.23	0.057921	-0.32	0.000114	0.11	0.38244	0.23	0.042761	0.27	0.106192	0.0009	0.0022	0.0027	0.0144	0.0279	0.0033	0.0144	0.0149	0.0031	0.0171	0.0605
PRO	N6	5-49	S04M03-1-175; pW247	0	16-28	E8HM31-270; E8HM40-290	0.03	33.06	7.17	0.02	0.841992	0.12	0.28504	-0.11	0.161804	0.02	0.857536	-0.38	1e-06	-0.12	0.298291	-0.07	0.538157	-0.09	0.559032	0.0002	0.0039	0.0066	0.0001	0.0393	0.0039	0.0013	0.0017	0.0041	0.0067	0.0462
PRO	N6	5-57	BRMS007; IGF9007a	0	14-2	S15M04-2-270; IGF2258z	0.05	39.51	8.57	-0.07	0.441784	0.14	0.219087	-0.19	0.030797	0.3	0.023966	0.23	0.0107	0.13	0.316545	-0.09	0.439286	-0.42	0.015364	0.0027	0.0053	0.0196	0.0245	0.0144	0.0046	0.0022	0.036	0.008	0.0441	0.0572
PRO	N6	6-17	Ol10D01; pW123bH	0	7-40	IGF1226l; FTin1-a	0	32.46	7.04	-0.12	0.165238	0	0.963763	0.01	0.882406	0.08	0.505973	0.35	0.000129	0.11	0.354309	-0.01	0.911156	-0.14	0.352926	0.0078	0	0.0001	0.0017	0.0333	0.0033	0	0.004	0.0078	0.0018	0.0406
PRO	N6	12-28	Na12C12; sNRE30	0.01	13-7	pX141aE; S02-360	0	25.98	5.64	-0.03	0.712122	0.08	0.46892	-0.18	0.039707	0.03	0.759066	0.25	0.004435	-0.07	0.533194	0	0.991628	-0.06	0.700372	0.0005	0.0017	0.0176	0.0002	0.017	0.0013	0	0.0007	0.0022	0.0178	0.019
PRO	S5	5-3	HAU137; BRMS034	0.02	5-43	Na10E02; P13M10-170	0	31.07	6.74	0.21	0.051208	0.09	0.524893	-0.08	0.44051	0	0.996905	0.27	0.011947	-0.09	0.510925	-0.1	0.485312	-0.14	0.483842	0.0304	0.0028	0.0044	0	0.0252	0.0027	0.0034	0.0052	0.0332	0.0044	0.0365
PRO	S5	5-8	S05M05-170; CNU257	0	19-31	S13M08-1-153; pw155a	0	22.68	4.92	-0.02	0.791326	-0.1	0.383935	-0.14	0.100724	0.08	0.553351	-0.27	0.001887	-0.13	0.302105	0.15	0.185167	0.01	0.941541	0.0003	0.0035	0.0135	0.0022	0.0252	0.0058	0.0078	0	0.0038	0.0157	0.0388
PRO	S5	6-1	Ol11F12a; P13M9-350	0.01	9-66	pW123aH; P13M10-265	0	44.33	9.62	-0.02	0.857542	0.01	0.909442	0.24	0.010797	0.02	0.891049	-0.23	0.007626	-0.22	0.080956	0.15	0.235805	-0.1	0.591892	0.0003	0	0.0398	0.0001	0.0183	0.0167	0.0078	0.0026	0.0003	0.0399	0.0454
PRO	S5	7-13	IGF1178b; E1HM34-220	0	17-12	IGF5707b; IGF5415a	0.03	31.36	6.8	-0.05	0.641259	-0.13	0.366209	0.11	0.238057	0	0.97529	0.48	1e-06	0.08	0.527283	-0.06	0.640914	0.05	0.779028	0.0017	0.0058	0.0084	0	0.0795	0.0022	0.0012	0.0006	0.0075	0.0084	0.0835
PRO	S6	2-6	P10M8-130; S10M03-1-200	0.02	3-66	IGF1578a; S14M08-2-180	0	28.68	6.22	0.03	0.758602	0.18	0.213156	-0.09	0.368256	-0.03	0.78607	0.29	0.001623	0.04	0.744224	0.28	0.049581	0.03	0.854608	0.0005	0.0086	0.0043	0.0002	0.0224	0.0004	0.0209	0.0002	0.0091	0.0045	0.0439
PRO	S6	3-72	Na14G02; Na10B11	0.01	13-1	STS01; S16M10-217	0	22.04	4.78	0.12	0.246108	0.54	0.00487	0.39	0.000578	0.33	0.019908	-0.12	0.252346	0.05	0.708899	-0.52	0.005957	-0.56	0.017466	0.0077	0.0777	0.0811	0.029	0.0038	0.0007	0.0721	0.0627	0.0854	0.1101	0.1393
PRO	S6	5-53	sR9477; IGF3134a	0	11-14	IGF0178b; IGF2105a	0	30.44	6.6	-0.02	0.75691	-0.06	0.553037	-0.06	0.413225	0.17	0.072162	0.26	0.000328	0.11	0.27069	0.03	0.74933	-0.01	0.929915	0.0002	0.001	0.0019	0.0077	0.018	0.0032	0.0002	0	0.0012	0.0096	0.0214
PRO	S6	5-55	CNU362; E10HM31-150	0.01	14-3	IGF2258z; sS2277	0	34.42	7.47	-0.02	0.756358	-0.02	0.764624	-0.11	0.063232	0.12	0.147459	0.28	1e-06	0.03	0.72091	0.12	0.138234	-0.15	0.2121	0.0002	0.0001	0.0065	0.0038	0.0209	0.0002	0.0038	0.0045	0.0003	0.0103	0.0294
PRO	S6	7-24	HUA97; IGF0504f	0	19-9	S03-105; P13M6-130	0	27.12	5.89	-0.04	0.568181	-0.08	0.380309	-0.07	0.248206	-0.14	0.099882	-0.31	3e-06	-0.01	0.91201	0.08	0.347842	0.15	0.207253	0.0009	0.0017	0.0026	0.0052	0.0256	0	0.0017	0.0045	0.0026	0.0078	0.0318
PRO	S6	13-7	pX141aE; S02-360	0	15-1	E6HM31-470; Ol10B02	0.02	27.35	5.93	-0.27	0.001228	-0.03	0.799208	0.19	0.017625	-0.15	0.210687	-0.11	0.168618	0.31	0.007589	0.03	0.756005	0.11	0.482136	0.0389	0.0002	0.0192	0.006	0.0032	0.0256	0.0002	0.0024	0.0391	0.0252	0.0314
PY	N6	1-53	EST98b; S13M08-1-70	0	11-51	S08M15-85; sS1867A	0	49.03	10.64	0.26	0.001744	-0.09	0.411699	-0.15	0.070856	0.04	0.679168	-0.04	0.601668	0.14	0.205381	0.24	0.029476	0.08	0.578562	0.0259	0.0016	0.0086	0.0003	0.0053	0.0088	0.016	0.0059	0.0275	0.0089	0.036
PY	N6	1-47	CNU132; 35RXTRAP10-2	0	8-12	HAU5-5; sR7178	0	31.66	6.87	0.21	0.0285	-0.02	0.825208	0.11	0.163992	0.04	0.7286	0.28	0.000293	-0.1	0.34783	-0.19	0.075118	-0.07	0.612237	0.0169	0.0001	0.0046	0.0003	0.02	0.0069	0.0119	0.0057	0.017	0.0049	0.0445
PY	N6	3-6	FLC3-1-2; IGF5154c	0.02	12-6	S13-50; P04M21-490	0.07	22.73	4.93	-0.22	0.023088	-0.26	0.052336	-0.09	0.365902	-0.18	0.194849	-0.22	0.024612	0.18	0.191149	0.11	0.394743	0.44	0.021776	0.0186	0.013	0.0031	0.0062	0.0143	0.0112	0.0073	0.0328	0.0316	0.0093	0.0656
PY	N6	4-32	Ol11H02c; E10HM34-180	0	15-2	Ol10B02; S10M16-2-180	0	22.15	4.81	0	1	-0.1	0.382148	0.13	0.14314	0.11	0.330004	0.23	0.007043	-0.01	0.93004	-0.07	0.534709	-0.01	0.943017	0	0.0019	0.0065	0.0023	0.0151	0.005	0.0059	0.005	0.0019	0.0088	0.031
PY	N6	5-1	sNRD03; P01M22-200	0	9-16	CB10311; E4HM31-175	0	47.75	10.36	-0.29	0.000304	0.09	0.370754	-0.12	0.133777	0.35	0.001035	0.09	0.264824	-0.04	0.688493	0.2	0.057704	-0.25	0.085426	0.0322	0.0016	0.0055	0.0235	0.0066	0.0053	0.0127	0.014	0.0338	0.029	0.0386
PY	N6	7-10	BRAS023; P10M6-500	0	12-4	pW119; sR12095	0	63.62	13.81	-0.51	0	0.13	0.268389	0.05	0.535403	0.05	0.64348	0.04	0.610228	0.23	0.033183	-0.18	0.134711	0.02	0.908988	0.0997	0.0032	0.001	0.0005	0.0053	0.0151	0.0112	0.0051	0.1029	0.0015	0.0367
PY	N6	7-30	HUA46; E10HM31-270	0	16-5	sR12387; pW134	0	26.26	5.7	0.02	0.822213	0.28	0.008117	0.07	0.394308	0.17	0.126362	0.04	0.6513	0.09	0.40829	0.23	0.032601	-0.22	0.156664	0.0002	0.015	0.0019	0.0055	0.0053	0.0066	0.0151	0.012	0.0152	0.0074	0.039
PY	N6	9-65	pW123bE; pW123aH	0	11-33	P10M22-130; S13M08-1-190	0	23.88	5.18	-0.14	0.207128	-0.1	0.451527	0.02	0.844851	0.08	0.568875	0.2	0.071053	-0.04	0.762259	-0.12	0.382888	0.06	0.730742	0.0075	0.0019	0.0002	0.0012	0.0127	0.0053	0.0078	0.0055	0.0094	0.0014	0.0313
PY	N6	13-38	IGF0235b; Ol13H09	0	19-5	E9HM40-220; P5M5-150	0	30.31	6.58	0.11	0.189846	0.22	0.044778	0.16	0.046224	-0.14	0.185358	-0.22	0.008184	-0.14	0.186732	-0.28	0.009175	-0.1	0.496017	0.0046	0.0093	0.0098	0.0038	0.0143	0.0088	0.02	0.0064	0.0139	0.0136	0.0495
PY	S5	1-28	S15M04-2-330; sR11990a	0.01	7-43	CB10211; CNU053.1	0	29.18	6.33	0.11	0.324318	0.1	0.454868	0.02	0.822799	0.1	0.431767	-0.31	0.000441	-0.08	0.504451	-0.13	0.311846	-0.16	0.409585	0.0103	0.0042	0.0003	0.0042	0.0458	0.0077	0.0122	0.0132	0.0145	0.0045	0.0789
PY	S5	6-17	Ol10D01; pW123bH	0	9-7	pW203a; IGF2029a	0	35.77	7.76	0.29	0.001521	-0.23	0.051421	0.09	0.364155	-0.26	0.031923	-0.04	0.667439	-0.14	0.225212	-0.16	0.179444	0.42	0.006896	0.0715	0.0225	0.0069	0.0287	0.0057	0.0133	0.0159	0.0612	0.094	0.0356	0.0961
PY	S5	7-4	TAG1-1b; IGF2036b	0	14-29	24RXTRAP7-2A; E4HM31-420	0	26.37	5.72	-0.15	0.052915	0.19	0.06731	0.11	0.147715	0.02	0.816852	-0.26	0.000795	0.17	0.091266	-0.11	0.294515	-0.06	0.689341	0.0191	0.0153	0.0103	0.0002	0.0337	0.0173	0.0101	0.0061	0.0344	0.0105	0.0672
PY	S6	2-18	sN3761a; sR6293a	0	14-2	S15M04-2-270; IGF2258z	0.03	25.81	5.6	0.16	0.107633	-0.05	0.650935	-0.13	0.128578	-0.26	0.099989	-0.02	0.788034	-0.31	0.050831	-0.14	0.205256	0.09	0.628962	0.0139	0.0007	0.0092	0.0184	0.0051	0.0312	0.0103	0.0067	0.0146	0.0276	0.0533
PY	S6	2-44	IGF5222g; IGF5224g	0.01	10-2	P7M5-100; pW117	0.1	34.47	7.48	-0.13	0.134626	-0.06	0.60708	-0.23	0.005523	-0.05	0.726977	0.28	0.000609	0.31	0.019181	0.19	0.105385	0.24	0.193981	0.0092	0.001	0.0288	0.0007	0.0263	0.0312	0.0148	0.0168	0.0102	0.0295	0.0891
PY	S6	4-35	S14M08-2-270; sR12307I	0.02	15-3	S10M16-2-180; Na12G12	0.03	30.33	6.58	0.09	0.38969	0.16	0.263066	0.48	3e-06	0.1	0.495274	-0.65	4e-06	-0.08	0.619923	-0.3	0.003167	-0.15	0.4727	0.0044	0.007	0.1255	0.0027	0.1201	0.0067	0.0295	0.0096	0.0114	0.1282	0.1659
PY	S6	5-13	E1HM31-130; sN12353b	0	7-42	IGF1226a; CB10211	0.02	30	6.51	0	0.9575	0.05	0.603477	-0.06	0.402111	-0.09	0.385789	0.29	0.00013	0.06	0.601154	0.26	0.009334	0.09	0.54908	0	0.0007	0.002	0.0022	0.0279	0.006	0.0234	0.0067	0.0007	0.0042	0.064
PY	S6	6-17	Ol10D01; pW123bH	0	10-27	Na12E06B; sS2129	0	29.95	6.5	0.19	0.005727	-0.12	0.172558	0.09	0.212881	-0.22	0.017774	-0.08	0.239765	-0.01	0.905883	-0.09	0.303304	0.27	0.023125	0.0197	0.0039	0.0044	0.0132	0.0067	0.005	0.0072	0.0199	0.0236	0.0176	0.0388
PY	S6	13-15	S04M03-1-170; IGF0117a	0.1	18-13	CB10504; pW123cE	0.08	30.86	6.7	0.03	0.733242	0.01	0.962712	-0.16	0.048511	-0.08	0.424658	-0.21	0.006195	0.06	0.56837	0.23	0.036557	0.17	0.25383	0.0005	0	0.0139	0.0017	0.017	0.006	0.0194	0.0109	0.0005	0.0156	0.0533
SN	N6	3-28	sR12015; E4HM31-190	0	8-16	P04M21-170; HAU65	0.03	24.77	5.38	-0.45	0.139203	0.32	0.406083	0.1	0.744709	-0.16	0.700611	-0.36	0.222662	-0.06	0.88093	-0.79	0.040165	0.04	0.943192	0.0106	0.0027	0.0005	0.0007	0.0084	0.0051	0.0213	0.005	0.0133	0.0012	0.0398
SN	N6	3-59	Na12A08; HAU61-1	0	6-43	sS1949; pW258	0	30.79	6.68	-0.33	0.237418	0.27	0.460668	-0.5	0.069017	-0.04	0.901359	0.89	0.001681	-0.2	0.573998	0.4	0.2662	-0.35	0.460721	0.0057	0.0019	0.0131	0	0.0257	0.006	0.0092	0.0074	0.0076	0.0131	0.0483
SN	N6	3-50	pW188b; CNU370	0.02	9-44	S13M08-1-500; P07M22-560	0	26.17	5.68	-0.24	0.344901	0.55	0.121768	0.23	0.357374	0.19	0.584599	-0.84	0.000732	-0.28	0.405891	-0.4	0.249208	-0.57	0.250261	0.003	0.0079	0.0028	0.0009	0.0234	0.007	0.0092	0.0114	0.0109	0.0037	0.051
SN	N6	4-23	P14M3-420; P10M22-380	0	13-23	P13M8-600; IGF1141f	0.03	68.88	14.95	-0.07	0.77787	-0.09	0.790385	-1.46	0	0.11	0.765007	0.59	0.020866	0.18	0.618209	0.6	0.081997	0.72	0.155575	0.0003	0.0002	0.1113	0.0003	0.0141	0.0058	0.0144	0.0152	0.0005	0.1116	0.0495
SN	N6	9-6	11RXTRAP10-1; pW203a	0.02	18-2	S15M04-2-100; Ol12G04	0.01	24.96	5.42	0.4	0.146216	-0.88	0.028012	-0.68	0.016431	-0.71	0.06149	-0.24	0.378502	-0.45	0.226447	-0.04	0.921792	1.08	0.059648	0.0084	0.0202	0.0242	0.0132	0.0065	0.0103	0.005	0.0278	0.0286	0.0374	0.0496
SN	N6	12-13	S15M04-2-140; Ol13G05	0	16-11	BRMS015; CB10010	0.08	42.69	9.26	0.34	0.250972	0.41	0.300731	0.55	0.058652	0.69	0.080941	0.07	0.800757	0.82	0.040426	-0.22	0.578501	-0.59	0.279412	0.006	0.0044	0.0158	0.0124	0.0051	0.0226	0.0063	0.0118	0.0104	0.0282	0.0458
SN	N6	16-19	E2HM32-360; E8HM31-140	0.01	18-11	S02M08-1-130; IGF2529z	0	38.83	8.43	-0.08	0.771418	0.2	0.576981	0.09	0.741508	0.12	0.75722	-0.47	0.07326	-0.49	0.186048	1	0.005191	0.24	0.637847	0.0003	0.001	0.0004	0.0004	0.0108	0.0113	0.0311	0.0061	0.0013	0.0008	0.0593
SN	S5	4-29	CNU256; E9HM31-80	0.02	6-40	FTin1-c; Na12H07	0	37.12	8.05	0.54	0.018113	-0.83	0.011414	0.15	0.509803	0	0.989341	0.39	0.077225	0.24	0.420165	0.24	0.461237	0.74	0.077545	0.0284	0.0336	0.0022	0	0.0124	0.0078	0.0078	0.025	0.062	0.0022	0.053
SN	S5	5-16	S16M10-310; E2HM32-140	0	8-7	IGF1108c; niab90	0.01	66.42	14.41	0.39	0.063726	-0.03	0.911942	-1.23	0	0.21	0.455399	-0.3	0.138225	-0.76	0.008949	0.43	0.124224	-0.17	0.683075	0.0148	0	0.1475	0.0021	0.0094	0.0332	0.014	0.0061	0.0148	0.1496	0.0627
SN	S5	7-16	S14M06-163; 35RXTRAP10-4	0	11-44	pW190b; EST146	0	31.42	6.82	-0.06	0.79899	0.26	0.427984	-0.12	0.593479	-0.17	0.578518	-1.14	1e-06	0.35	0.235954	-0.04	0.901094	0.07	0.871426	0.0004	0.0033	0.0014	0.0014	0.0683	0.011	0.0051	0.0052	0.0037	0.0028	0.0896
SN	S5	13-34	E10HM32-140; BRAS068	0	16-10	E5HM40-205; BRMS015	0	28.76	6.24	-0.1	0.641039	-0.23	0.466401	0.29	0.184591	-0.51	0.115813	0.84	0.000158	-0.14	0.664782	-0.11	0.720931	0.14	0.741247	0.001	0.0026	0.0082	0.0127	0.0394	0.006	0.0056	0.0057	0.0036	0.0209	0.0567
SN	S6	3-30	IGF0172d; S13M08-1-155	0.02	9-66	pW123aH; P13M10-265	0.01	29.49	6.4	0.39	0.056047	-0.53	0.065817	0.42	0.046074	-0.07	0.834475	-0.03	0.880973	0.15	0.631777	-0.63	0.027219	0.21	0.638394	0.0066	0.0061	0.0077	0.0001	0.005	0.0055	0.0136	0.0057	0.0127	0.0078	0.0298
SN	S6	4-4	IGF3395d; IGF3391a	0	19-25	E8HM31-180; IGF5193b	0	57.77	12.54	-0.76	6.4e-05	0.03	0.898287	-0.19	0.235884	0.06	0.793085	0.26	0.112714	-0.3	0.173684	-0.47	0.030374	-0.04	0.900146	0.0251	0	0.0016	0.0001	0.0065	0.007	0.0098	0.005	0.0251	0.0017	0.0283
SN	S6	4-3	P7M1-205; IGF3395d	0.05	4-8	sN3514f; S13M08-1-195	0	64.33	13.96	-2.01	0.004167	-1.28	0.090535	1.37	0.050079	-1.06	0.176988	-1.63	0.021085	0.68	0.383161	-1.07	0.152816	1.25	0.142343	0.1757	0.0356	0.0816	0.0244	0.0628	0.0091	0.0153	0.0375	0.2113	0.106	0.1247
SN	S6	5-47	CNU268; P4M2-170	0	9-36	niab127; S09-130	0	22.73	4.93	0.12	0.477417	0.21	0.36245	-0.21	0.216082	-0.06	0.814424	-0.54	0.001405	0.38	0.127979	0.04	0.876179	-0.03	0.91756	0.0006	0.001	0.0019	0.0001	0.0113	0.0081	0.005	0.005	0.0016	0.002	0.0294
SN	S6	5-6	sN12353a; CNU286	0	12-29	sNRE30; 21FXTRAP10-1	0.01	27.94	6.06	-0.13	0.543869	-0.01	0.97681	0.21	0.29353	0.07	0.807629	-0.92	7e-06	-0.05	0.864799	-0.26	0.34619	0.24	0.560327	0.0007	0	0.0019	0.0001	0.0234	0.0051	0.0065	0.0059	0.0007	0.002	0.0409
SN	S6	7-30	HUA46; E10HM31-270	0	19-9	S03-105; P13M6-130	0.01	36.19	7.85	-0.15	0.470901	0.22	0.414482	-0.25	0.253462	0.22	0.410345	0.9	1.2e-05	0.16	0.562746	-0.01	0.985104	-0.03	0.945436	0.001	0.0011	0.0027	0.0011	0.0226	0.0056	0.005	0.005	0.0021	0.0038	0.0382
SN	S6	11-42	Ni2A12; IGF3202c	0	13-16	IGF0117a; Ol11G11b	0.02	29.27	6.35	-0.01	0.965737	0.46	0.058635	0.11	0.570819	0.32	0.231173	0.92	7e-06	-0.25	0.355824	-0.22	0.374413	-0.64	0.066119	0	0.0046	0.0005	0.0022	0.0234	0.0064	0.0061	0.0117	0.0046	0.0027	0.0476
SN	S6	13-14	E2HM32-420; S04M03-1-170	0.09	16-11	BRMS015; CB10010	0.03	27.36	5.94	-0.53	0.02431	0.2	0.562289	0.18	0.441347	-0.3	0.336178	0.25	0.275578	0.46	0.144525	0.75	0.02701	-0.08	0.870599	0.0122	0.0009	0.0014	0.002	0.0064	0.0096	0.0172	0.0051	0.0131	0.0034	0.0383
SN	S6	15-12	pW243; SA02	0.02	19-20	E2HM34-260; sNRG42	0	26.8	5.82	0.41	0.027936	-0.27	0.290755	-0.35	0.094512	-0.17	0.51066	-0.48	0.008079	-0.62	0.019776	-0.16	0.512165	0.22	0.549521	0.0073	0.0016	0.0053	0.0006	0.01	0.0134	0.0056	0.0058	0.0089	0.0059	0.0348
SN	S6	16-16	Na12E01a; CB10234	0	19-25	E8HM31-180; IGF5193b	0	29.71	6.45	0.01	0.938429	0.01	0.964876	-0.49	0.008665	0.26	0.29649	-0.23	0.218349	0.55	0.027076	-0.09	0.723921	-0.27	0.416128	0	0	0.0104	0.0015	0.0062	0.0116	0.0052	0.0062	0	0.0119	0.0292
SP	N6	1-3	P10M10-285; niab106	0	4-30	E9HM31-80; Ol10B01	0	40.95	8.89	-209.58	0.087219	130.44	0.404793	98.73	0.401642	1.86	0.99089	627.55	0	269.74	0.094653	107.79	0.495402	-278.02	0.209891	0.0055	0.0011	0.0012	0	0.0268	0.0066	0.0027	0.0057	0.0066	0.0012	0.0418
SP	N6	3-30	IGF0172d; S13M08-1-155	0.02	12-30	21FXTRAP10-1; S14M06-98	0.01	22.16	4.81	121.43	0.535106	31.07	0.908325	-58.35	0.758732	143.41	0.570842	-636.57	0.001102	-16.22	0.949011	178.48	0.498321	-136.09	0.706481	0.0019	0.0001	0.0004	0.0013	0.0275	0.002	0.004	0.0029	0.002	0.0017	0.0364
SP	N6	3-51	CNU370; CNU371	0	7-11	P10M6-500; P5M5-380	0.02	24.94	5.41	-294.18	0.018371	-112.77	0.51925	292.03	0.01834	114.62	0.534043	451.91	0.000342	509.33	0.005939	-128.09	0.459738	99.98	0.70583	0.0109	0.0008	0.0107	0.0008	0.0149	0.0183	0.003	0.0025	0.0117	0.0115	0.0387
SP	N6	4-25	P10M22-360; HUA39	0.03	5-11	P01M22-270; E10HM34-270	0	26.77	5.81	98.41	0.537626	-605.22	0.005799	-109.97	0.483208	-203.56	0.318562	523.3	0.001041	-53.26	0.791448	71.62	0.746155	607.73	0.035425	0.0012	0.0231	0.0015	0.0026	0.0193	0.0022	0.0023	0.0195	0.0243	0.0041	0.0433
SP	N6	5-9	CNU257; BRAS063	0	5-35	W161-2b; E4HM40-195	0	27.35	5.93	142.72	0.431082	296.02	0.195006	-96.13	0.597601	41.43	0.850884	-458.41	0.011763	-268.27	0.221586	-226.42	0.315725	-288.79	0.310684	0.0026	0.0055	0.0012	0.0001	0.0152	0.0055	0.0045	0.0065	0.0081	0.0013	0.0317
SP	N6	5-1	sNRD03; P01M22-200	0	15-8	IGF1017E; P10M10-330	0.01	24.37	5.29	-102.62	0.405865	454.8	0.008077	-21.54	0.863541	364.83	0.044109	489.18	6.8e-05	230.73	0.20124	-16.53	0.922615	-731.28	0.002926	0.0013	0.013	0.0001	0.0084	0.0171	0.0054	0.002	0.0273	0.0143	0.0085	0.0518
SP	N6	6-41	Na12H07; P2M9-190	0	10-35	IGF5108e; P1M8-120	0.01	22.17	4.81	-71.38	0.658878	5.53	0.975608	517.44	0.000194	128.29	0.503978	-286.18	0.042326	-258.7	0.185322	-371.81	0.045868	36.04	0.890501	0.0006	0	0.0337	0.001	0.0072	0.0062	0.0107	0.0021	0.0006	0.0347	0.0262
SP	N6	6-6	BRMS027; CB10143	0	17-18	glu8; S01-275	0.08	22.46	4.87	257.64	0.140008	266.16	0.208501	454.96	0.008282	284.85	0.209885	-564.49	0.001139	-340.74	0.131557	-510.78	0.014338	-791.79	0.008374	0.0084	0.0045	0.0261	0.0051	0.0221	0.0093	0.0184	0.0316	0.0129	0.0312	0.0814
SP	N6	8-15	CNU090; P04M21-170	0	11-47	S10-140; S10M16-2-250	0	25	5.43	173.77	0.173075	-296.78	0.054317	0.94	0.993567	17.57	0.915872	357.96	0.001219	-365.28	0.025711	-4.66	0.97509	-128.27	0.578032	0.0038	0.0056	0	0	0.0101	0.0104	0.002	0.0028	0.0094	0	0.0253
SP	N6	12-34	Na12C03; Na12E03	0.1	14-33	E10HM32-250; S10M03-1-250	0.02	23.55	5.11	431.75	0.013314	466.05	0.048569	-39.02	0.821977	527.7	0.033037	587.41	0.000809	-560.01	0.023562	-201	0.395252	-530.72	0.125893	0.0235	0.0137	0.0002	0.0176	0.0237	0.0218	0.0045	0.0153	0.0372	0.0178	0.0653
SP	S5	3-70	P11M09-195; IGF0568c'	0	14-1	S04-340; S15M04-2-270	0.04	22.24	4.83	110.74	0.20936	-5.34	0.963388	129.27	0.136018	-80.83	0.537878	6.64	0.939244	22.87	0.864459	-341.78	0.002917	204.75	0.23692	0.0069	0	0.0094	0.0018	0.002	0.0021	0.0347	0.0108	0.0069	0.0112	0.0496
SP	S5	6-2	P13M9-350; pW217	0	14-25	P2M10-205; P2M10-305	0	22.23	4.82	-116.72	0.158698	31.11	0.777457	70.34	0.411933	-77.27	0.500054	309.97	0.000201	255.24	0.022313	-173.55	0.109707	63.96	0.678537	0.0076	0.0003	0.0028	0.0017	0.0289	0.0202	0.0104	0.0029	0.0079	0.0045	0.0624
SP	S5	7-1	IGF2021z; P13M6-230	0.01	7-41	FTin1-a; IGF1226a	0.04	60.66	13.16	239.45	0.023099	-367.61	0.01668	172.38	0.096829	-265.51	0.074293	-214.81	0.036252	182.03	0.232767	-153.03	0.30451	364.99	0.088648	0.0321	0.0378	0.0166	0.0197	0.0149	0.0113	0.0085	0.03	0.0699	0.0363	0.0647
SP	S5	11-34	S13M08-1-190; S04M03-1-210	0	19-23	S10M03-1-235; S12M03-2-200	0	23.65	5.13	-16.78	0.858691	8.56	0.940197	38.9	0.703215	-58.02	0.625204	-371.57	5.3e-05	-37.12	0.756652	178.44	0.117677	48.18	0.764447	0.0002	0	0.0008	0.0009	0.0406	0.0024	0.0109	0.0025	0.0002	0.0017	0.0564
SP	S5	13-37	Ol13C12; IGF0235b	0.02	19-18	S13M08-1-110; P8M8-150	0	22.59	4.9	258.87	0.201183	41.75	0.822375	287.94	0.048975	-49.45	0.816841	375.14	0.062976	-51.61	0.861346	-35.63	0.846174	73.15	0.793091	0.0375	0.0005	0.0464	0.0007	0.0414	0.0027	0.0024	0.0031	0.038	0.0471	0.0496
SP	S5	15-2	Ol10B02; S10M16-2-180	0.05	19-16	SA30; S15M04-2-92	0.01	51.81	11.24	82.82	0.322889	151.94	0.2004	-229.08	0.112414	286.84	0.015816	-483.99	0	-21.76	0.851664	88.93	0.439152	-342.24	0.046109	0.0038	0.0065	0.0294	0.023	0.0675	0.0021	0.0042	0.0266	0.0103	0.0524	0.1004
SP	S6	1-25	EST156a; pW145	0.01	1-32	E5HM31-505; S10M16-2-130	0	28.59	6.2	-396.71	0.089608	-37.63	0.898105	494.7	0.037507	1.36	0.996296	-498.64	0.033263	362.85	0.154827	-508.92	0.084619	-170.33	0.604952	0.0559	0.0003	0.0869	0	0.0461	0.0152	0.028	0.0067	0.0562	0.0869	0.096
SP	S6	2-16	IGF1086e; S04M03-1-180	0.02	13-23	P13M8-600; IGF1141f	0	23.46	5.09	-135.84	0.126088	281.18	0.009954	-186.8	0.02121	227.11	0.049819	-363.68	1.6e-05	227.16	0.051216	211.3	0.055896	-300.11	0.052229	0.0066	0.014	0.0124	0.0092	0.0255	0.0112	0.0099	0.014	0.0206	0.0216	0.0606
SP	S6	3-46	CNU002; S02-130	0	9-70	P13M10-260; CNU148	0.01	25.8	5.6	-171.42	0.056274	-52.55	0.604671	60.64	0.420336	-180.33	0.085036	211.11	0.003656	105.6	0.317706	3.29	0.974033	9.74	0.946061	0.0104	0.0005	0.0013	0.0058	0.0099	0.004	0.002	0.002	0.0109	0.0071	0.0179
SP	S6	4-6	sN2025; pX129b	0.01	18-9	MR64; sN11670a	0.01	23.93	5.19	-22.93	0.718458	296.68	0.002215	33.25	0.625159	178.16	0.04321	150.89	0.01738	44.31	0.611476	97.48	0.32833	-201.1	0.132544	0.0002	0.0156	0.0004	0.0056	0.006	0.0023	0.0037	0.0074	0.0158	0.006	0.0194
SP	S6	5-8	S05M05-170; CNU257	0.01	17-15	IGF9014c; pW179a	0	52.9	11.48	110.65	0.134934	-215.02	0.051292	76.24	0.322691	31.1	0.755623	435.89	0	-141.86	0.159349	51.58	0.644077	123.89	0.395185	0.0043	0.0082	0.0021	0.0002	0.0357	0.0056	0.0025	0.004	0.0125	0.0023	0.0478
SP	S6	7-11	P10M6-500; P5M5-380	0	18-3	Ol12G04; SA82	0	43.62	9.46	91.65	0.124002	29.95	0.710463	-216.56	0.000208	-28.18	0.716611	-110.67	0.051491	40.87	0.589456	-0.36	0.996251	98.72	0.364854	0.003	0.0002	0.0167	0.0001	0.0052	0.0033	0.003	0.0043	0.0032	0.0168	0.0158
SP	S6	8-2	scd2; pW184	0.07	11-43	IGF3202c; pW190b	0	27.37	5.94	-104.37	0.201849	-45.39	0.711673	180.1	0.035709	-8.63	0.939626	280.76	0.000945	113.55	0.323609	-257.2	0.03996	232.54	0.158646	0.0039	0.0004	0.0115	0	0.016	0.0043	0.0137	0.0092	0.0043	0.0115	0.0432
SP	S6	9-3	IGF5222b; IGF5385f	0	14-13	S09-200; pW259	0.02	27.37	5.94	-28.25	0.64296	72.44	0.371684	52.2	0.396664	127.68	0.142167	315.43	0	17.41	0.840816	-49.45	0.544531	-86.93	0.467002	0.0003	0.0009	0.001	0.0029	0.0197	0.0021	0.0024	0.003	0.0012	0.0039	0.0272
SP	S6	11-14	IGF0178b; IGF2105a	0	13-16	IGF0117a; Ol11G11b	0	25.44	5.52	114.27	0.135011	86.95	0.359329	55.08	0.464817	-83.41	0.378932	163.28	0.027857	-82.51	0.388214	-248.77	0.007586	-28.03	0.821757	0.0046	0.0013	0.0011	0.0012	0.0067	0.0032	0.013	0.0021	0.0059	0.0023	0.025
SP	S6	13-16	IGF0117a; Ol11G11b	0.03	19-12	Na10C01c; niab022	0	29.21	6.34	-61.99	0.318177	-148.3	0.074029	8.72	0.884429	-36.49	0.670576	-278.83	3e-06	-31.92	0.698522	-54.96	0.50291	44.88	0.710899	0.0014	0.0039	0	0.0002	0.0158	0.0022	0.0025	0.0023	0.0053	0.0002	0.0228
SP	S6	13-30	Na10G06b; S14M06-90	0	13-41	IGF1152z; 35RXTRAP10-1	0.02	29.2	6.34	-178.91	0.18045	250.69	0.104999	157.05	0.236052	164.75	0.318797	425.51	0.001758	42.73	0.791539	-197.03	0.18769	-340.14	0.085659	0.0114	0.0112	0.0088	0.0048	0.0341	0.0023	0.0081	0.0185	0.0226	0.0136	0.063
SP	S6	15-1	E6HM31-470; Ol10B02	0.06	16-5	sR12387; pW134	0	57.51	12.48	109.68	0.120174	-100.42	0.314046	304.17	1.4e-05	-174.42	0.056519	-29.62	0.671318	-98.27	0.276517	-48.98	0.61789	265.68	0.046736	0.0043	0.0018	0.0329	0.0054	0.0022	0.0037	0.0024	0.0114	0.0061	0.0383	0.0197
SP	S6	18-17	IGF1048c; CB10028	0	19-2	CB10064; S16M07-1-160	0.03	28.92	6.28	-23.52	0.725764	113.03	0.225582	-33.3	0.624945	163.75	0.068907	-267.15	0.00012	110.36	0.218822	54.75	0.54657	-63.93	0.624368	0.0002	0.0023	0.0004	0.0048	0.0147	0.0042	0.0025	0.0025	0.0025	0.0052	0.0239
SW	N6	1-53	EST98b; S13M08-1-70	0	18-9	MR64; sN11670a	0	34.18	7.42	0.03	0.139812	-0.02	0.417273	-0.02	0.430476	0.01	0.653895	-0.1	1e-06	0.01	0.82944	0.02	0.3923	-0.01	0.878933	0.0023	0.0005	0.001	0.0001	0.0135	0.0011	0.0015	0.0011	0.0028	0.0011	0.0172
SW	N6	1-28	S15M04-2-330; sR11990a	0.01	13-9	pX141bH; S15M04-2-102	0	38.8	8.42	0.08	0.012906	-0.14	0.005516	-0.08	0.034209	-0.1	0.021084	-0.14	1.6e-05	-0.01	0.881778	0.07	0.159496	0.11	0.082615	0.016	0.0246	0.016	0.0125	0.0256	0.0011	0.0071	0.0124	0.0406	0.0285	0.0462
SW	N6	2-7	S10M03-1-200; P04M21-280	0	14-30	E4HM31-420; P14M3-270	0	24.45	5.31	-0.04	0.085749	0.02	0.605118	-0.02	0.532982	0.01	0.783686	-0.08	0.001588	0.01	0.733483	-0.01	0.643815	-0.01	0.860755	0.004	0.0005	0.001	0.0001	0.01	0.0021	0.0021	0.0021	0.0045	0.0011	0.0163
SW	N6	2-16	IGF1086e; S04M03-1-180	0.01	5-32	CNU325; CNU206	0	43.85	9.51	-0.03	0.38765	0.03	0.431771	-0.08	0.011178	-0.01	0.739629	-0.1	0.001404	-0.05	0.15828	0.03	0.396706	-0.05	0.292726	0.0023	0.0011	0.016	0.0001	0.0135	0.0041	0.0021	0.0033	0.0034	0.0161	0.023
SW	N6	3-72	Na14G02; Na10B11	0.01	19-3	S16M07-1-160; P4M4-100	0.07	37.94	8.23	-0.01	0.750177	-0.07	0.186902	0.07	0.046287	-0.08	0.118018	-0.11	0.000859	0.11	0.016465	-0.04	0.427609	0.11	0.1724	0.0003	0.0061	0.0123	0.008	0.0162	0.0162	0.003	0.0124	0.0064	0.0203	0.0478
SW	N6	4-1	E6HM31-400; P7M1-275	0.01	6-6	BRMS027; CB10143	0.01	26.32	5.71	-0.06	0.065027	-0.11	0.046778	0	0.898347	-0.03	0.442113	0.08	0.003235	0.02	0.585308	0.07	0.172414	0.11	0.119554	0.009	0.0152	0	0.0011	0.009	0.0015	0.0071	0.0124	0.0242	0.0011	0.03
SW	N6	5-57	BRMS007; IGF9007a	0	10-31	Na10D11; P11M10-140	0	25.77	5.59	0.03	0.081022	-0.08	0.002894	0.02	0.374032	0	0.885637	0.05	0.012672	0.01	0.696542	0.03	0.291576	0.04	0.322437	0.0023	0.008	0.001	0	0.0051	0.0021	0.0031	0.0035	0.0103	0.001	0.0138
SW	N6	8-8	niab90; RA2E12	0	9-9	P01M22-380; E2HM32-240	0	63.79	13.84	0.2	0	0.02	0.512187	0.03	0.078131	0.08	0.009653	0.05	0.018287	-0.11	3.3e-05	-0.02	0.373913	-0.06	0.104701	0.1002	0.0005	0.0023	0.008	0.0041	0.0162	0.0015	0.0044	0.1007	0.0103	0.0262
SW	N6	9-9	P01M22-380; E2HM32-240	0	9-20	pW233a; P13M6-390	0	36.05	7.82	-0.03	0.523425	-0.08	0.199708	0.06	0.254259	-0.11	0.089378	-0.19	0.000664	0	0.978616	-0.09	0.143403	0.1	0.16462	0.0023	0.008	0.009	0.0152	0.0452	0	0.0049	0.0118	0.0103	0.0242	0.0619
SW	N6	11-42	Ni2A12; IGF3202c	0	13-26	P10M8-150; IGF2522e	0	22.56	4.9	0.03	0.122525	0.03	0.282832	0.01	0.792761	0.01	0.650991	0.09	0.00029	-0.05	0.107481	-0.02	0.586071	0	0.984495	0.0023	0.0011	0.0003	0.0001	0.0111	0.0041	0.0015	0.001	0.0034	0.0004	0.0177
SW	S5	1-57	EST165; P14M3-550	0	11-51	S08M15-85; sS1867A	0.01	32.76	7.11	-0.1	0.000735	-0.02	0.564591	0.02	0.459794	-0.01	0.739147	0.08	0.008278	0.04	0.363282	0.03	0.39042	0.08	0.207384	0.0272	0.0005	0.0011	0.0001	0.0097	0.0032	0.0022	0.0075	0.0277	0.0012	0.0226
SW	S5	1-1	P8M8-220; P2M8-605	0.03	6-10	IGF1027b; pW199	0	31.07	6.74	0.02	0.60661	0.04	0.334902	0.08	0.006819	0.1	0.009955	0.04	0.200387	0.01	0.772893	0	0.98884	-0.17	0.004513	0.0011	0.0022	0.0174	0.0136	0.0032	0.0011	0.001	0.0305	0.0033	0.031	0.0358
SW	S5	2-8	P04M21-280; Na10B10	0	12-26	sORA43; SA42	0.04	22.41	4.86	-0.05	0.193772	-0.01	0.843564	-0.04	0.164866	-0.03	0.564701	-0.13	2e-05	0.02	0.625309	0.04	0.315984	0.05	0.373436	0.0068	0.0001	0.0043	0.0012	0.024	0.0015	0.0032	0.0035	0.0069	0.0055	0.0322
SW	S5	3-46	CNU002; S02-130	0	16-1	CB10278; PA28	0.01	33.11	7.18	-0.14	3.2e-05	0.07	0.080392	0.04	0.196663	0.05	0.294175	0	0.920111	0.12	0.008473	-0.02	0.713169	-0.09	0.136144	0.0533	0.0067	0.0043	0.0034	0.001	0.0206	0.0015	0.0093	0.06	0.0077	0.0324
SW	S5	3-72	Na14G02; Na10B11	0	6-8	P1M9-350; IGF1027z	0	38.01	8.25	-0.1	0.00104	-0.06	0.120256	0.02	0.468766	-0.11	0.004869	0.14	6e-06	0.07	0.056012	0	0.94489	0.09	0.07016	0.0272	0.0049	0.0011	0.0164	0.0276	0.0077	0.001	0.0093	0.0321	0.0175	0.0456
SW	S5	3-29	E4HM31-190; IGF0172d	0.03	9-20	pW233a; P13M6-390	0	50.77	11.02	-0.12	0.001836	0.03	0.574854	0.01	0.70436	-0.09	0.072757	0.1	0.006561	0.11	0.019918	0.03	0.6099	0.12	0.079331	0.0391	0.0012	0.0003	0.011	0.0146	0.0174	0.0022	0.0157	0.0403	0.0113	0.0499
SW	S5	4-1	E6HM31-400; P7M1-275	0.02	11-5	CB10208; IGF2026c	0	35.14	7.63	0.03	0.481871	-0.16	0.030055	-0.15	0.000434	-0.14	0.010935	-0.1	0.009292	-0.1	0.050478	0.14	0.045279	0.25	0.007815	0.0024	0.0348	0.0612	0.0266	0.0136	0.0136	0.0266	0.0637	0.0372	0.0878	0.1175
SW	S5	9-9	P01M22-380; E2HM32-240	0	14-13	S09-200; pW259	0	26.28	5.7	0.01	0.671208	-0.05	0.189771	0.01	0.83112	-0.03	0.433662	-0.11	1.9e-05	-0.02	0.515414	-0.03	0.38436	0	0.939605	0.0003	0.0034	0.0003	0.0012	0.0174	0.0015	0.0022	0.001	0.0037	0.0015	0.0221
SW	S6	1-33	S10M16-2-130; S12M03-2-115	0	15-1	E6HM31-470; Ol10B02	0	23.19	5.03	-0.03	0.251364	-0.02	0.510213	-0.01	0.557554	0.01	0.836135	-0.09	5.3e-05	0.03	0.374791	-0.02	0.419181	0.03	0.405946	0.0027	0.0006	0.0003	0.0001	0.013	0.0023	0.0016	0.002	0.0033	0.0004	0.0189
SW	S6	1-20	S12M03-2-85; niab107	0.02	9-44	S13M08-1-500; P07M22-560	0.01	79.82	17.32	0	0.956791	-0.03	0.325394	0.19	0	-0.02	0.584136	0.07	0.004608	0.04	0.249228	-0.11	0.002313	0.08	0.134502	0	0.0013	0.107	0.0006	0.0083	0.0034	0.0189	0.0081	0.0013	0.1076	0.0387
SW	S6	3-8	niab102; pw189	0	14-32	E7HM31-390; E10HM32-250	0	22.12	4.8	0.06	0.031379	0.05	0.146168	0.01	0.597662	0.04	0.220028	0.07	0.006728	-0.03	0.463921	0.01	0.736134	-0.05	0.245159	0.0107	0.0037	0.0003	0.0024	0.0083	0.0023	0.0011	0.0038	0.0144	0.0027	0.0155
SW	S6	3-47	S02-130; CNU215	0.02	12-20	SA12a; P5M5-1000	0.01	32.01	6.95	0.01	0.725105	0.05	0.126807	0	0.925952	0	0.938617	-0.09	3.1e-05	-0.01	0.762441	-0.07	0.029041	-0.03	0.54862	0.0003	0.0037	0	0	0.013	0.0011	0.0083	0.002	0.004	0	0.0244
SW	S6	4-26	HUA39; CNU360	0.04	6-44	pW258; IGF0568e	0	45.53	9.88	-0.03	0.264053	0.06	0.111036	0.06	0.039554	0.03	0.368183	-0.08	0.002894	-0.06	0.085254	-0.09	0.022398	-0.02	0.758775	0.0027	0.0053	0.0107	0.0013	0.0105	0.0063	0.013	0.0014	0.008	0.012	0.0312
SW	S6	4-3	P7M1-205; IGF3395d	0.04	4-14	em2(FT); P6M5-220	0	22.85	4.96	-0.16	0.005517	-0.16	0.01405	0.15	0.010682	-0.18	0.004885	-0.11	0.050317	0.2	0.00163	-0.16	0.011835	0.15	0.045159	0.0759	0.038	0.0667	0.048	0.0179	0.035	0.0224	0.0304	0.1139	0.1147	0.1057
SW	S6	6-17	Ol10D01; pW123bH	0.01	19-10	P13M6-130; E9HM31-280	0	30.38	6.59	0.02	0.494057	-0.06	0.063651	0.05	0.018691	0	0.97108	0.09	1.2e-05	-0.02	0.540601	-0.05	0.08861	0.03	0.517256	0.0012	0.0053	0.0074	0	0.013	0.0016	0.0047	0.002	0.0065	0.0074	0.0213
SW	S6	9-44	S13M08-1-500; P07M22-560	0.01	9-67	P13M10-265; IGF1139d	0.05	72.8	15.8	0.05	0.112688	-0.02	0.687076	0.02	0.649159	-0.03	0.546872	-0.11	0.000432	0.09	0.061948	-0.08	0.054743	0.03	0.68677	0.0074	0.0006	0.0012	0.0013	0.0189	0.0124	0.01	0.002	0.008	0.0025	0.0433
SW	S6	12-2	Ol11H09; S14M08-2-235	0	13-15	S04M03-1-170; IGF0117a	0.09	37.81	8.2	-0.03	0.278363	-0.06	0.093973	0.06	0.030762	0.01	0.882026	0.02	0.391906	0	0.985024	-0.01	0.715032	0.13	0.007809	0.0027	0.0053	0.0107	0.0001	0.0016	0.001	0.0011	0.0198	0.008	0.0108	0.0235
SW	S6	14-8	IGF3310l; IGF5702d	0.01	19-6	P5M5-150; IGF1072c	0	37.14	8.06	0.02	0.472984	-0.02	0.581161	0.03	0.175844	-0.03	0.36916	-0.1	2.1e-05	-0.02	0.485075	0.01	0.84319	-0.03	0.428329	0.0012	0.0006	0.0027	0.0013	0.0158	0.0016	0.0011	0.002	0.0018	0.004	0.0205
SY	N6	1-29	sR11990a; RA2G09	0.04	4-18	E8HM31-160; niab48	0.02	38.49	8.35	172.67	0.003661	-40.56	0.597786	102.73	0.073708	6.36	0.936475	116.71	0.040873	-31.38	0.693527	-152.24	0.043773	122.34	0.282248	0.0398	0.0011	0.0141	0	0.0141	0.0057	0.0205	0.0125	0.0409	0.0141	0.0528
SY	N6	2-6	P10M8-130; S10M03-1-200	0.02	13-7	pX141aE; S02-360	0	23.54	5.11	-88.32	0.130542	188.66	0.020542	-14.69	0.800278	195	0.008672	-108.41	0.064759	0.67	0.992583	-15.6	0.848011	-285.16	0.008637	0.0104	0.0237	0.0003	0.0254	0.0128	0.005	0.0052	0.0457	0.0341	0.0257	0.0687
SY	N6	3-5	niab116; FLC3-1-2	0	4-23	P14M3-420; P10M22-380	0	26.45	5.74	12	0.826624	46.81	0.498406	13.09	0.813441	-24.07	0.725624	-191.14	0.000581	54.54	0.430431	-7	0.920427	-10.18	0.910372	0.0002	0.0015	0.0002	0.0004	0.0294	0.007	0.005	0.0051	0.0017	0.0006	0.0465
SY	N6	4-29	CNU256; E9HM31-80	0.01	16-25	E1HM34-380; S10M03-1-80	0.01	28.85	6.26	-138.92	0.009565	-129.93	0.070839	157.29	0.003645	-65.34	0.337368	-50.26	0.35538	184.49	0.007438	-40.37	0.574772	49.94	0.595194	0.0257	0.0113	0.033	0.0028	0.0067	0.0277	0.0061	0.0062	0.037	0.0358	0.0467
SY	N6	11-2	E10HM32-40; IGF2041E	0	12-32	P13M8-375; P7M1-90	0	30.56	6.63	55.03	0.198038	-116.39	0.044557	6.79	0.872924	9.37	0.867698	174.3	4.8e-05	-107.31	0.057069	-15.85	0.785824	92.16	0.238223	0.004	0.009	0.0001	0.0001	0.0253	0.0127	0.0052	0.0092	0.013	0.0002	0.0524
SY	N6	13-16	IGF0117a; Ol11G11b	0.03	19-20	E2HM34-260; sNRG42	0	40.48	8.78	-151.9	0.000115	-78.12	0.144474	59.39	0.122156	-82.35	0.143661	-205.86	0	125.91	0.027026	7.17	0.893961	117.65	0.136833	0.0308	0.0041	0.0047	0.0045	0.0333	0.0156	0.005	0.0119	0.0349	0.0092	0.0658
SY	S5	4-7	pX129b; sN3514f	0	19-18	S13M08-1-110; P8M8-150	0	26.59	5.77	11.42	0.650027	91.28	0.010222	18.86	0.469347	-22.2	0.530307	66.25	0.009327	-48.57	0.161122	-4.64	0.894972	-3.69	0.943439	0.0008	0.0265	0.0023	0.0016	0.019	0.0125	0.0051	0.005	0.0273	0.0039	0.0416
SY	S5	5-37	S08M15-132; P7M9-115	0.01	19-5	E9HM40-220; P5M5-150	0	35.64	7.73	27.06	0.392204	-8.24	0.847101	122.58	7.1e-05	45.91	0.25984	-113.11	0.000203	-36.25	0.374476	-59.56	0.158757	-32.59	0.578173	0.0047	0.0002	0.0957	0.0067	0.0458	0.0092	0.0163	0.0075	0.0049	0.1024	0.0788
SY	S5	9-63	CNU008; niab33	0	14-29	24RXTRAP7-2A; E4HM31-420	0	35.62	7.73	-56.46	0.072209	36.33	0.362651	-18.05	0.547811	60.03	0.139304	-130.94	3e-05	68.25	0.093939	-3.57	0.928469	-24.57	0.651898	0.0203	0.0042	0.0021	0.0115	0.0596	0.0198	0.005	0.0064	0.0245	0.0136	0.0908
SY	S6	1-28	S15M04-2-330; sR11990a	0.01	1-55	E10HM34-230; niab091	0	25.52	5.54	3.94	0.917095	122.68	0.017161	64.06	0.095314	48.04	0.322059	9.32	0.806162	23.7	0.619938	-112.42	0.027678	-70.42	0.288987	0.0001	0.0401	0.0218	0.0061	0.0052	0.0063	0.0339	0.0158	0.0402	0.0279	0.0612
SY	S6	3-8	niab102; pw189	0.02	11-10	P7M5-285; E1HM34-150	0	32.72	7.1	-42.72	0.138638	32.95	0.393887	22.27	0.435957	-29.67	0.437426	70.58	0.012141	39.52	0.300253	-45.95	0.23212	-21.15	0.683175	0.0097	0.0029	0.0026	0.0023	0.0183	0.0092	0.0106	0.0059	0.0126	0.0049	0.044
SY	S6	5-8	S05M05-170; CNU257	0	17-15	IGF9014c; pW179a	0	39.63	8.6	16.31	0.501996	-60.15	0.065833	-1.56	0.947541	-32.6	0.319723	134.01	0	13.42	0.6913	35.2	0.280057	92.17	0.036475	0.0014	0.0096	0	0.0028	0.0528	0.0055	0.0083	0.022	0.011	0.0028	0.0886
SY	S6	9-64	niab33; pW123bE	0.01	16-13	IGF3380b; HUA64-2	0	34.01	7.38	-5.46	0.851679	18.94	0.629545	-60.93	0.046606	67.76	0.069284	62.86	0.029427	-55.38	0.126832	27.13	0.480352	48.64	0.334524	0.0002	0.001	0.0198	0.0122	0.0155	0.0132	0.007	0.0097	0.0012	0.032	0.0454
SY	S6	10-35	IGF5108e; P1M8-120	0	16-28	E8HM31-270; E8HM40-290	0.07	27.46	5.96	52.5	0.047209	-8.22	0.815449	14.91	0.568644	-35.38	0.339802	97.44	0.000238	-40.42	0.279183	26.11	0.453788	45.5	0.36299	0.0147	0.0002	0.0012	0.0033	0.0303	0.0093	0.0068	0.0091	0.0149	0.0045	0.0555
SY	S6	13-16	IGF0117a; Ol11G11b	0	19-21	sNRG42; Na12G04	0.01	36.87	8	12.03	0.55815	-19.14	0.511109	-21.17	0.339021	-34.57	0.277894	-109.25	0	-26.7	0.396618	28.08	0.33324	-2.85	0.947491	0.0008	0.001	0.0024	0.0032	0.0368	0.0069	0.0071	0.005	0.0018	0.0056	0.0558
SY	S6	14-31	P14M3-270; E7HM31-390	0	16-17	CB10234; E2HM32-340	0	24.4	5.29	21.12	0.417978	-10.51	0.764529	-20.9	0.433053	15.08	0.646399	-71.36	0.005312	-39.73	0.229404	40.65	0.246179	46.49	0.304944	0.0024	0.0003	0.0023	0.0006	0.0186	0.0092	0.0094	0.0093	0.0027	0.0029	0.0465
SY	S6	18-19	S10-170; S16M10-165	0.04	19-1	E1HM31-90; CB10064	0.07	25.94	5.63	52.61	0.043434	49.27	0.191743	-16.17	0.532697	39.28	0.299607	-73.67	0.004552	-56.19	0.127382	4.65	0.902689	-10.53	0.855932	0.0147	0.0065	0.0014	0.0041	0.0194	0.0134	0.0051	0.0052	0.0212	0.0055	0.0431
