# Supplementary material for: A Dynamic and Complex Network Regulates the Heterosis of Yield-Correlated Traits in Rapeseed (Brassica napus L.)
Source: PLoS One. 2011 Jul 1;6(7):e21645. doi: 10.1371/journal.pone.0021645 (PMC3128606; doi:10.1371/journal.pone.0021645)
Supplement: Table S5 — Comparison of the trait performance of genotypes for each identified QTL and epistatic interaction for 15 yield-correlated traits. (XLS) [file pone.0021645.s005.xls]

## Sheet: Supplemental table 5A
Supplemental Table 5A Comaprison of the trait performance of the three genotypes (H:heterozygote;N:ningyou7 homozygote;T:tapidor homozygote) of each identified QTL for 15 yield-correlated traits
Identified QTL	Experiments	Linkage group	Trait	Position	Heterozygote performance	Ningyou7 genotype performance	Tapidor geneotype performance	Max1	Max2	Max3
qBN03	N6R	A01	BN	64.8	9.40502	9.78286	9.34258	N	H	T
qBN09	S5R	A03	BN	74.4	7.38212	7.00663	7.63803	T	H	N
qBN13	S6R	A03	BN	124.6	5.35546	5.21305	5.43123	T	H	N
qBN14	S6R	A05	BN	60.9	5.29223	5.33844	5.44742	T	N	H
qBN16	N6R	A05	BN	73	9.44611	9.41716	9.64422	T	H	N
qBN22	N6R	A07	BN	22.3	9.46704	9.57089	9.53171	N	T	H
qBN27	S6R	A07	BN	68.3	5.28186	5.4535	5.15237	N	H	T
qBN29	S6R	A07	BN	79.7	5.20033	5.41195	5.37873	N	T	H
qBN30	S6R	C03	BN	23.9	5.43068	5.45168	5.21246	N	H	T
qBN33	S6R	C08	BN	5	5.32261	5.449	5.17865	N	H	T
qBN35	N6R	C08	BN	8.1	9.46722	9.75435	9.336	N	H	T
qBY01	N6R	A01	BY	6.9	5180.6	5400.02	5103.88	N	H	T
qBY02	N6R	A01	BY	55.5	5207.55	5189.31	5388.58	T	H	N
qBY03	S6R	A01	BY	83.2	3692.23	3681.38	3731.5	T	H	N
qBY04	S6R	A03	BY	77.2	3676.68	3598.93	3828	T	H	N
qBY05	S6R	A03	BY	87.3	3716.57	3553.29	3799.91	T	H	N
qBY06	S6R	A03	BY	96.7	3743.93	3584.24	3776.16	T	H	N
qBY10	S6R	A09	BY	62.6	3711.56	3636.71	3643.86	H	T	N
qBY11	S6R	A09	BY	70.7	3667.69	3762.38	3708.75	N	T	H
qBY14	N6R	A10	BY	112.2	5227.44	5026.95	5382.03	T	H	N
qBY16	N6R	C03	BY	30.4	5361.26	5421.67	5069.38	N	H	T
qDT01	S6R	A01	DT	62.6	52.951	53.4689	52.9776	N	T	H
qDT05	S6R	A02	DT	14.3	52.6918	53.2411	51.3097	N	H	T
qDT08	S6R	A02	DT	26.6	52.9409	53.3461	52.6939	N	H	T
qDT09	N6R	A02	DT	49.1	54.2705	54.586	53.7365	N	H	T
qDT12	S6R	A03	DT	67.3	53.1111	53.6156	52.6014	N	H	T
qDT16	S6R	A03	DT	76.4	53.125	53.8137	52.3227	N	H	T
qDT17	S5R	A03	DT	77	47.8531	47.7597	47.2562	H	N	T
qDT18	S6R	A03	DT	86.8	52.966	53.3651	52.6107	N	H	T
qDT19	N6R	A03	DT	88.3	54.3375	54.4981	54.0976	N	H	T
qDT20	N6R	A08	DT	74	54.1351	54.0349	54.6394	T	H	N
qDT21	N6R	A09	DT	62.6	54.491	54.3498	54.0785	H	N	T
qDT23	N6R	A09	DT	68.1	54.3224	54.588	53.967	N	H	T
qDT24	S6R	A09	DT	68.1	52.8503	53.3361	52.75	N	H	T
qDT27	N6R	A09	DT	72.4	54.3017	54.6604	54.0707	N	H	T
qDT28	S5R	A09	DT	72.9	47.8218	47.9025	47.0328	N	H	T
qDT29	S6R	A09	DT	74.3	53.033	53.2996	52.811	N	H	T
qDT32	S5R	A09	DT	80.7	47.9272	48.1215	47.2551	N	H	T
qDT33	S6R	A09	DT	80.7	52.9355	53.1949	52.9472	N	T	H
qDT34	N6R	A09	DT	82.8	54.2606	54.6624	53.9043	N	H	T
qDT36	S6R	A10	DT	108.2	53.0994	53.4413	52.6966	N	H	T
qDT37	N6R	C01	DT	19.3	54.3248	54.247	54.6667	T	H	N
qDT39	N6R	C01	DT	43.8	54.1885	54.5729	54.1638	N	H	T
qDT40	N6R	C01	DT	51	54.1603	54.553	54.096	N	H	T
qDT43	N6R	C06	DT	10.9	54.2312	54.0126	54.8009	T	H	N
qDT44	S6R	C06	DT	13.9	53.0295	52.6764	53.5095	T	H	N
qDT46	S6R	C06	DT	20.3	52.9413	52.7485	53.4902	T	H	N
qDT47	S5R	C06	DT	20.3	47.6648	47.2035	48.504	T	H	N
qDT48	N6R	C06	DT	20.8	54.1642	54.0071	55.0166	T	H	N
qDT50	S5R	C06	DT	26.8	47.966	47.1595	48.564	T	H	N
qDT51	N6R	C06	DT	29.9	54.2938	54.0731	54.9857	T	H	N
qDT53	S6R	C06	DT	29.9	53	52.9119	53.4523	T	H	N
qFT01	N6R	A01	FT	30.1	194.553	194.063	194.841	T	H	N
qFT02	S6R	A01	FT	34	160.64	159.977	161.073	T	H	N
qFT03	N6R	A01	FT	39.4	194.622	194.228	194.803	T	H	N
qFT04	S6R	A01	FT	40	160.621	160.203	160.997	T	H	N
qFT09	S6R	A01	FT	77.7	160.612	159.963	161.012	T	H	N
qFT10	N6R	A01	FT	77.7	194.499	194.107	194.895	T	H	N
qFT11	S6R	A02	FT	15.4	160.96	160.222	161.357	T	H	N
qFT12	S5R	A02	FT	16.6	179.463	178.923	177.967	H	N	T
qFT14	N6R	A02	FT	16.6	194.567	194.279	195.444	T	H	N
qFT16	S5R	A02	FT	27.3	179.042	178.788	179.559	T	H	N
qFT17	S6R	A02	FT	28.3	160.512	160.131	161.085	T	H	N
qFT18	S6R	A02	FT	34	160.625	160.181	161.02	T	H	N
qFT19	S5R	A02	FT	34.6	179.266	178.883	179.257	H	T	N
qFT20	S6R	A02	FT	44.9	160.732	160.097	161.806	T	H	N
qFT22	S6R	A02	FT	50.5	160.99	160.296	160.733	H	T	N
qFT25	N6R	A03	FT	0	194.406	193.523	194.817	T	H	N
qFT29	S6R	A03	FT	31.3	160.563	159.429	160.763	T	H	N
qFT32	S6R	A03	FT	37.4	160.467	159.593	160.781	T	H	N
qFT33	S5R	A03	FT	38.3	178.903	178.667	179.305	T	H	N
qFT36	S5R	A03	FT	43.3	178.933	178.994	179.277	T	N	H
qFT37	S6R	A03	FT	48.4	160.655	160.042	160.544	H	T	N
qFT38	S5R	A03	FT	64.3	179.228	178.75	179.192	H	T	N
qFT40	S5R	A03	FT	71.4	179.135	178.987	179.344	T	H	N
qFT42	N6R	A03	FT	78.7	194.384	194.192	194.864	T	H	N
qFT43	S6R	A05	FT	94.9	160.528	160.745	160.488	N	H	T
qFT44	N6R	A05	FT	96.7	194.375	194.575	194.449	N	T	H
qFT45	N6R	A06	FT	2	194.472	194.144	194.767	T	H	N
qFT46	S6R	A09	FT	71.3	160.591	160.273	160.564	H	T	N
qFT47	N6R	A10	FT	52.8	194.538	194.078	195.812	T	H	N
qFT48	S6R	A10	FT	53	160.545	160.115	162.14	T	H	N
qFT49	S6R	A10	FT	66	160.515	160.219	161.435	T	H	N
qFT50	N6R	A10	FT	70.9	194.505	194.17	194.847	T	H	N
qFT52	N6R	A10	FT	78.8	194.823	194.019	195.25	T	H	N
qFT53	S6R	A10	FT	80.8	160.749	159.824	161.85	T	H	N
qFT54	S6R	A10	FT	92	160.537	160.036	160.932	T	H	N
qFT55	N6R	A10	FT	92	194.483	194.059	194.839	T	H	N
qFT56	S6R	A10	FT	100	160.593	159.858	160.875	T	H	N
qFT58	N6R	A10	FT	101.8	194.527	194.275	194.874	T	H	N
qFT59	S6R	A10	FT	108.2	160.442	159.784	160.852	T	H	N
qFT60	N6R	A10	FT	108.2	194.467	193.83	194.752	T	H	N
qFT63	S5R	A10	FT	112.2	179.03	178.882	179.255	T	H	N
qFT67	N6R	C05	FT	26.9	194.614	194.286	194.444	H	T	N
qFT70	N6R	C06	FT	14.9	194.457	195.019	193.719	N	H	T
qFT73	S5R	C06	FT	15.9	178.905	179.852	178.261	N	H	T
qFT74	S6R	C06	FT	20.8	160.538	161.036	159.793	N	H	T
qFT75	N6R	C06	FT	20.8	194.542	194.898	193.622	N	H	T
qFT78	S6R	C06	FT	30.9	160.291	160.957	159.684	N	H	T
qFT79	N6R	C06	FT	30.9	194.293	194.865	193.768	N	H	T
qFT80	S5R	C06	FT	30.9	178.79	179.59	178.413	N	H	T
qFT83	S6R	C08	FT	9.9	160.308	160.035	161.155	T	H	N
qFT84	N6R	C08	FT	9.9	194.401	193.924	195.019	T	H	N
qFT87	S6R	C09	FT	75.3	160.523	160.235	160.876	T	H	N
qFT88	N6R	C09	FT	76.3	194.426	194.237	194.858	T	H	N
qFT90	S6R	C09	FT	88.5	160.324	160.174	161.031	T	H	N
qFT91	N6R	C09	FT	89.5	194.359	194.011	194.931	T	H	N
qFT93	S6R	C09	FT	107.5	160.172	160.235	160.771	T	N	H
qHI01	S6R	A03	HI	118.41	28.1256	27.628	28.7873	T	H	N
qHI02	S6R	A03	HI	125.21	28.1451	28.8895	27.5141	N	H	T
qHI03	S6R	A03	HI	130.21	27.6388	28.7754	26.642	N	H	T
qHI07	S6R	A05	HI	76.41	28.6549	27.7737	28.1478	H	T	N
qHI08	S6R	C03	HI	115.01	27.8758	28.5854	28.7756	T	N	H
qHI10	S6R	C06	HI	6.81	28.497	27.5793	27.8281	H	T	N
qHI14	N6R	C06	HI	43.11	37.2902	36.5548	37.9017	T	H	N
qHI15	N6R	C07	HI	58.51	37.172	37.5236	36.7925	N	H	T
qHI18	N6R	C08	HI	9.11	37.2397	37.7091	36.2502	N	H	T
qHI19	S6R	C09	HI	90.51	28.6367	28.4346	27.7993	H	N	T
qHI20	N6R	C09	HI	90.51	37.5231	37.0852	36.6674	H	N	T
qMT01	S6R	A01	MT	33	213.555	213.348	213.691	T	H	N
qMT04	N6R	A01	MT	60.5	248.837	248.497	248.876	T	H	N
qMT06	N6R	A01	MT	68.8	248.839	248.314	249.094	T	H	N
qMT08	N6R	A02	MT	80.3	249.034	249.075	248.224	N	H	T
qMT09	N6R	A03	MT	20.8	248.642	248.543	248.832	T	H	N
qMT11	S6R	A03	MT	87.3	213.695	213.659	213.006	H	N	T
qMT13	S6R	A05	MT	95	213.492	213.691	213.382	N	H	T
qMT15	N6R	A08	MT	46.5	248.684	248.439	249.164	T	H	N
qMT17	N6R	A09	MT	14	248.666	248.948	248.513	N	H	T
qMT18	S5R	A09	MT	61.9	226.795	227.103	226.458	N	H	T
qMT20	S5R	A09	MT	71.7	226.842	226.988	226.241	N	H	T
qMT22	S5R	A09	MT	77.5	226.742	227.127	226.35	N	H	T
qMT23	S5R	A09	MT	100.3	226.91	227.264	226.057	N	H	T
qMT27	N6R	A10	MT	80.8	248.923	248.393	249.458	T	H	N
qMT28	N6R	A10	MT	87.1	248.891	248.081	249.164	T	H	N
qMT30	N6R	C03	MT	77.5	248.842	248.238	249	T	H	N
qMT33	N6R	C03	MT	90.3	248.85	248.286	249.162	T	H	N
qMT35	S6R	C03	MT	102.9	213.616	213.159	213.521	H	T	N
qMT39	S6R	C07	MT	100.2	213.468	213.265	213.693	T	H	N
qMT40	N6R	C07	MT	100.2	248.648	248.503	249.057	T	H	N
qMT42	N6R	C08	MT	7	248.959	248.113	249.171	T	H	N
qMT43	S6R	C08	MT	9.1	213.503	213.231	213.761	T	H	N
qMT46	S5R	C09	MT	75.3	226.671	226.42	227.407	T	H	N
qMT47	N6R	C09	MT	75.3	248.782	248.527	249.195	T	H	N
qMT48	N6R	C09	MT	81.5	248.712	248.459	249.199	T	H	N
qMT49	N6R	C09	MT	88.5	248.649	248.259	249.198	T	H	N
qOIL01	S5R	A01	OIL	41	41.0969	40.3991	40.8868	H	T	N
qOIL03	N6R	A01	OIL	46	44.223	43.7426	44.6682	T	H	N
qOIL04	S5R	A01	OIL	48.4	41.0457	40.2608	40.985	H	T	N
qOIL06	N6R	A01	OIL	72.5	44.5119	43.7224	44.6927	T	H	N
qOIL09	S6R	A01	OIL	72.5	41.8803	41.3454	42.2439	T	H	N
qOIL10	S6R	A01	OIL	75.9	41.9045	41.3466	42.3973	T	H	N
qOIL11	N6R	A01	OIL	80.9	44.3845	43.8472	44.8785	T	H	N
qOIL13	S6R	A01	OIL	82.2	41.8632	41.4898	42.4649	T	H	N
qOIL15	S6R	A01	OIL	87.4	41.8128	41.399	41.9936	T	H	N
qOIL16	N6R	A01	OIL	88.1	44.4864	43.7138	44.5934	T	H	N
qOIL18	N6R	A01	OIL	97.5	44.4357	43.762	44.6187	T	H	N
qOIL19	S5R	A01	OIL	97.5	40.8122	40.1732	41.2511	T	H	N
qOIL20	S6R	A02	OIL	53.5	41.7886	42.0163	41.8262	N	T	H
qOIL21	S6R	A02	OIL	60.9	41.7141	42.13	41.7829	N	T	H
qOIL22	S6R	A02	OIL	67.1	41.8696	41.8432	41.7395	H	N	T
qOIL24	S6R	A03	OIL	131.4	41.7598	42.0195	40.9966	N	H	T
qOIL28	N6R	A04	OIL	57.9	44.2817	44.2743	44.6091	T	H	N
qOIL29	N6R	A05	OIL	118.1	44.4687	44.1405	44.5263	T	H	N
qOIL31	N6R	A07	OIL	101.3	44.3911	44.4775	44.3885	N	H	T
qOIL34	N6R	A07	OIL	118	44.4741	44.4258	44.2192	H	N	T
qOIL37	S6R	A08	OIL	66.5	42.0328	41.9739	41.695	H	N	T
qOIL38	N6R	A08	OIL	67.5	44.529	44.6283	44.1702	N	H	T
qOIL40	N6R	A08	OIL	73.8	44.5322	44.8231	44.1239	N	H	T
qOIL41	S6R	A08	OIL	75.8	41.9579	41.9884	41.5304	N	H	T
qOIL43	N6R	A08	OIL	81.1	44.4189	44.7157	44.1873	N	H	T
qOIL44	S5R	A08	OIL	81.1	40.8182	41.1161	40.5315	N	H	T
qOIL46	S6R	A08	OIL	82.1	41.9358	42.0542	41.6652	N	H	T
qOIL49	S6R	A08	OIL	90.2	42.0133	41.9601	41.4622	H	N	T
qOIL51	S5R	A08	OIL	91.5	41.0947	40.7473	40.259	H	N	T
qOIL56	N6R	A10	OIL	31.7	44.6092	44.297	45.0989	T	H	N
qOIL58	S6R	C01	OIL	1	41.8896	41.6727	42.0285	T	H	N
qOIL59	S6R	C01	OIL	12.9	42.1136	41.5948	41.9095	H	T	N
qOIL61	S5R	C02	OIL	39.5	40.9322	39.8948	40.9638	T	H	N
qOIL62	S5R	C02	OIL	47.5	41.1013	39.947	40.8659	H	T	N
qOIL63	N6R	C02	OIL	74.5	44.4763	44.0335	44.7335	T	H	N
qOIL64	N6R	C02	OIL	81.1	44.4243	43.87	44.6891	T	H	N
qOIL65	S6R	C02	OIL	87.8	41.8928	41.371	42.3384	T	H	N
qOIL66	N6R	C02	OIL	92.2	44.4294	44.0767	44.5307	T	H	N
qOIL69	N6R	C03	OIL	26.4	44.3001	43.9151	44.5885	T	H	N
qOIL70	S6R	C03	OIL	26.4	41.8119	41.6039	41.9941	T	H	N
qOIL72	S6R	C03	OIL	129.8	41.8955	41.4895	42.18	T	H	N
qOIL76	S6R	C03	OIL	139.7	41.8668	42.1901	41.6336	N	H	T
qOIL78	S5R	C06	OIL	74.6	41.042	40.4573	40.5443	H	T	N
qPH01	S5R	A01	PH	44	148.695	148.011	143.946	H	N	T
qPH02	N6R	A01	PH	55.5	132.028	131.079	133.52	T	H	N
qPH03	S6R	A01	PH	57.5	142.404	140.937	142.048	H	T	N
qPH04	S5R	A01	PH	61.5	148.724	145.186	149.429	T	H	N
qPH05	N6R	A01	PH	62.6	131.996	130.961	132.508	T	H	N
qPH07	S5R	A01	PH	70.6	149.633	146.269	149.446	H	T	N
qPH08	S6R	A01	PH	74.8	141.649	141.912	143.292	T	N	H
qPH11	S6R	A01	PH	85.2	141.306	142.398	142.134	N	T	H
qPH13	S6R	A01	PH	101.2	142.057	141.455	142.713	T	H	N
qPH15	S6R	A02	PH	58.5	141.092	143.214	141.087	N	H	T
qPH18	S6R	A02	PH	68.6	141.653	142.627	142.221	N	T	H
qPH20	S5R	A02	PH	96	147.396	151.11	146.471	N	H	T
qPH22	S5R	A02	PH	106.4	148.491	151.19	146.056	N	H	T
qPH24	N6R	A03	PH	62.4	131.887	129.009	133.037	T	H	N
qPH26	S6R	A03	PH	92.9	142.03	141.504	144.01	T	H	N
qPH27	S5R	A03	PH	93	148.131	146.978	150.398	T	H	N
qPH28	S6R	A03	PH	100.3	142.066	141.151	143.889	T	H	N
qPH29	S5R	A03	PH	100.3	147.125	147.656	151.001	T	N	H
qPH31	S6R	A03	PH	108.8	142.577	140.812	143.671	T	H	N
qPH34	S6R	A05	PH	87.6	141.824	141.236	143.623	T	H	N
qPH35	N6R	A06	PH	91.6	131.41	132.852	131.449	N	T	H
qPH38	S5R	A07	PH	17.9	147.984	150.062	144.206	N	H	T
qPH40	S5R	A08	PH	79.1	149.777	146.316	146.197	H	N	T
qPH43	S5R	A08	PH	93.5	149.426	147.985	145.563	H	N	T
qPH44	S6R	A09	PH	70	141.957	142.764	141.31	N	H	T
qPH52	N6R	A10	PH	112.2	131.681	129.97	133.799	T	H	N
qPH53	S6R	C03	PH	2	143.528	144.779	140.736	N	H	T
qPH56	N6R	C06	PH	37.4	131.27	132.866	128.819	N	H	T
qPH57	S6R	C06	PH	44.1	141.976	142.384	140.058	N	H	T
qPH58	N6R	C06	PH	44.6	131.344	133.116	129.05	N	H	T
qPH61	N6R	C09	PH	104.1	132.4	129.621	132.531	T	H	N
qPN01	N6R	A05	PN	0	407.061	389.543	412.576	T	H	N
qPN02	S6R	A06	PN	65	298.927	301.25	279.376	N	H	T
qPN03	S5R	A06	PN	69	323.133	345.128	338.489	N	T	H
qPN08	S6R	A09	PN	86.6	286.552	300.474	276.525	N	H	T
qPN09	N6R	A10	PN	92	399.387	397.551	416.632	T	H	N
qPN11	N6R	A10	PN	101.8	397.533	394.677	421.569	T	H	N
qPN16	N6R	C03	PN	10.6	412.064	401.054	399.11	H	N	T
qPN19	S5R	C05	PN	33.9	335.014	314.829	339.721	T	H	N
qPN21	S5R	C09	PN	63.4	330.39	318.981	358.315	T	H	N
qPN22	S5R	C09	PN	73	330.563	311.562	355.143	T	H	N
qPRO01	S5R	A01	PRO	100.2	21.8322	21.9577	21.3525	N	H	T
qPRO02	N6R	A01	PRO	21	22.0553	22.0039	22.2449	T	H	N
qPRO13	N6R	A02	PRO	114.2	22.1248	22.2738	21.9552	N	H	T
qPRO14	S6R	A03	PRO	24.6	22.1578	22.5309	22.0441	N	H	T
qPRO15	S6R	A03	PRO	67.3	22.1674	22.4255	22.0474	N	H	T
qPRO16	S6R	A03	PRO	74.4	22.18	22.446	21.9991	N	H	T
qPRO19	S6R	A06	PRO	83.2	22.0435	22.1191	22.2764	T	N	H
qPRO20	S6R	A06	PRO	91.6	22.1449	22.1424	22.2783	T	H	N
qPRO22	S5R	A07	PRO	17.9	21.8128	21.9647	21.5655	N	H	T
qPRO24	S5R	A07	PRO	26.8	21.7562	22.0472	21.6134	N	H	T
qPRO26	N6R	A08	PRO	74	22.0506	21.7901	22.2186	T	H	N
qPRO27	S5R	A09	PRO	123.3	21.7873	21.6702	21.993	T	H	N
qPRO30	N6R	A09	PRO	134.5	22.141	21.909	22.0977	H	T	N
qPRO33	N6R	A10	PRO	112.2	22.1467	21.8237	22.1275	H	T	N
qPRO39	N6R	C03	PRO	26	22.1464	22.273	21.9507	N	H	T
qPRO40	S6R	C03	PRO	112.4	22.2607	22.0657	22.0578	H	N	T
qPRO47	S6R	C05	PRO	1	22.2241	22.0206	22.3553	T	H	N
qPRO48	S5R	C05	PRO	7.4	21.7161	21.6028	22.0803	T	H	N
qPY06	N6R	A01	PY	72.01	7.63448	7.62132	7.8749	T	H	N
qPY08	S6R	A01	PY	72.51	5.13423	5.02348	5.21118	T	H	N
qPY09	S5R	A01	PY	79.01	5.55669	5.34023	5.65952	T	H	N
qPY10	S6R	A01	PY	79.91	5.12825	5.02232	5.19668	T	H	N
qPY12	N6R	A01	PY	83.21	7.67828	7.63194	8.06925	T	H	N
qPY13	S6R	A01	PY	89.11	5.08236	4.98234	5.25349	T	H	N
qPY14	S5R	A01	PY	89.81	5.63671	5.24151	5.4484	H	T	N
qPY15	N6R	A01	PY	92.61	7.70896	7.64851	7.85248	T	H	N
qPY16	S5R	A01	PY	95.51	5.44894	5.35739	5.61094	T	H	N
qPY18	N6R	A02	PY	41.71	7.64169	7.87638	7.62512	N	H	T
qPY19	N6R	A02	PY	49.11	7.68218	8.01714	7.6733	N	H	T
qPY25	S5R	A03	PY	40.51	5.58524	5.72625	5.35933	N	H	T
qPY29	S6R	A04	PY	16.41	5.14142	5.20367	5.05599	N	H	T
qPY31	S6R	A06	PY	41.61	5.1174	4.9677	5.17569	T	H	N
qPY32	S5R	A07	PY	17.91	5.6752	5.60682	5.20317	H	N	T
qPY33	N6R	A07	PY	19.01	7.76306	7.93043	7.46868	N	H	T
qPY35	N6R	A07	PY	27.71	7.88214	8.00223	7.40656	N	H	T
qPY36	N6R	A07	PY	71.61	7.89134	7.67445	7.48972	H	N	T
qPY38	N6R	A09	PY	12.01	7.74465	7.65591	8.15206	T	H	N
qPY39	S5R	A09	PY	37.21	5.54648	5.45274	5.54957	T	H	N
qPY41	S5R	A09	PY	62.61	5.52856	5.3268	5.5512	T	H	N
qPY42	N6R	A10	PY	101.81	7.76114	7.81077	7.61665	N	H	T
qPY43	N6R	C03	PY	93.41	7.75448	7.9654	7.44468	N	H	T
qPY44	S6R	C04	PY	15.21	5.08512	5.27982	5.06243	N	H	T
qPY46	S5R	C06	PY	74.61	5.63551	5.34367	5.75007	T	H	N
qPY47	N6R	C06	PY	75.91	7.82574	7.655	7.8347	T	H	N
qPY48	N6R	C09	PY	62.61	7.72143	7.8979	7.71922	N	H	T
qPY49	S5R	C09	PY	64.01	5.54428	5.59609	5.37303	N	H	T
qPY50	S5R	C09	PY	71.01	5.51034	5.71859	5.36145	N	H	T
qPY53	S5R	C09	PY	86.31	5.64172	5.5448	5.34296	H	N	T
qPY54	S6R	C09	PY	88.51	5.14494	5.13708	5.02391	H	N	T
qPY55	N6R	C09	PY	89.51	7.80797	7.81546	7.7947	N	H	T
qSN06	S5R	A01	SN	70.2	17.8023	16.9769	17.9576	T	H	N
qSN07	S5R	A01	SN	79.9	17.8387	16.9243	17.9907	T	H	N
qSN08	S6R	A01	SN	80.9	14.9862	14.5206	15.4821	T	H	N
qSN10	N6R	A01	SN	81.5	24.2842	23.8076	24.9691	T	H	N
qSN11	N6R	A01	SN	87.4	24.2579	23.732	24.7612	T	H	N
qSN12	S5R	A01	SN	90.8	17.8454	17.0295	17.6388	H	T	N
qSN15	S6R	A04	SN	15.4	15.2467	15.2201	14.4153	H	N	T
qSN22	S6R	A04	SN	107.5	14.8823	14.7401	15.2563	T	H	N
qSN24	S5R	A08	SN	97.1	17.7859	17.5761	17.1553	H	N	T
qSN25	S5R	A09	SN	56.3	17.6903	17.1992	17.7277	T	H	N
qSN26	N6R	C02	SN	9.9	24.2728	23.6178	24.5026	T	H	N
qSN28	N6R	C03	SN	97.5	24.2194	24.9269	23.161	N	H	T
qSN32	N6R	C06	SN	42.4	24.5903	23.9399	24.5069	H	T	N
qSN34	N6R	C08	SN	9.1	24.3011	24.8698	23.8229	N	H	T
qSN35	N6R	C08	SN	34.5	24.4474	24.0922	24.067	H	N	T
qSN36	S6R	C08	SN	44.7	15.2088	14.6899	14.8048	H	T	N
qSN37	N6R	C08	SN	46.7	24.5529	23.677	24.4028	H	T	N
qSN38	N6R	C08	SN	51.9	24.5443	24.034	24.2257	H	T	N
qSN39	S6R	C09	SN	60.1	14.9246	15.1986	14.3453	N	H	T
qSN40	N6R	C09	SN	62.6	24.264	24.7309	23.4286	N	H	T
qSN41	S5R	C09	SN	63.4	17.5642	17.7937	17.001	N	H	T
qSN43	N6R	C09	SN	69.1	24.1544	24.8653	23.8645	N	H	T
qSN44	S5R	C09	SN	69.5	17.4651	18.0963	17.1303	N	H	T
qSN45	S6R	C09	SN	69.5	15.0802	15.2208	14.4214	N	H	T
qSN48	S5R	C09	SN	80.4	17.6548	18.0092	17.2962	N	H	T
qSN49	S6R	C09	SN	80.4	15.07	15.2104	14.7213	N	H	T
qSN50	N6R	C09	SN	80.4	24.1281	24.4629	23.9549	N	H	T
qSP01	S5R	A01	SP	70.21	5778.31	5411.41	5734.41	H	T	N
qSP03	S5R	A01	SP	76.11	5782.79	5402.62	5705.91	H	T	N
qSP06	S5R	A02	SP	31.81	5679.15	5508.84	5835.78	T	H	N
qSP13	S6R	A03	SP	66.31	4249.92	4057.57	4485.23	T	H	N
qSP18	N6R	A04	SP	26.91	9534.53	9373.12	9936.72	T	H	N
qSP20	S5R	A04	SP	28.31	5822.4	5715.43	5362.21	H	N	T
qSP21	N6R	A04	SP	32.81	9796.19	9354.47	9820.17	T	H	N
qSP25	N6R	A06	SP	67.61	9694.06	10005.2	9379.92	N	H	T
qSP26	S6R	A06	SP	95.61	4281.94	4401.51	4191.25	N	H	T
qSP27	S5R	A07	SP	0.01	5495.84	5542.92	5828.92	T	N	H
qSP34	N6R	A08	SP	90.51	9765.76	9870.17	9399.82	N	H	T
qSP35	S6R	A08	SP	92.51	4359.2	4487.95	4084.32	N	H	T
qSP38	S6R	C06	SP	19.31	4324.73	4141.17	4495.42	T	H	N
qSP39	S6R	C06	SP	30.91	4339.29	4254.41	4431.92	T	H	N
qSP40	S6R	C08	SP	41.31	4411.94	4132.2	4108.89	H	N	T
qSW01	S5R	A01	SW	73.4	3.14678	3.18341	3.10168	N	H	T
qSW02	S5R	A01	SW	79.9	3.13782	3.18707	3.09127	N	H	T
qSW03	S6R	A02	SW	26	3.39998	3.45655	3.40761	N	T	H
qSW05	S5R	A03	SW	30.3	3.19974	3.31032	3.09985	N	H	T
qSW07	S5R	A03	SW	41.5	3.2	3.14507	3.06713	H	N	T
qSW09	S6R	A03	SW	44	3.44768	3.49167	3.36168	N	H	T
qSW10	S5R	A03	SW	54.4	3.15311	3.25408	3.08885	N	H	T
qSW14	N6R	A03	SW	72.5	3.2413	3.23969	3.13203	H	N	T
qSW15	S6R	A03	SW	77.7	3.43673	3.47718	3.38129	N	H	T
qSW17	N6R	A04	SW	27.9	3.21722	3.23608	3.17065	N	H	T
qSW19	N6R	A04	SW	33.1	3.19055	3.21994	3.1533	N	H	T
qSW21	N6R	A04	SW	38.3	3.20143	3.23335	3.15821	N	H	T
qSW22	S6R	A04	SW	46.3	3.42736	3.44007	3.41748	N	H	T
qSW23	N6R	A04	SW	46.3	3.23956	3.19717	3.18048	H	N	T
qSW26	S6R	A04	SW	85.6	3.42657	3.48861	3.35778	N	H	T
qSW28	S6R	A05	SW	45.8	3.47172	3.41773	3.36367	H	N	T
qSW29	S6R	A05	SW	59.1	3.44851	3.43246	3.43284	H	T	N
qSW30	S5R	A05	SW	94.7	3.15831	3.15718	3.09797	H	N	T
qSW31	S6R	A05	SW	95.7	3.43716	3.45309	3.3615	N	H	T
qSW33	S6R	A06	SW	36.3	3.42487	3.37654	3.45617	T	H	N
qSW35	S6R	A06	SW	41.6	3.42011	3.32662	3.48215	T	H	N
qSW36	S5R	A06	SW	41.6	3.16269	2.988	3.17854	T	H	N
qSW38	S5R	A07	SW	2	3.20191	3.31524	3.06526	N	H	T
qSW40	S6R	A07	SW	7	3.44778	3.45135	3.36346	N	H	T
qSW43	N6R	A07	SW	17.9	3.20964	3.2947	3.10241	N	H	T
qSW44	S5R	A07	SW	20.3	3.15604	3.28068	3.00783	N	H	T
qSW47	S6R	A07	SW	25.3	3.41012	3.5158	3.35732	N	H	T
qSW49	N6R	A07	SW	26.8	3.20206	3.29127	3.11313	N	H	T
qSW52	S5R	A07	SW	33.1	3.11018	3.27535	3.08778	N	H	T
qSW53	N6R	A07	SW	36.8	3.21016	3.25958	3.14018	N	H	T
qSW55	S6R	A08	SW	66.5	3.40607	3.2997	3.46863	T	H	N
qSW56	N6R	A08	SW	74	3.16386	3.08937	3.24273	T	H	N
qSW57	S6R	A08	SW	75	3.43502	3.31659	3.48662	T	H	N
qSW58	N6R	A08	SW	80.1	3.20311	3.09786	3.24802	T	H	N
qSW59	S5R	A08	SW	87.2	3.091	3.10179	3.24717	T	N	H
qSW60	N6R	A09	SW	49.7	3.23802	3.14768	3.2375	H	T	N
qSW61	N6R	A09	SW	61.9	3.23226	3.18119	3.2182	H	T	N
qSW62	S6R	A09	SW	82.8	3.41428	3.41109	3.43791	T	H	N
qSW64	S6R	C02	SW	7.9	3.4442	3.48663	3.41869	N	H	T
qSW65	N6R	C02	SW	10.6	3.24071	3.26827	3.17019	N	H	T
qSW67	S6R	C03	SW	68.8	3.43957	3.34683	3.43742	H	T	N
qSW68	N6R	C04	SW	63.3	3.22793	3.17588	3.22525	H	T	N
qSW73	S6R	C06	SW	1	3.43036	3.4402	3.40951	N	H	T
qSW74	S5R	C07	SW	41.3	3.1798	3.02408	3.14748	H	T	N
qSW75	S6R	C07	SW	101.2	3.42174	3.37576	3.44174	T	H	N
qSW76	S5R	C08	SW	39.3	3.20711	3.10828	3.06523	H	N	T
qSY01	N6R	A01	SY	8.7	3094.77	3162.5	3018.65	N	H	T
qSY02	N6R	A01	SY	21	3043.82	3211.97	3059.11	N	T	H
qSY03	N6R	A01	SY	27.8	3066.18	3149.29	2973.73	N	H	T
qSY04	N6R	A01	SY	55.5	3090.3	3082.63	3159.93	T	H	N
qSY05	N6R	A01	SY	60.5	3066.39	3098.23	3108.16	T	N	H
qSY07	S5R	A01	SY	62.6	1812.79	1696.48	1736.06	H	T	N
qSY08	S5R	A01	SY	68.1	1835.54	1675.82	1746.95	H	T	N
qSY21	S5R	A04	SY	21.5	1808.55	1787.78	1684.87	H	N	T
qSY22	S5R	A04	SY	28.3	1816.67	1783.1	1650.76	H	N	T
qSY23	S5R	A04	SY	39.3	1775.26	1821.36	1665.16	N	H	T
qSY25	S6R	A05	SY	73	1459.51	1422.6	1460.64	T	H	N
qSY26	S6R	A06	SY	92.3	1456.96	1543.44	1433.05	N	H	T
qSY29	S5R	C01	SY	70.2	1784.49	1691.99	1794.66	T	H	N
qSY33	N6R	C02	SY	29.2	3125.31	3005.48	3035.34	H	T	N
qSY34	N6R	C02	SY	39.5	3153.77	3055.07	3021.65	H	N	T
qSY38	S6R	C03	SY	0	1514.61	1522.92	1420.1	N	H	T
qSY39	N6R	C03	SY	0	3198.15	3132.61	3027.48	H	N	T
qSY42	S5R	C04	SY	40.3	1781.84	1758.63	1728.11	H	N	T
qSY43	S6R	C04	SY	63.7	1478.79	1388.52	1486.4	T	H	N
qSY44	S6R	C06	SY	13.6	1472.03	1421.6	1473.03	T	H	N
qSY45	S6R	C06	SY	30.9	1480.39	1448.13	1471.84	H	T	N
qSY46	N6R	C06	SY	75.6	3121.39	3006.86	3225.57	T	H	N
qSY47	S5R	C08	SY	70	1763.54	1714.63	1825	T	H	N

## Sheet: Supplemental table 5B
Supplemental Table 5B Comaprison of the trait performance of the nine genotypes (HH,HN,HT,NH,NN,NT,TH,TN,TT) of each epistatic interactions identified from reconstructed F2 population and three environments for 15 yield-correlated traits.H:heterozygote;N:ningyou7 homozygote;T:tapidor homozygote
Epistatic interactions	Trait	Experiment	Ch-Ini	Namei	Sitei	Posi	Ch-Inj	Namej	Sitej	Posj	HH performance	HN performance	HT performance	NH performance	NN performance	NT performance	TH performance	TN performance	TT performance	Max1	Max2	Max3	Max4	Max5	Max6	Max7	Max8	Max9
eqBN.1-33/2-48	BN	N6R	1-33	M033-M034	0	65.82	2-48	M111-M112	0	106.37	9.32952	9.0518	9.68476	9.55371	9.56811	9.73614	9.43897	9.83333	9.29273	TN	NT	HT	NN	NH	TH	HH	TT	HN
eqBN.2-2/10-35	BN	S5R	2-2	M065-M066	0	2.36	10-35	M502-M503	0	102.14	7.35393	7.15422	7.64525	7.01757	6.82195	8.35582	7.2023	7.93462	7.32894	NT	TN	HT	HH	TT	TH	HN	NH	NN
eqBN.2-45/13-15	BN	S5R	2-45	M108-M109	0	93.96	13-15	M607-M608	0	58.83	7.25954	7.25906	7.26526	7.40912	7.854	7.8892	7.20121	8.64338	6.99778	TN	NT	NN	NH	HT	HH	HN	TH	TT
eqBN.3-59/9-57	BN	S6R	3-59	M173-M174	0	105.8	9-57	M453-M454	0	103.05	5.43929	5.28295	5.47813	5.17146	5.49769	5.14433	5.38161	4.888	5.3856	NN	HT	HH	TT	TH	HN	NH	NT	TN
eqBN.3-68/11-9	BN	S5R	3-68	M182-M183	0	123.63	11-9	M512-M513	0	19.31	7.49352	7.4029	7.2775	7.24508	6.96318	7.3055	8.08793	7.98774	7.1742	TH	TN	HH	HN	NT	HT	NH	TT	NN
eqBN.3-2/13-6	BN	S6R	3-2	M116-M117	0.01	4.89	13-6	M598-M599	0	24.02	5.42646	5.3369	5.18471	5.93167	5.449	5.1725	5.40736	5.581	5.23285	NH	TN	NN	HH	TH	HN	TT	HT	NT
eqBN.3-36/14-5	BN	N6R	3-36	M150-M151	0	64.28	14-5	M639-M640	0	37.24	9.54807	9.31177	9.43665	9.24517	9.47217	10.0386	9.87842	9.11611	9.45539	NT	TH	HH	NN	TT	HT	HN	NH	TN
eqBN.4-31/8-1	BN	S5R	4-31	M218-M219	0	97.56	8-1	M378-M379	0.1	10	7.3965	7.28452	7.41059	7.48105	7.0761	8.07287	7.05097	7.89924	7.19	NT	TN	NH	HT	HH	HN	TT	NN	TH
eqBN.4-8/13-13	BN	S6R	4-8	M195-M196	0	28.29	13-13	M605-M606	0.06	46.47	5.29929	5.25269	5.3752	5.26444	5.33762	5.00977	5.3421	5.4474	5.52424	TT	TN	HT	TH	NN	HH	NH	HN	NT
eqBN.5-47/5-58	BN	N6R	5-47	M271-M272	0	87.55	5-58	M282-M283	0.03	121.75	9.51468	9.54173	9.69575	9.45964	9.10097	8.222	9.32119	9.5245	9.79923	TT	HT	HN	TN	HH	NH	TH	NN	NT
eqBN.6-8/13-34	BN	S6R	6-8	M291-M292	0	31.57	13-34	M626-M627	0	119.27	5.31787	5.42989	5.51218	5.23758	5.00336	5.4505	5.32555	5.58688	4.9077	TN	HT	NT	HN	TH	HH	NH	NN	TT
eqBN.6-17/14-25	BN	N6R	6-17	M300-M301	0	48.41	14-25	M659-M660	0	69.33	9.40834	9.64926	9.5185	9.525	8.65287	9.9629	9.36717	9.72721	9.39382	NT	TN	HN	NH	HT	HH	TT	TH	NN
eqBN.7-22/13-24	BN	S6R	7-22	M355-M356	0	62.05	13-24	M616-M617	0.01	99.55	5.27872	5.34235	5.22193	5.42664	5.50232	5.59696	5.29612	5.3242	5.01791	NT	NN	NH	HN	TN	TH	HH	HT	TT
eqBN.7-25/16-15	BN	S6R	7-25	M358-M359	0	69.1	16-15	M696-M697	0.02	51.75	5.26334	5.3927	5.12655	5.3933	5.58494	5.3285	5.23393	5.04594	5.0738	NN	NH	HN	NT	HH	TH	HT	TT	TN
eqBN.10-17/16-27	BN	S6R	10-17	M484-M485	0.03	59.2	16-27	M708-M709	0	85.18	5.27944	5.43508	5.38525	5.36051	5.26933	5.35982	5.15076	5.43738	5.2975	TN	HN	HT	NH	NT	TT	HH	NN	TH
eqBN.10-31/18-21	BN	S5R	10-31	M498-M499	0	91.01	18-21	M751-M752	0	82.32	7.40369	7.8616	7.29811	7.31332	7.86018	6.93558	7.49917	7.0175	7.75729	HN	NN	TT	TH	HH	NH	HT	TN	NT
eqBN.11-40/12-29	BN	S6R	11-40	M543-M544	0	51.37	12-29	M586-M587	0.01	95.66	5.37742	5.33908	5.3374	5.27696	5.12613	5.53777	5.70257	5.54067	5.16467	TH	TN	NT	HH	HN	HT	NH	TT	NN
eqBN.11-4/12-2	BN	S5R	11-4	M507-M508	0	10.41	12-2	M559-M560	0	3.93	7.33679	7.80433	7.60749	7.57947	7.02857	7.41115	7.42714	8.2708	7.02489	TN	HN	HT	NH	TH	NT	HH	NN	TT
eqBN.14-30/19-7	BN	S6R	14-30	M664-M665	0.01	81.74	19-7	M760-M761	0.01	44.09	5.33678	5.33742	5.3779	5.2472	5.34842	5.76364	5.32429	5.50808	4.97462	NT	TN	HT	NN	HN	HH	TH	NH	TT
eqBY.2-46/14-22	BY	N6R	2-46	M109-M110	0.02	102.37	14-22	M656-M657	0	65.84	5225.94	5060.6	5199.28	5097.65	5124.4	5210.16	5226.8	5579.21	5058.12	TN	TH	HH	NT	HT	NN	NH	HN	TT
eqBY.3-37/5-57	BY	S6R	3-37	M151-M152	0	66.28	5-57	M281-M282	0.01	116.11	3611.82	3617.46	3792.69	3593.39	3538.45	3320.8	3834.05	3849.2	3908.56	TT	TN	TH	HT	HN	HH	NH	NN	NT
eqBY.3-51/9-20	BY	N6R	3-51	M165-M166	0	91.02	9-20	M416-M417	0	62.56	5285.58	5164.3	5153.1	5317.4	4805.1	5285.56	5316.27	5936.32	5205.01	TN	NH	TH	HH	NT	TT	HN	HT	NN
eqBY.3-29/13-10	BY	N6R	3-29	M143-M144	0	50.35	13-10	M602-M603	0.01	31.4	5341.57	5657.42	5156.16	5272.56	4693.88	5151.69	5412.75	5264.29	4950.91	HN	TH	HH	NH	TN	HT	NT	TT	NN
eqBY.4-32/4-36	BY	S6R	4-32	M219-M220	0	100.46	4-36	M223-M224	0	112.21	3701.09	3802.14	3649.74	3485.78	3650.67	3726.02	3835.39	3660.78	3764.53	TH	HN	TT	NT	HH	TN	NN	HT	NH
eqBY.6-12/17-9	BY	S6R	6-12	M295-M296	0	40.33	17-9	M719-M720	0	50.95	3769.54	3672.82	3623.48	3438.9	3611.83	3888.82	3691.82	3687.65	3556.95	NT	HH	TH	TN	HN	HT	NN	TT	NH
eqBY.7-9/9-70	BY	N6R	7-9	M342-M343	0	25.83	9-70	M466-M467	0	139.26	5170.88	5183.43	5286.65	5241.77	5296.38	5213.66	5297.68	5081.93	5323.12	TT	TH	NN	HT	NH	NT	HN	HH	TN
eqBY.7-22/16-11	BY	S6R	7-22	M355-M356	0	62.05	16-11	M692-M693	0.1	41.42	3838.75	3719.43	3591.53	3722.59	3719.33	3425.77	3677.95	3585.18	3550.72	HH	NH	HN	NN	TH	HT	TN	TT	NT
eqBY.8-17/11-40	BY	S6R	8-17	M394-M395	0.02	92.48	11-40	M543-M544	0.01	52.37	3815.5	3668.89	3779.05	3667.93	3885.62	3574.77	3734.4	3512.42	3583.68	NN	HH	HT	TH	HN	NH	TT	NT	TN
eqBY.9-13/9-64	BY	S6R	9-13	M409-M410	0.01	52.98	9-64	M460-M461	0.01	119.32	3827.24	3658.63	3550.28	3689.36	3741.73	3051.11	3712.06	3847.88	3666.52	TN	HH	NN	TH	NH	TT	HN	HT	NT
eqBY.12-33/13-39	BY	N6R	12-33	M590-M591	0	109.72	13-39	M631-M632	0.02	137.51	5331.78	5151.58	5085.05	5063.72	5375.22	5275.21	5084.72	5277.86	5372.88	NN	TT	HH	TN	NT	HN	HT	TH	NH
eqBY.12-28/19-5	BY	N6R	12-28	M585-M586	0.02	92.14	19-5	M758-M759	0	37.13	5124.62	5208.21	5200.59	5394.96	5218.23	5814.96	5264.68	5224.64	5056.55	NT	NH	TH	TN	NN	HN	HT	HH	TT
eqBY.13-10/18-3	BY	N6R	13-10	M602-M603	0.01	31.4	18-3	M733-M734	0	9.85	5352.2	5378.57	5374.65	5379.09	5350.54	5600.6	5153.97	4964.8	4971.22	NT	NH	HN	HT	HH	NN	TH	TT	TN
eqBY.14-6/14-30	BY	S6R	14-6	M640-M641	0	41.47	14-30	M664-M665	0.01	81.74	3702.57	3681.53	3817.94	3871.2	3491.77	3271.83	3639.85	4395.95	3612.51	TN	NH	HT	HH	HN	TH	TT	NN	NT
eqBY.17-13/17-18	BY	N6R	17-13	M723-M724	0	62.61	17-18	M728-M729	0.04	89.3	5103.86	5377.9	5658.3	5087.95	4903.43	4999.56	4980.73	5673.29	5382.96	TN	HT	TT	HN	HH	NH	NT	TH	NN
eqDT.1-1/18-11	DT	S5R	1-1	M001-M002	0.03	3	18-11	M741-M742	0.04	48.65	47.3983	47.5758	47.0463	48.1806	47.9345	48.0277	47.287	48.3147	46.8889	TN	NH	NT	NN	HN	HH	TH	HT	TT
eqDT.2-19/7-1	DT	S5R	2-19	M082-M083	0	46.08	7-1	M334-M335	0	0	48.0092	47.5001	47.1133	48.0227	48.1667	47.6594	47.6538	45.25	47.6251	NN	NH	HH	NT	TH	TT	HN	HT	TN
eqDT.3-25/9-16	DT	N6R	3-25	M139-M140	0	43.96	9-16	M412-M413	0	55.11	54.753	54.6876	53.9762	54.1166	54.3332	54.6667	54.2188	54.375	53.5797	HH	HN	NT	TN	NN	TH	NH	HT	TT
eqDT.3-34/19-5	DT	S5R	3-34	M148-M149	0	61.39	19-5	M758-M759	0.02	39.13	47.4375	47.7083	48.2583	48.2692	47.2499	49.9168	47.5064	47.6143	47.8499	NT	NH	HT	TT	HN	TN	TH	HH	NN
eqDT.4-34/8-12	DT	N6R	4-34	M221-M222	0	103.48	8-12	M389-M390	0	73.94	54	53.889	54.9532	55.3665	53.3666	55.6002	53.8039	54.25	54.2376	NT	NH	HT	TN	TT	HH	HN	TH	NN
eqDT.5-50/13-41	DT	S6R	5-50	M274-M275	0.01	94.89	13-41	M633-M634	0.02	151.99	52.6719	52.8357	53.6317	53.1584	52.1481	54.0476	52.9124	53.0757	52.4166	NT	HT	NH	TN	TH	HN	HH	TT	NN
eqDT.6-12/15-2	DT	S5R	6-12	M295-M296	0	40.33	15-2	M670-M671	0	7.38	47.6138	47.74	47.677	47.3111	47.625	46.5239	47.4914	48.0512	48.3462	TT	TN	HN	HT	NN	HH	TH	NH	NT
eqDT.10-32/12-32	DT	S6R	10-32	M499-M500	0.02	94.7	12-32	M589-M590	0	106.07	53.0365	52.9483	53.1	53.1104	53.1112	54.1082	52.6136	53.6	52.0193	NT	TN	NN	NH	HT	HH	HN	TH	TT
eqDT.11-47/16-4	DT	N6R	11-47	M550-M551	0	62.33	16-4	M685-M686	0	17.51	54.109	54.059	54.8678	54.4091	53.9732	54.6667	53.9344	54.172	55.2379	TT	HT	NT	NH	TN	HH	HN	NN	TH
eqDT.11-43/19-2	DT	N6R	11-43	M546-M547	0	56.54	19-2	M755-M756	0.02	14.71	53.8584	54.411	53.7081	54.5981	54.6482	55.5	54.068	54.3085	54.1906	NT	NN	NH	HN	TN	TT	TH	HH	HT
eqFT.1-3/1-47	FT	N6R	1-3	M003-M004	0.04	12.67	1-47	M047-M048	0	76.06	194.645	194.524	194.702	194.178	193.919	195.758	194.697	194.611	194.591	NT	HT	TH	HH	TN	TT	HN	NH	NN
eqFT.1-62/14-9	FT	N6R	1-62	M062-M063	0.01	102.4	14-9	M643-M644	0	48.31	194.051	194.895	194.823	194.222	194.452	194.555	194.974	195.092	194.392	TN	TH	HN	HT	NT	NN	TT	NH	HH
eqFT.2-18/5-41	FT	N6R	2-18	M081-M082	0	44.93	5-41	M265-M266	0	76.35	194.435	194.833	194.598	194.192	194.476	193.55	195.526	194.292	194.458	TH	HN	HT	NN	TT	HH	TN	NH	NT
eqFT.2-46/15-8	FT	N6R	2-46	M109-M110	0	100.37	15-8	M676-M677	0	26.94	194.32	194.403	194.431	194.843	193.733	194.044	194.803	194.083	194.267	NH	TH	HT	HN	HH	TT	TN	NT	NN
eqFT.3-1/11-9	FT	S6R	3-1	M115-M116	0	0	11-9	M512-M513	0	19.31	160.447	160.578	160.182	159.02	159.608		160.718	160.838	161.2	NT	TT	TN	TH	HN	HH	HT	NN	NH
eqFT.3-52/13-31	FT	S5R	3-52	M166-M167	0	93.81	13-31	M623-M624	0	113.49	178.862	179.625	179.511	179.103	180	178.833	179.089	178.679	180.556	TT	NN	HN	HT	NH	TH	HH	NT	TN
eqFT.3-70/19-14	FT	S6R	3-70	M184-M185	0.03	129.14	19-14	M767-M768	0	59.09	160.728	160.257	161.515	160.002	160.518	159.729	160.819	161.572	164.667	TT	TN	HT	TH	HH	NN	HN	NH	NT
eqFT.5-57/9-7	FT	N6R	5-57	M281-M282	0.01	116.11	9-7	M403-M404	0.03	44.72	194.439	194.591	194.236	194.522	194.767	194.627	194.667	194.856	193.883	TN	NN	TH	NT	HN	NH	HH	HT	TT
eqFT.7-40/12-26	FT	S6R	7-40	M373-M374	0.02	104.85	12-26	M583-M584	0.03	84.99	160.404	160.43	161.081	160.473	160.5	160.633	161.044	161.278	159.742	TN	HT	TH	NT	NN	NH	HN	HH	TT
eqFT.9-4/11-48	FT	S5R	9-4	M400-M401	0	23.17	11-48	M551-M552	0	63.39	178.982	179.094	179.042	178.926	179.303	179.389	179.477	179.074	178.694	TH	NT	NN	HN	TN	HT	HH	NH	TT
eqFT.9-20/19-7	FT	S5R	9-20	M416-M417	0	62.56	19-7	M760-M761	0	43.09	179.158	178.97	178.883	179.364	179.986	178.796	179.267	178.544	179.796	NN	TT	NH	TH	HH	HN	HT	NT	TN
eqFT.10-16/13-38	FT	N6R	10-16	M483-M484	0.02	55	13-38	M630-M631	0.01	131.22	194.567	194.174	195.109	194.426	194.439	193.833	194.945	195.833	196	TT	TN	HT	TH	HH	NN	NH	HN	NT
eqFT.10-27/18-3	FT	S6R	10-27	M494-M495	0.01	88.07	18-3	M733-M734	0	9.85	160.624	159.656	161.828	159.64	159.795	160.482	161.006	160.2	161.971	TT	HT	TH	HH	NT	TN	NN	HN	NH
eqFT.10-16/18-19	FT	S5R	10-16	M483-M484	0.02	55	18-19	M749-M750	0.06	77.92	179.438	178.814	179.233	179.349	178.994	178.531	179.417	179.153	180.306	TT	HH	TH	NH	HT	TN	NN	HN	NT
eqFT.11-50/14-30	FT	S6R	11-50	M553-M554	0	66.94	14-30	M664-M665	0.02	82.74	160.648	160.552	160.541	160.209	161.116	160.214	160.222	159.706	161.63	TT	NN	HH	HN	HT	TH	NT	NH	TN
eqFT.11-4/18-2	FT	S6R	11-4	M507-M508	0	10.41	18-2	M732-M733	0.01	8.07	160.606	159.72	161.085	160.655	160.783	161.375	160.355	160.098	161.333	NT	TT	HT	NN	NH	HH	TH	TN	HN
eqFT.17-2/17-16	FT	S6R	17-2	M712-M713	0	9.38	17-16	M726-M727	0	77.6	160.365	160	160.842	160.838	160.068	160.022	160.056	160.952	160.682	TN	HT	NH	TT	HH	NN	TH	NT	HN
eqHI.1-47/2-22	HI	S6R	1-47	M047-M048	0	76.06	2-22	M085-M086	0	49.05	28.4768	28.5228	27.9184	28.4666	27.9192	29.2183	28.191	28.4335	27.2995	NT	HN	HH	NH	TN	TH	NN	HT	TT
eqHI.2-32/3-69	HI	S6R	2-32	M095-M096	0.02	64.3	3-69	M183-M184	0	125.14	28.1254	29.1005	27.338	28.1144	28.9838	27.9282	27.7082	28.3369	27.1629	HN	NN	TN	HH	NH	NT	TH	HT	TT
eqHI.2-18/5-41	HI	S6R	2-18	M081-M082	0	44.93	5-41	M265-M266	0	76.35	28.6902	27.1354	28.2259	28.6027	27.7531	28.2533	27.1322	29.4305	27.4396	TN	HH	NH	NT	HT	NN	TT	HN	TH
eqHI.2-45/10-35	HI	N6R	2-45	M108-M109	0.03	96.96	10-35	M502-M503	0.09	111.14	37.1169	37.6566	36.6218	37.2071	37.9242	37.4284	37.6749	37.3474	35.8694	NN	TH	HN	NT	TN	NH	HH	HT	TT
eqHI.4-3/17-2	HI	S6R	4-3	M190-M191	0.04	15.42	17-2	M712-M713	0	9.38	28.6274	29.3701	28.5547	28.5089	28.7114	29.2035	27.3297	27.6044	27.414	HN	NT	NN	HH	HT	NH	TN	TT	TH
eqHI.6-1/13-15	HI	N6R	6-1	M284-M285	0.03	3	13-15	M607-M608	0	58.83	36.9254	36.3235	37.03	37.6736	36.6293	37.2463	36.2494	37.545	38.0129	TT	NH	TN	NT	HT	HH	NN	HN	TH
eqHI.9-4/9-52	HI	N6R	9-4	M400-M401	0.01	24.17	9-52	M448-M449	0.01	93.79	36.6029	37.7996	37.8167	37.7265	36.3154	37.4096	36.9693	38.974	36.9309	TN	HT	HN	NH	NT	TH	TT	HH	NN
eqHI.9-57/10-2	HI	S6R	9-57	M453-M454	0	103.05	10-2	M469-M470	0.08	11.62	27.9605	29.0152	28.3164	27.6438	28.7843	27.009	28.6873	28.1837	28.2154	HN	NN	TH	HT	TT	TN	HH	NH	NT
eqHI.9-65/15-8	HI	N6R	9-65	M461-M462	0.01	122.21	15-8	M676-M677	0	26.94	36.7334	37.7796	37.2448	37.7685	36.9724	36.3767	36.9269	36.2225	37.3525	HN	NH	TT	HT	NN	TH	HH	NT	TN
eqHI.9-13/16-11	HI	N6R	9-13	M409-M410	0	51.98	16-11	M692-M693	0.1	41.42	37.1891	36.8381	38.1544	37.3832	34.1719	37.4428	37.3844	36.8238	37.355	HT	NT	TH	NH	TT	HH	HN	TN	NN
eqHI.12-30/14-8	HI	N6R	12-30	M587-M588	0	99.37	14-8	M642-M643	0.01	47.26	37.391	36.349	37.3513	36.8065	37.6577	37.2388	37.2422	35.7372	36.3126	NN	HH	HT	TH	NT	NH	HN	TT	TN
eqHI.12-31/15-1	HI	S6R	12-31	M588-M589	0	103.69	15-1	M669-M670	0.05	5	28.2922	28.6941	28.073	28.3317	26.3811	28.6715	28.0633	29.2366	27.1159	TN	HN	NT	NH	HH	HT	TH	TT	NN
eqHI.16-10/16-28	HI	N6R	16-10	M691-M692	0	28.84	16-28	M709-M710	0.06	98.13	36.834	37.2077	37.188	37.1713	36.2515	37.8225	37.3127	35.8567	38.4879	TT	NT	TH	HN	HT	NH	HH	NN	TN
eqMT.1-23/13-3	MT	S6R	1-23	M023-M024	0	39.96	13-3	M595-M596	0.02	19.14	213.683	213.2	213.517	213.314	213.854	213.32	213.483	213.2	213.855	TT	NN	HH	HT	TH	NT	NH	HN	TN
eqMT.3-6/4-9	MT	N6R	3-6	M120-M121	0.02	14.41	4-9	M196-M197	0	30.16	248.399	248.963	248.552	248.897	247.944	247.796	249.251	249.505	248.608	TN	TH	HN	NH	TT	HT	HH	NN	NT
eqMT.3-69/5-47	MT	S6R	3-69	M183-M184	0	125.14	5-47	M271-M272	0	87.55	213.574	213.656	213.627	213.46	214.287	212.833	213.241	213.963	213.93	NN	TN	TT	HN	HT	HH	NH	TH	NT
eqMT.3-64/6-40	MT	N6R	3-64	M178-M179	0	113.77	6-40	M323-M324	0	73.55	248.813	248.203	248.824	248.738	248.394	249.148	248.767	249.463	248.303	TN	NT	HT	HH	TH	NH	NN	TT	HN
eqMT.3-1/7-41	MT	S5R	3-1	M115-M116	0	0	7-41	M374-M375	0.03	109.43	226.837	226.303	226.781	226.544	226.5	226.722	227.139	227.17	226.045	TN	TH	HH	HT	NT	NH	NN	HN	TT
eqMT.4-18/14-30	MT	S5R	4-18	M205-M206	0.02	47.31	14-30	M664-M665	0.01	81.74	227.021	225.855	226.802	226.854	226.31	228.107	226.325	226.817	226.733	NT	HH	NH	TN	HT	TT	TH	NN	HN
eqMT.6-5/19-8	MT	S6R	6-5	M288-M289	0	19.63	19-8	M761-M762	0	45.1	213.239	213.462	213.64	213.542	212.556	213.667	213.738	213.712	213.083	TH	TN	NT	HT	NH	HN	HH	TT	NN
eqMT.11-1/16-3	MT	N6R	11-1	M504-M505	0.01	1	16-3	M684-M685	0	6.85	248.88	249.091	248.597	248.271	247.541	249.302	249.445	250.333	248.778	TN	TH	NT	HN	HH	TT	HT	NH	NN
eqMT.12-15/19-1	MT	S5R	12-15	M572-M573	0	48.81	19-1	M754-M755	0.11	11	226.618	226.607	227.01	226.815	226.111	227.333	226.951	226.636	226.472	NT	HT	TH	NH	TN	HH	HN	TT	NN
eqMT.13-7/18-3	MT	S6R	13-7	M599-M600	0	26.35	18-3	M733-M734	0	9.85	213.303	213.099	213.868	213.413	212.704	213.796	213.571	213.481	213.551	HT	NT	TH	TT	TN	NH	HH	HN	NN
eqMT.14-30/17-7	MT	N6R	14-30	M664-M665	0	80.74	17-7	M717-M718	0	43.95	248.876	248.196	248.909	248.792	248.167	249.242	248.515	249.588	248.343	TN	NT	HT	HH	NH	TH	TT	HN	NN
eqMT.14-11/18-18	MT	S5R	14-11	M645-M646	0	51.93	18-18	M748-M749	0	69.96	226.824	226.805	226.355	227.021	226.639	226.567	226.881	227.486	226.148	TN	NH	TH	HH	HN	NN	NT	HT	TT
eqMT.17-3/17-15	MT	N6R	17-3	M713-M714	0	15.32	17-15	M725-M726	0	75.21	248.723	248.444	249.424	249.156	248.059	248.283	248.631	248.25	248.967	HT	NH	TT	HH	TH	HN	NT	TN	NN
eqOIL.2-10/7-43	OIL	S6R	2-10	M073-M074	0	31.96	7-43	M376-M377	0.22	137.03	42.0364	41.1597	41.7883	41.9498	42.2834	41.3996	42.0837	41.4738	42.279	NN	TT	TH	HH	NH	HT	TN	NT	HN
eqOIL.2-1/9-22	OIL	N6R	2-1	M064-M065	0	0	9-22	M418-M419	0	65.2	44.7187	44.031	44.7319	43.9912	43.818	44.2498	44.8764	44.1624	44.7058	TH	HT	HH	TT	NT	TN	HN	NH	NN
eqOIL.2-37/11-1	OIL	N6R	2-37	M100-M101	0.01	75.54	11-1	M504-M505	0	0	44.5882	44.1424	44.149	44.4868	44.1474	44.1592	44.3288	44.9036	44.7725	TN	TT	HH	NH	TH	NT	HT	NN	HN
eqOIL.2-11/12-7	OIL	S6R	2-11	M074-M075	0	34.56	12-7	M564-M565	0	33.14	41.6795	41.7426	41.9777	41.8359	41.89	42.187	41.9062	41.9209	42.1329	NT	TT	HT	TN	TH	NN	NH	HN	HH
eqOIL.3-2/7-41	OIL	S5R	3-2	M116-M117	0.01	4.89	7-41	M374-M375	0	106.43	40.6713	40.8903	40.7369	40.9841	40.881	41.6997	40.8172	40.5159	40.5109	NT	NH	HN	NN	TH	HT	HH	TN	TT
eqOIL.3-2/9-3	OIL	N6R	3-2	M116-M117	0	3.89	9-3	M399-M400	0.03	20.47	44.4917	44.5225	44.0385	45.0446	44.3243	44.3039	44.2995	44.1421	44.5019	NH	HN	TT	HH	NN	NT	TH	TN	HT
eqOIL.4-33/9-52	OIL	N6R	4-33	M220-M221	0	101.84	9-52	M448-M449	0.01	93.79	44.2987	43.7771	44.556	44.5574	44.8047	43.8274	44.5374	45.2333	43.9973	TN	NN	NH	HT	TH	HH	TT	NT	HN
eqOIL.5-10/16-20	OIL	S6R	5-10	M234-M235	0	38.8	16-20	M701-M702	0.01	63.15	42.2034	41.1503	41.7764	41.8367	41.4347	41.8504	42.1176	41.664	42.4506	TT	HH	TH	NT	NH	HT	TN	NN	HN
eqOIL.6-43/12-4	OIL	S5R	6-43	M326-M327	0.03	80.81	12-4	M561-M562	0	10.62	41.0683	39.931	40.6364	40.7709	41.6515	40.6291	40.5609	39.7845	41.1361	NN	TT	HH	NH	HT	NT	TH	HN	TN
eqOIL.7-21/9-6	OIL	S6R	7-21	M354-M355	0	55.94	9-6	M402-M403	0	32.23	41.9659	42.6841	41.6705	41.695	41.747	41.6466	42.2981	41.2668	41.6154	HN	TH	HH	NN	NH	HT	NT	TT	TN
eqOIL.7-25/10-27	OIL	S6R	7-25	M358-M359	0	69.1	10-27	M494-M495	0.01	88.07	42.0802	41.8709	41.8857	41.6032	40.8207	42.1928	41.7139	42.091	40.4853	NT	TN	HH	HT	HN	TH	NH	NN	TT
eqOIL.10-21/11-44	OIL	S6R	10-21	M488-M489	0.03	69.5	11-44	M547-M548	0	58.48	41.7678	41.5842	41.6595	42.0663	41.9979	41.8575	41.8018	41.3624	42.595	TT	NH	NN	NT	TH	HH	HT	HN	TN
eqOIL.11-6/18-6	OIL	N6R	11-6	M509-M510	0	16.04	18-6	M736-M737	0.04	33.74	44.6889	44.6399	44.8061	44.2861	44.4273	44.9308	44.3491	44.6141	43.6908	NT	HT	HH	HN	TN	NN	TH	NH	TT
eqOIL.12-22/19-3	OIL	N6R	12-22	M579-M580	0	71.54	19-3	M756-M757	0	19.45	44.575	44.0535	44.2742	44.5513	43.6004	44.3389	44.964	44.3267	44.2516	TH	HH	NH	NT	TN	HT	TT	HN	NN
eqOIL.13-16/14-26	OIL	S5R	13-16	M608-M609	0	71.6	14-26	M660-M661	0	70.63	40.8491	40.491	41.0218	40.8139	40.9123	40.1613	40.5982	40.391	41.5672	TT	HT	NN	HH	NH	TH	HN	TN	NT
eqPH.1-28/4-5	PH	S5R	1-28	M028-M029	0	50.53	4-5	M192-M193	0.01	19.48	148.602	150.647	145.163	146.684	144.388	149.085	148.197	144.574	143.792	HN	NT	HH	TH	NH	HT	TN	NN	TT
eqPH.1-51/5-4	PH	S5R	1-51	M051-M052	0	79.9	5-4	M228-M229	0	22.25	147.598	148.558	149.012	146.409	147.982	145.053	149.265	144.773	156.576	TT	TH	HT	HN	NN	HH	NH	NT	TN
eqPH.1-6/8-18	PH	S6R	1-6	M006-M007	0	17.51	8-18	M395-M396	0.02	96.1	141.192	142.434	142.033	142.877	142.443	141.872	143.618	143.75	140.419	TN	TH	NH	NN	HN	HT	NT	HH	TT
eqPH.1-51/9-16	PH	N6R	1-51	M051-M052	0	79.9	9-16	M412-M413	0	55.11	131.522	132.967	129.167	132.91	130.501	130.762	133.215	130.921	134.183	TT	TH	HN	NH	HH	TN	NT	NN	HT
eqPH.1-6/9-2	PH	N6R	1-6	M006-M007	0	17.51	9-2	M398-M399	0.01	12.97	128.834	133.19	132.255	132.317	135.482	131.282	134.324	132.166	134.343	NN	TT	TH	HN	NH	HT	TN	NT	HH
eqPH.1-62/13-40	PH	N6R	1-62	M062-M063	0	101.4	13-40	M632-M633	0	138.65	130.865	129.521	133.501	131.75	129.011	132.087	133.242	136.62	127.242	TN	HT	TH	NT	NH	HH	HN	NN	TT
eqPH.1-44/14-27	PH	S6R	1-44	M044-M045	0.01	74.41	14-27	M661-M662	0.02	73.75	142.611	139.67	140.61	142.934	139.715	142.384	143.417	141.694	141.446	TH	NH	HH	NT	TN	TT	HT	NN	HN
eqPH.1-15/19-10	PH	S6R	1-15	M015-M016	0	30.14	19-10	M763-M764	0	52.72	142.156	142.375	140.533	142.773	142.705	141.91	141.382	141.939	144.902	TT	NH	NN	HN	HH	TN	NT	TH	HT
eqPH.1-40/19-31	PH	S5R	1-40	M040-M041	0	70.8	19-31	M784-M785	0.05	98.1	149.484	149.21	147.953	143.857	144.119	147.614	144.063	153.431	150.854	TN	TT	HH	HN	HT	NT	NN	TH	NH
eqPH.2-43/3-35	PH	N6R	2-43	M106-M107	0	90.49	3-35	M149-M150	0	63.04	133.253	129.686	133.048	130.709	124.889	134.738	130.708	130.126	132.568	NT	HH	HT	TT	NH	TH	TN	HN	NN
eqPH.3-38/6-20	PH	S6R	3-38	M152-M153	0	68.37	6-20	M303-M304	0.07	58.89	142.183	142.313	139.377	141.779	134.139	138.397	144.892	140.136	141.806	TH	HN	HH	TT	NH	TN	HT	NT	NN
eqPH.3-71/12-19	PH	S5R	3-71	M185-M186	0	131.41	12-19	M576-M577	0	60.61	148.397	151.815	147.504	145.89	146.979	149.675	145.506	154.419	148.337	TN	HN	NT	HH	TT	HT	NN	NH	TH
eqPH.5-1/8-16	PH	S6R	5-1	M225-M226	0.02	2	8-16	M393-M394	0.04	89.17	142.864	143.269	140.699	142.17	142.093	140.437	143.402	144.396	140.068	TN	TH	HN	HH	NH	NN	HT	NT	TT
eqPH.5-35/16-11	PH	S5R	5-35	M259-M260	0	65.85	16-11	M692-M693	0	31.42	146.715	149.077	145.396	145.468	151.895	149.716	151.475	145.81	143.49	NN	TH	NT	HN	HH	TN	NH	HT	TT
eqPH.6-7/10-34	PH	S6R	6-7	M290-M291	0	28.01	10-34	M501-M502	0	100.75	142.476	140.259	142.734	143.928	145.265	140.02	142.325	137.183	142.428	NN	NH	HT	HH	TT	TH	HN	NT	TN
eqPH.7-16/17-16	PH	N6R	7-16	M349-M350	0	42.68	17-16	M726-M727	0.01	78.6	131.433	131.557	132.564	131.903	131.059	131.394	131.89	129.786	134.798	TT	HT	NH	TH	HN	HH	NT	NN	TN
eqPH.9-18/16-3	PH	S5R	9-18	M414-M415	0	58.95	16-3	M684-M685	0	6.85	145.855	151.082	150.755	146.252	143.006	156.257	145.315	146.47	143.574	NT	HN	HT	TN	NH	HH	TH	TT	NN
eqPH.9-68/16-1	PH	S5R	9-68	M464-M465	0	134.49	16-1	M682-M683	0	0	146.627	148.923	153.709	149.953	147.89	150.327	145.746	151.59	140.795	HT	TN	NT	NH	HN	NN	HH	TH	TT
eqPH.11-9/14-25	PH	S6R	11-9	M512-M513	0	19.31	14-25	M659-M660	0	69.33	142.351	139.781	141.665	142.222	143.265	142.219	139.978	145.209	144.327	TN	TT	NN	HH	NH	NT	HT	TH	HN
eqPH.12-2/18-2	PH	N6R	12-2	M559-M560	0	3.93	18-2	M732-M733	0	7.07	132.774	131.583	131.315	133.628	132.734	133.892	130.876	130.312	132.964	NT	NH	TT	HH	NN	HN	HT	TH	TN
eqPH.14-28/16-21	PH	S6R	14-28	M662-M663	0.01	76.71	16-21	M702-M703	0.01	65.79	142.583	144.216	140.396	140.998	138.86	142.628	140.31	142.507	139.392	HN	NT	HH	TN	NH	HT	TH	TT	NN
eqPH.16-9/17-18	PH	N6R	16-9	M690-M691	0.03	25.74	17-18	M728-M729	0.07	92.3	132.099	129.937	131.793	130.808	129.899	135.607	129.723	131.033	127.695	NT	HH	HT	TN	NH	HN	NN	TH	TT
eqPN.2-4/17-6	PN	S5R	2-4	M067-M068	0	14.34	17-6	M716-M717	0	42.02	346.489	347.131	324.234	329.088	313.629	332.51	271.753	322.367	286.731	HN	HH	NT	NH	HT	TN	NN	TT	TH
eqPN.3-19/3-66	PN	S5R	3-19	M133-M134	0.01	39.51	3-66	M180-M181	0	117.25	332.802	323.489	317.218	312.719	366.39	288.973	345.076	312.468	366.639	TT	NN	TH	HH	HN	HT	NH	TN	NT
eqPN.3-70/14-26	PN	N6R	3-70	M184-M185	0.01	127.14	14-26	M660-M661	0	70.63	414.305	394.591	394.077	391.509	440.431	404.12	413.894	364.321	419.396	NN	TT	HH	TH	NT	HN	HT	NH	TN
eqPN.4-20/8-18	PN	N6R	4-20	M207-M208	0	49.58	8-18	M395-M396	0.02	96.1	404.793	438.192	397.714	404.003	376.877	390.99	403.808	395.921	407.293	HN	TT	HH	NH	TH	HT	TN	NT	NN
eqPN.4-1/10-35	PN	S5R	4-1	M188-M189	0	0	10-35	M502-M503	0.08	110.14	331.273	340.888	350.579	373.045	317.34	369.394	322.54	338.394	316.012	NH	NT	HT	HN	TN	HH	TH	NN	TT
eqPN.4-22/15-9	PN	S5R	4-22	M209-M210	0.01	62.09	15-9	M677-M678	0.01	30.84	326.201	323.343	340.402	344.026	321.402	346.992	332.062	331.064	319.622	NT	NH	HT	TH	TN	HH	HN	NN	TT
eqPN.4-9/19-28	PN	N6R	4-9	M196-M197	0.01	31.16	19-28	M781-M782	0.01	83.33	409.577	372.115	407.568	406.591	390.549	400.205	409.607	393.239	421.407	TT	TH	HH	HT	NH	NT	TN	NN	HN
eqPN.5-10/5-49	PN	S5R	5-10	M234-M235	0.04	42.8	5-49	M273-M274	0.02	91.53	323.076	331.352	350.881	292.73	345.286	357.342	327.384	364.302	312.328	TN	NT	HT	NN	HN	TH	HH	TT	NH
eqPN.5-1/12-29	PN	N6R	5-1	M225-M226	0.01	1	12-29	M586-M587	0.01	95.66	404.044	420.108	388.067	389.006	402.443	349.519	408.037	395.363	444.372	TT	HN	TH	HH	NN	TN	NH	HT	NT
eqPN.5-6/14-32	PN	S5R	5-6	M230-M231	0	29.9	14-32	M666-M667	0	84.79	335.42	335.895	311.839	328.774	316.333	366.523	308.953	335.829	336.541	NT	TT	HN	TN	HH	NH	NN	HT	TH
eqPN.7-10/9-46	PN	S6R	7-10	M343-M344	0	27.73	9-46	M442-M443	0.01	86.6	294.491	327.644	265.543	275.751	268.214	297.938	284.551	305.319	296.617	HN	TN	NT	TT	HH	TH	NH	NN	HT
eqPN.7-12/12-3	PN	S5R	7-12	M345-M346	0	35.33	12-3	M560-M561	0.01	8.92	338.42	351.157	328.346	340.623	339.157	301.632	352.321	298.825	332.68	TH	HN	NH	NN	HH	TT	HT	NT	TN
eqPN.8-11/19-23	PN	S5R	8-11	M388-M389	0	72.79	19-23	M776-M777	0.02	77.31	326.484	339.023	348.179	326.258	332.421	334.323	326.155	281.933	359	TT	HT	HN	NT	NN	HH	NH	TH	TN
eqPN.9-70/18-1	PN	S6R	9-70	M466-M467	0	139.26	18-1	M731-M732	0	0	296.245	281.883	279.669	293.157	323.662	277.154	297.361	264.661	430.375	TT	NN	TH	HH	NH	HN	HT	NT	TN
eqPN.10-26/19-9	PN	N6R	10-26	M493-M494	0.01	85.79	19-9	M762-M763	0.01	51.19	403.206	404.715	401.464	409.466	366.282	392.508	407.363	393.285	443.1	TT	NH	TH	HN	HH	HT	TN	NT	NN
eqPN.11-47/18-21	PN	N6R	11-47	M550-M551	0	62.33	18-21	M751-M752	0.04	86.32	401.598	414.246	401.35	412.765	385.984	398.382	404.058	430.763	385.418	TN	HN	NH	TH	HH	HT	NT	NN	TT
eqPN.13-16/16-28	PN	S6R	13-16	M608-M609	0	71.6	16-28	M709-M710	0	92.13	282.342	276.771	291.916	289.691	287.403	332.496	287.984	311.974	280.368	NT	TN	HT	NH	TH	NN	HH	TT	HN
eqPN.15-3/16-25	PN	S6R	15-3	M671-M672	0.02	15.69	16-25	M706-M707	0.03	78.9	292.879	284.002	297.475	290.164	308.685	307.741	284.734	269.327	321.876	TT	NN	NT	HT	HH	NH	TH	HN	TN
eqPN.15-2/19-16	PN	S5R	15-2	M670-M671	0.05	12.38	19-16	M769-M770	0.01	61.57	327.957	313.482	352.22	341.141	316.859	339.877	356.881	326.958	338.828	TH	HT	NH	NT	TT	HH	TN	NN	HN
eqPRO.2-6/3-66	PRO	S6R	2-6	M069-M070	0.02	19.99	3-66	M180-M181	0	117.25	22.2982	22.1924	22.1179	22.1572	22.4588	21.9862	22.4112	21.7636	22.2834	NN	TH	HH	TT	HN	NH	HT	NT	TN
eqPRO.2-8/3-58	PRO	N6R	2-8	M071-M072	0.02	29.3	3-58	M172-M173	0.02	104.46	22.0627	21.9551	22.1834	21.9677	22.1914	22.0339	22.2948	21.8691	22.6658	TT	TH	NN	HT	HH	NT	NH	HN	TN
eqPRO.3-6/5-57	PRO	N6R	3-6	M120-M121	0.02	14.41	5-57	M281-M282	0.01	116.11	22.1116	21.9801	22.0438	22.3149	21.9215	22.1554	22.1477	22.2874	21.7368	NH	TN	NT	TH	HH	HT	HN	NN	TT
eqPRO.3-72/13-1	PRO	S6R	3-72	M186-M187	0.01	134.66	13-1	M593-M594	0	0	22.1355	21.8312	22.2215	21.8935	22.5272	22.2568	21.9641	21.8751	22.3367	NN	TT	NT	HT	HH	TH	NH	TN	HN
eqPRO.5-3/5-43	PRO	S5R	5-3	M227-M228	0.02	17.82	5-43	M267-M268	0	80.19	21.6532	21.9061	21.7936	21.7276	22.1387	21.7012	21.9422	22.164	21.7839	TN	NN	TH	HN	HT	TT	NH	NT	HH
eqPRO.5-53/11-14	PRO	S6R	5-53	M277-M278	0	99.04	11-14	M517-M518	0	27.49	22.1621	22.1901	22.2209	22.0736	22.3076	21.723	22.6292	21.9621	22.4701	TH	TT	NN	HT	HN	HH	NH	TN	NT
eqPRO.5-55/14-3	PRO	S6R	5-55	M279-M280	0.01	102.36	14-3	M637-M638	0	21.14	22.1097	22.2915	22.098	22.2484	22.3995	21.9303	22.4379	22.1766	22.1816	TH	NN	HN	NH	TT	TN	HH	HT	NT
eqPRO.5-57/14-2	PRO	N6R	5-57	M281-M282	0	115.11	14-2	M636-M637	0.05	19.2	22.1403	22.2595	21.956	22.1159	22.2893	21.9797	21.9363	21.9113	21.9981	NN	HN	HH	NH	TT	NT	HT	TH	TN
eqPRO.5-49/16-28	PRO	N6R	5-49	M273-M274	0	89.53	16-28	M709-M710	0.03	95.13	22.1012	22.1144	21.952	22.1437	21.7511	22.3044	22.329	22.5403	21.829	TN	TH	NT	NH	HN	HH	HT	TT	NN
eqPRO.5-8/19-31	PRO	S5R	5-8	M232-M233	0	32.91	19-31	M784-M785	0	93.1	21.9208	21.968	21.918	21.4806	22.1131	21.5241	21.7446	22.2009	21.4728	TN	NN	HN	HH	HT	TH	NT	NH	TT
eqPRO.6-17/7-40	PRO	N6R	6-17	M300-M301	0	48.41	7-40	M373-M374	0	102.85	22.0692	22.0169	22.207	21.9255	22.2963	22.1729	22.345	21.8754	22.1547	TH	NN	HT	NT	TT	HH	HN	NH	TN
eqPRO.6-1/9-66	PRO	S5R	6-1	M284-M285	0.01	1	9-66	M462-M463	0	123.3	21.8479	21.8113	21.9529	21.986	21.5442	22.1142	21.3801	21.4164	21.9227	NT	NH	HT	TT	HH	HN	NN	TN	TH
eqPRO.7-13/17-12	PRO	S5R	7-13	M346-M347	0	37.77	17-12	M722-M723	0.03	61.52	21.7725	21.5744	21.4972	22.1167	22.7258	21.8874	22.0507	21.2174	21.7129	NN	NH	TH	NT	HH	TT	HN	HT	TN
eqPRO.7-24/19-9	PRO	S6R	7-24	M357-M358	0	67.27	19-9	M762-M763	0	50.19	22.1409	22.1392	22.2431	22.1374	22.287	22.6151	22.0549	22.4569	21.8498	NT	TN	NN	HT	HH	HN	NH	TH	TT
eqPRO.12-28/13-7	PRO	N6R	12-28	M585-M586	0.01	91.14	13-7	M599-M600	0	26.35	22.1359	22.1096	21.8234	22.0827	22.469	22.1585	22.2573	22.4694	21.9874	TN	NN	TH	NT	HH	HN	NH	TT	HT
eqPRO.13-7/15-1	PRO	S6R	13-7	M599-M600	0	26.35	15-1	M669-M670	0.02	2	22.242	21.9594	22.343	22.2681	21.9274	23.068	22.162	22.054	21.8905	NT	HT	NH	HH	TH	TN	HN	NN	TT
eqPY.1-28/7-43	PY	S5R	1-28	M028-M029	0.01	51.53	7-43	M376-M377	0	115.03	5.52321	5.42824	5.68594	5.58429	5.35188	6.204	5.54453	5.45312	5.05178	NT	HT	NH	TH	HH	TN	HN	NN	TT
eqPY.1-47/8-12	PY	N6R	1-47	M047-M048	0	76.06	8-12	M389-M390	0	73.94	7.57378	7.74889	7.76744	7.68077	7.711	7.57662	8.11163	7.71283	7.8176	TH	TT	HT	HN	TN	NN	NH	NT	HH
eqPY.1-53/11-51	PY	N6R	1-53	M053-M054	0	82.23	11-51	M554-M555	0	68.16	7.76686	7.50669	7.84694	7.55567	7.90633	7.61673	7.90341	8.37285	7.91237	TN	TT	NN	TH	HT	HH	NT	NH	HN
eqPY.2-44/10-2	PY	S6R	2-44	M107-M108	0.01	92.91	10-2	M469-M470	0.1	13.62	5.21888	5.10569	5.03848	4.96736	5.50914	4.90212	5.14743	4.68036	4.9235	NN	HH	TH	HN	HT	NH	TT	NT	TN
eqPY.2-18/14-2	PY	S6R	2-18	M081-M082	0	44.93	14-2	M636-M637	0.03	17.2	4.99189	5.47761	5.03897	5.12128	5.077	5.10939	5.27215	4.7455	5.098	HN	TH	NH	NT	TT	NN	HT	HH	TN
eqPY.3-6/12-6	PY	N6R	3-6	M120-M121	0.02	14.41	12-6	M563-M564	0.07	31.23	7.74648	7.57465	7.7285	8.0682	7.94133	8.0865	7.77856	7.63743	7.49116	NT	NH	NN	TH	HH	HT	TN	HN	TT
eqPY.4-32/15-2	PY	N6R	4-32	M219-M220	0	100.46	15-2	M670-M671	0	7.38	7.91719	7.51863	7.82218	7.88929	7.95233	7.457	7.96506	7.422	7.96027	TH	TT	NN	HH	NH	HT	HN	NT	TN
eqPY.4-35/15-3	PY	S6R	4-35	M222-M223	0.02	110.65	15-3	M671-M672	0.03	16.69	5.23781	5.17925	5.03057	5.07619	4.81656	5.28119	5.0286	5.16358	5.2635	NT	TT	HH	HN	TN	NH	HT	TH	NN
eqPY.5-13/7-42	PY	S6R	5-13	M237-M238	0	46.6	7-42	M375-M376	0.02	113.45	5.14931	5.20709	5.22718	4.86536	5.19519	4.5662	5.08066	4.99019	5.08591	HT	HN	NN	HH	TT	TH	TN	NH	NT
eqPY.5-1/9-16	PY	N6R	5-1	M225-M226	0	0	9-16	M412-M413	0	55.11	7.72369	7.73344	7.69783	8.07644	7.95072	7.36053	7.76233	7.66318	7.56991	NH	NN	TH	HN	HH	HT	TN	TT	NT
eqPY.6-17/9-7	PY	S5R	6-17	M300-M301	0	48.41	9-7	M403-M404	0	41.72	5.58122	5.43183	5.42693	5.34911	5.15939	6.05533	5.59408	5.72721	5.56773	NT	TN	TH	HH	TT	HN	HT	NH	NN
eqPY.6-17/10-27	PY	S6R	6-17	M300-M301	0	48.41	10-27	M494-M495	0	87.07	5.15982	4.91137	5.12915	4.82424	5.15767	5.22233	5.05967	5.23758	5.19527	TN	NT	TT	HH	NN	HT	TH	HN	NH
eqPY.7-10/12-4	PY	N6R	7-10	M343-M344	0	27.73	12-4	M561-M562	0	10.62	7.83812	8.19693	7.90361	7.99308	7.96013	8.00848	7.68179	6.63833	7.33115	HN	NT	NH	NN	HT	HH	TH	TT	TN
eqPY.7-4/14-29	PY	S5R	7-4	M337-M338	0	17.95	14-29	M663-M664	0	77.92	5.59455	5.77838	5.28447	5.49894	5.31615	5.85212	5.35555	5.352	4.99027	NT	HN	HH	NH	TH	TN	NN	HT	TT
eqPY.7-30/16-5	PY	N6R	7-30	M363-M364	0	77.75	16-5	M686-M687	0	19.29	7.69379	7.67995	8.2791	7.8306	7.75305	8.00106	7.608	7.62275	7.08454	HT	NT	NH	NN	HH	HN	TN	TH	TT
eqPY.9-65/11-33	PY	N6R	9-65	M461-M462	0	121.21	11-33	M536-M537	0	42.79	7.71333	7.84322	7.72653	8.13438	7.5754	7.51782	7.52728	7.5545	7.91767	NH	TT	HN	HT	HH	NN	TN	TH	NT
eqPY.13-15/18-13	PY	S6R	13-15	M607-M608	0.1	68.83	18-13	M743-M744	0.08	59.86	5.185	4.98694	5.2495	5.26088	5.10094	4.8435	5.01676	5.16866	5.13313	NH	HT	HH	TN	TT	NN	TH	HN	NT
eqPY.13-38/19-5	PY	N6R	13-38	M630-M631	0	130.22	19-5	M758-M759	0	37.13	7.71006	7.96048	7.82668	7.5744	7.1313	8.1039	7.80045	8.02558	8.02583	NT	TT	TN	HN	HT	TH	HH	NH	NN
eqSN.3-59/6-43	SN	N6R	3-59	M173-M174	0	105.8	6-43	M326-M327	0	77.81	24.1831	24.8708	25.0405	24.8623	25.2249	23.4412	22.9593	23.5349	24.4113	NN	HT	HN	NH	TT	HH	TN	NT	TH
eqSN.3-28/8-16	SN	N6R	3-28	M142-M143	0	49.05	8-16	M393-M394	0.03	88.17	24.5814	25.2037	23.7315	25.5575	24.317	25.43	25.2462	25.3975	24.0173	NH	NT	TN	TH	HN	HH	NN	TT	HT
eqSN.3-30/9-66	SN	S6R	3-30	M144-M145	0.02	57.33	9-66	M462-M463	0.01	124.3	15.0212	15.3257	14.3945	15.0184	14.8586	15.8088	15.0907	14.858	16.3121	TT	NT	HN	TH	HH	NH	NN	TN	HT
eqSN.3-50/9-44	SN	N6R	3-50	M164-M165	0.02	89.3	9-44	M440-M441	0	79.66	24.4531	24.976	24.5049	24.2808	23.3274	25.5559	23.882	24.4325	23.3631	NT	HN	HT	HH	TN	NH	TH	TT	NN
eqSN.4-3/4-8	SN	S6R	4-3	M190-M191	0.05	16.42	4-8	M195-M196	0	28.29	15.3123	14.9436	15.3775	16.6668	15.0173		14.3489	13.608	14.6479	NT	NH	HT	HH	NN	HN	TT	TH	TN
eqSN.4-29/6-40	SN	S5R	4-29	M216-M217	0.02	87.89	6-40	M323-M324	0	73.55	17.378	17.4205	17.3624	16.8316	18.7118	16.8226	18.0384	17.5654	18.8541	TT	NN	TH	TN	HN	HH	HT	NH	NT
eqSN.4-23/13-23	SN	N6R	4-23	M210-M211	0	63.82	13-23	M615-M616	0.03	97.52	24.7476	24.785	24.2427	23.3104	25.9472	22.2638	24.2322	24.5889	22.5029	NN	HN	HH	TN	HT	TH	NH	TT	NT
eqSN.4-4/19-25	SN	S6R	4-4	M191-M192	0	17.47	19-25	M778-M779	0	79.42	15.4806	15.6253	14.3916	15.267	15.2311	14.9117	14.6529	13.854	14.5269	HN	HH	NH	NN	NT	TH	TT	HT	TN
eqSN.5-16/8-7	SN	S5R	5-16	M240-M241	0	51.17	8-7	M384-M385	0.01	60.44	17.9186	17.5276	17.427	18.1188	18.1891	16.8568	17.5073	18.8283	16.9862	TN	NN	NH	HH	HN	TH	HT	TT	NT
eqSN.5-47/9-36	SN	S6R	5-47	M271-M272	0	87.55	9-36	M432-M433	0	73.26	15.5011	14.9308	14.9499	15.3665	14.5157	14.8918	15.1317	14.9713	13.9249	HH	NH	TH	TN	HT	HN	NT	NN	TT
eqSN.5-6/12-29	SN	S6R	5-6	M230-M231	0	29.9	12-29	M586-M587	0.01	95.66	15.0802	14.9576	14.6017	15.4776	14.6159	15.179	14.6616	14.9262	14.1545	NH	NT	HH	HN	TN	TH	NN	HT	TT
eqSN.7-16/11-44	SN	S5R	7-16	M349-M350	0	42.68	11-44	M547-M548	0	58.48	17.5438	18.45	17.7406	16.5408	17.6526	17.4767	17.3509	18.3422	16.3027	HN	TN	HT	NN	HH	NT	TH	NH	TT
eqSN.7-30/19-9	SN	S6R	7-30	M363-M364	0	77.75	19-9	M762-M763	0.01	51.19	15.5097	15.4668	14.3042	14.8678	15.6284	13.8687	14.8149	13.3307	15.1624	NN	HH	HN	TT	NH	TH	HT	NT	TN
eqSN.9-6/18-2	SN	N6R	9-6	M402-M403	0.02	34.23	18-2	M732-M733	0.01	8.07	24.4235	24.875	23.6406	23.9972	24.5568	24.49	23.4982	24.9664	23.4065	TN	HN	NN	NT	HH	NH	HT	TH	TT
eqSN.11-42/13-16	SN	S6R	11-42	M545-M546	0	54.88	13-16	M608-M609	0.02	73.6	14.9481	15.5969	15.0706	15.3994	15.5272	14.2173	14.3831	14.8236	15.5394	HN	TT	NN	NH	HT	HH	TN	TH	NT
eqSN.12-13/16-11	SN	N6R	12-13	M570-M571	0	42.79	16-11	M692-M693	0.08	39.42	24.3005	24.0336	24.8895	23.7224	23.8666	24.477	24.689	23.5592	24.7917	HT	TT	TH	NT	HH	HN	NN	NH	TN
eqSN.13-14/16-11	SN	S6R	13-14	M606-M607	0.09	57.7	16-11	M692-M693	0.03	34.42	14.9846	14.5184	16.1114	14.3134	16.4778	14.4274	14.9455	14.7985	15.6632	NN	HT	TT	HH	TH	TN	HN	NT	NH
eqSN.13-34/16-10	SN	S5R	13-34	M626-M627	0	119.27	16-10	M691-M692	0	28.84	16.8692	17.5301	17.1337	18.351	18.1799	19.2877	16.5184	17.0219	20.429	TT	NT	NH	NN	HN	HT	TN	HH	TH
eqSN.15-12/19-20	SN	S6R	15-12	M680-M681	0.02	40.22	19-20	M773-M774	0	69.51	15.1672	15.0208	14.5244	15.433	14.7224	15.0518	14.9198	16.1122	14.7668	TN	NH	HH	NT	HN	TH	TT	NN	HT
eqSN.16-19/18-11	SN	N6R	16-19	M700-M701	0.01	60.4	18-11	M741-M742	0	44.65	24.6708	23.1848	24.795	24.5745	24.0386	24.0004	24.2163	24.8438	23.7453	TN	HT	HH	NH	TH	NN	NT	TT	HN
eqSN.16-16/19-25	SN	S6R	16-16	M697-M698	0	53.39	19-25	M778-M779	0	79.42	15.2865	15.904	14.2648	14.4891	14.4194	15.112	15.9202	14.7647	14.6686	TH	HN	HH	NT	TN	TT	NH	NN	HT
eqSP.1-25/1-32	SP	S6R	1-25	M025-M026	0.01	46.98	1-32	M032-M033	0	64.76	4327.35	4299.58	4657.71	4130.48	4362.15		4301.56	4381.58	4317.62	HT	TN	NN	HH	TT	TH	HN	NH	NT
eqSP.1-3/4-30	SP	N6R	1-3	M003-M004	0	8.67	4-30	M217-M218	0	89.83	9694.3	9547.07	9728.68	9802.32	10158.9	9561.58	9649.98	9020.91	9594.44	NN	NH	HT	HH	TH	TT	NT	HN	TN
eqSP.2-16/13-23	SP	S6R	2-16	M079-M080	0.02	42.73	13-23	M615-M616	0	94.52	4211.22	4153.77	4143.37	4254.04	4147.5	4519.47	4380.2	4768.07	3337.64	TN	NT	TH	NH	HH	HN	NN	HT	TT
eqSP.3-51/7-11	SP	N6R	3-51	M165-M166	0	91.02	7-11	M344-M345	0.02	32.14	9699.75	9260.39	9867.92	9331.39	9688.74	9321.87	9879.65	9484.6	9497.4	TH	HT	HH	NN	TT	TN	NH	NT	HN
eqSP.3-46/9-70	SP	S6R	3-46	M160-M161	0	77.68	9-70	M466-M467	0.01	140.26	4136.74	4179.83	4652.33	4393.23	4303.86	3846.44	4311.15	4432.17	4493.47	HT	TT	TN	NH	TH	NN	HN	HH	NT
eqSP.3-30/12-30	SP	N6R	3-30	M144-M145	0.02	57.33	12-30	M587-M588	0.01	100.37	9547.5	9747.12	9513.24	9891.62	8487.21	9942.94	9695.43	9922.7	9728.76	NT	TN	NH	HN	TT	TH	HH	HT	NN
eqSP.3-70/14-1	SP	S5R	3-70	M184-M185	0	126.14	14-1	M635-M636	0.04	4	5826.26	6055.29	5715.76	5426.36	5554.43	5567.94	5607.92	5586.98	5795.23	HN	HH	TT	HT	TH	TN	NT	NN	NH
eqSP.4-25/5-11	SP	N6R	4-25	M212-M213	0.03	74.71	5-11	M235-M236	0	44.13	9731.26	9800.39	8587.83	9479.43	9727.57	9727.01	9647.88	8553.24	10182.2	TT	HN	HH	NN	NT	TH	NH	HT	TN
eqSP.4-6/18-9	SP	S6R	4-6	M193-M194	0.01	24.46	18-9	M739-M740	0.01	38.18	4404.24	4114.23	4376.38	4306.09	4076.96	3860.09	4432.98	4219.7	4031.43	TH	HH	HT	NH	TN	HN	NN	TT	NT
eqSP.5-9/5-35	SP	N6R	5-9	M233-M234	0	36.91	5-35	M259-M260	0	65.85	9581.68	10363.3	9690.34	10004.5	9202.33	9036.74	9462.05	10423.3	9310.35	TN	HN	NH	HT	HH	TH	TT	NN	NT
eqSP.5-1/15-8	SP	N6R	5-1	M225-M226	0	0	15-8	M676-M677	0.01	27.94	9699.26	10141.8	9518.72	9713.94	9782.35	9049.08	9835.16	9160.63	9618.65	HN	TH	NN	NH	HH	TT	HT	TN	NT
eqSP.5-8/17-15	SP	S6R	5-8	M232-M233	0.01	33.91	17-15	M725-M726	0	75.21	4168.13	4315.94	3981.49	4087.02	5010.39	3922.73	4334.35	4335.66	4477.75	NN	TT	TN	TH	HN	HH	NH	HT	NT
eqSP.6-41/10-35	SP	N6R	6-41	M324-M325	0	75.06	10-35	M502-M503	0.01	103.14	9517.97	9398.17	10114.6	9766.91	10091.9	10059.4	9498.28	9425.49	9670.86	HT	NN	NT	NH	TT	HH	TH	TN	HN
eqSP.6-2/14-25	SP	S5R	6-2	M285-M286	0	8.25	14-25	M659-M660	0	69.33	5739.19	5763.72	5358.78	5658.91	5929.36	5632.31	5764.01	4941.09	5765.39	NN	TT	TH	HN	HH	NH	NT	HT	TN
eqSP.6-6/17-18	SP	N6R	6-6	M289-M290	0	25.49	17-18	M728-M729	0.08	93.3	9625.12	9903.77	9463.48	9733.88	9394.62	9723.49	9746.8	9342.58	9828.4	HN	TT	TH	NH	NT	HH	HT	NN	TN
eqSP.7-1/7-41	SP	S5R	7-1	M334-M335	0.01	1	7-41	M374-M375	0.04	110.43	5491.56	5557.92	5234.04	5593.54	5440.48	5955.64	5700.9	5980.76	5858.18	TN	NT	TT	TH	NH	HN	HH	NN	HT
eqSP.7-11/18-3	SP	S6R	7-11	M344-M345	0	30.14	18-3	M733-M734	0	9.85	4310.6	4530.95	4287.55	4269.71	4085.42	3963.77	4516.22	4338.41	3965.62	HN	TH	TN	HH	HT	NH	NN	TT	NT
eqSP.8-15/11-47	SP	N6R	8-15	M392-M393	0	79.12	11-47	M550-M551	0	62.33	9459	9554.11	9881.52	10263	10236.8	9100.92	9554.71	9633.49	9628.49	NH	NN	HT	TN	TT	TH	HN	HH	NT
eqSP.8-2/11-43	SP	S6R	8-2	M379-M380	0.07	18.48	11-43	M546-M547	0	56.54	4188.29	4188.69	4301.61	4221.79	4659.6	4136.99	4667	4128.18	4294.98	TH	NN	HT	TT	NH	HN	HH	NT	TN
eqSP.9-3/14-13	SP	S6R	9-3	M399-M400	0	17.47	14-13	M647-M648	0.02	60.53	4170.76	4105.3	4204.8	4363.33	4374.68	4116.53	4345.72	3868.58	4801.5	TT	NN	NH	TH	HT	HH	NT	HN	TN
eqSP.11-14/13-16	SP	S6R	11-14	M517-M518	0	27.49	13-16	M608-M609	0	71.6	4122.41	4568.55	4213.71	4154.6	4667.85	4245.56	3859.48	3993.08	4767.09	TT	NN	HN	NT	HT	NH	HH	TN	TH
eqSP.11-34/19-23	SP	S5R	11-34	M537-M538	0	44.71	19-23	M776-M777	0	75.31	5862.29	5331.56	5881.86	5897.1	5143.91	5650.57	5459.68	6121.55	5166.48	TN	NH	HT	HH	NT	TH	HN	TT	NN
eqSP.12-34/14-33	SP	N6R	12-34	M591-M592	0.1	121.68	14-33	M667-M668	0.02	91.5	9734.89	10227.2	9177.52	9659.33	9429.94	8559.83	9442.19	9220.87	10457.9	TT	HN	HH	NH	TH	NN	TN	HT	NT
eqSP.13-30/13-41	SP	S6R	13-30	M622-M623	0	112.38	13-41	M633-M634	0.02	151.99	4183.02	4164.75	3912.35	4557.58	4335.73	3738.22	4689.18	3947.89	4558.8	TH	TT	NH	NN	HH	HN	TN	HT	NT
eqSP.13-16/19-12	SP	S6R	13-16	M608-M609	0.03	74.6	19-12	M765-M766	0	56.73	4215.17	4235.9	4092.41	4641.71	4329.45	4815.23	4437.24	4310.89	4085.16	NT	NH	TH	NN	TN	HN	HH	HT	TT
eqSP.13-37/19-18	SP	S5R	13-37	M629-M630	0.02	128.75	19-18	M771-M772	0	63.97	5431.28	5423.51	6052.78	5609.57	5702.18	5631.24	5855.18	5487.33	6095.73	TT	HT	TH	NN	NT	NH	TN	HH	HN
eqSP.15-1/16-5	SP	S6R	15-1	M669-M670	0.06	6	16-5	M686-M687	0	19.29	4406.32	4119.99	4517.14	4135.84	4229.98	4266.07	4300.79	4105.94	4536.36	TT	HT	HH	TH	NT	NN	NH	HN	TN
eqSP.15-2/19-16	SP	S5R	15-2	M670-M671	0.05	12.38	19-16	M769-M770	0.01	61.57	5621.3	5689.96	5964.38	5902.46	5061.42	5431.92	5743.24	5797.28	5490.63	HT	NH	TN	TH	HN	HH	TT	NT	NN
eqSP.18-17/19-2	SP	S6R	18-17	M747-M748	0	67.96	19-2	M755-M756	0.03	15.71	4488.96	4168.51	4163.8	4214.58	4189.47	4231.94	4237.84	4460.46	4010.39	HH	TN	TH	NT	NH	NN	HN	HT	TT
eqSW.1-1/6-10	SW	S5R	1-1	M001-M002	0.03	3	6-10	M293-M294	0	36.79	3.10686	2.96953	3.16518	3.23818	3.19443	3.22289	3.05959	2.89233	3.10642	NH	NT	NN	HT	HH	TT	TH	HN	TN
eqSW.1-20/9-44	SW	S6R	1-20	M020-M021	0.02	37.55	9-44	M440-M441	0.01	80.66	3.3843	3.50712	3.37098	3.42731	3.3267	3.49775	3.36213	3.3625	3.50614	HN	TT	NT	NH	HH	HT	TN	TH	NN
eqSW.1-57/11-51	SW	S5R	1-57	M057-M058	0	91.59	11-51	M554-M555	0.01	69.16	3.15826	3.12141	3.17878	3.05965	3.16733	3.24067	3.07342	3.1511	3.18586	NT	TT	HT	NN	HH	TN	HN	TH	NH
eqSW.1-28/13-9	SW	N6R	1-28	M028-M029	0.01	51.53	13-9	M601-M602	0	28.91	3.257	3.02767	3.1836	3.24603	3.28643	3.20315	3.26114	2.851	3.20003	NN	TH	HH	NH	NT	TT	HT	HN	TN
eqSW.1-33/15-1	SW	S6R	1-33	M033-M034	0	65.82	15-1	M669-M670	0	0	3.43755	3.4096	3.4596	3.47791	3.39366	3.44129	3.41959	3.5385	3.45567	TN	NH	HT	TT	NT	HH	TH	HN	NN
eqSW.1-53/18-9	SW	N6R	1-53	M053-M054	0	82.23	18-9	M739-M740	0	37.18	3.1632	3.21543	3.17074	3.22264	3.20768	3.16243	3.2477	3.2932	3.09906	TN	TH	NH	HN	NN	HT	HH	NT	TT
eqSW.2-16/5-32	SW	N6R	2-16	M079-M080	0.01	41.73	5-32	M256-M257	0	62.21	3.17455	3.1295	3.18732	3.20121	3.30956	3.28403	3.12944	3.938	3.13209	TN	NN	NT	NH	HT	HH	TT	HN	TH
eqSW.2-8/12-26	SW	S5R	2-8	M071-M072	0	27.3	12-26	M583-M584	0.04	85.99	3.11855	3.05685	3.17314	3.15732	3.15688	3.29007	3.06115	3.32	2.93867	TN	NT	HT	NH	NN	HH	TH	HN	TT
eqSW.2-7/14-30	SW	N6R	2-7	M070-M071	0	21.58	14-30	M664-M665	0	80.74	3.18171	3.14976	3.22072	3.31551	3.13357	3.31955	3.15535	3.18117	3.10092	NT	NH	HT	HH	TN	TH	HN	NN	TT
eqSW.3-72/6-8	SW	S5R	3-72	M186-M187	0	133.66	6-8	M291-M292	0	31.57	3.12022	3.03391	3.11561	3.16632	3.4514	3.26309	3.17227	3.06208	3.23545	NN	NT	TT	TH	NH	HH	HT	TN	HN
eqSW.3-29/9-20	SW	S5R	3-29	M143-M144	0.03	53.35	9-20	M416-M417	0	62.56	3.17924	3.13762	3.19148	3.174	3.33937	3.512	3.12398	2.907	3.11667	NT	NN	HT	HH	NH	HN	TH	TT	TN
eqSW.3-47/12-20	SW	S6R	3-47	M161-M162	0.02	80.93	12-20	M577-M578	0.01	65.43	3.43075	3.44694	3.34665	3.44648	3.48669	3.58939	3.386	3.50356	3.2429	NT	TN	NN	HN	NH	HH	TH	HT	TT
eqSW.3-8/14-32	SW	S6R	3-8	M122-M123	0	16.8	14-32	M666-M667	0	84.79	3.39588	3.40286	3.47032	3.59	3.39593	3.4845	3.47459	3.38127	3.34647	NH	NT	TH	HT	HN	NN	HH	TN	TT
eqSW.3-46/16-1	SW	S5R	3-46	M160-M161	0	77.68	16-1	M682-M683	0.01	1	3.1213	3.12947	3.18929	3.26555	3.34424	3.21264	3.15119	2.92227	3.096	NN	NH	NT	HT	TH	HN	HH	TT	TN
eqSW.3-72/19-3	SW	N6R	3-72	M186-M187	0.01	134.66	19-3	M756-M757	0.07	26.45	3.22301	3.24943	3.13774	3.24584	3.25254	3.17475	3.25585	3.30692	3.11467	TN	TH	NN	HN	NH	HH	NT	HT	TT
eqSW.4-3/4-14	SW	S6R	4-3	M190-M191	0.04	15.42	4-14	M201-M202	0	34.28	3.40738	3.38081	3.2935	3.21611	3.44848	3.753	3.55724	3.6355	3.50777	NT	TN	TH	TT	NN	HH	HN	HT	NH
eqSW.4-1/6-6	SW	N6R	4-1	M188-M189	0.01	1	6-6	M289-M290	0.01	26.49	3.20609	3.279	3.24384	3.33486	3.1208	3.09629	3.17154	3.22834	3.27656	NH	HN	TT	HT	TN	HH	TH	NN	NT
eqSW.4-26/6-44	SW	S6R	4-26	M213-M214	0.04	80.54	6-44	M327-M328	0	82.22	3.42671	3.43713	3.46373	3.50248	3.367	3.51082	3.36253	3.4245	3.35018	NT	NH	HT	HN	HH	TN	NN	TH	TT
eqSW.4-1/11-5	SW	S5R	4-1	M188-M189	0.02	2	11-5	M508-M509	0	11.91	3.10678	3.11872	3.05525	3.19772	3.22736	3.04255	3.09071	3.04233	3.1145	NN	NH	HN	TT	HH	TH	HT	NT	TN
eqSW.5-57/10-31	SW	N6R	5-57	M281-M282	0	115.11	10-31	M498-M499	0	91.01	3.22821	3.11972	3.21449	3.24244	3.17642	3.22067	3.26613	3.19414	3.26455	TH	TT	NH	HH	NT	HT	TN	NN	HN
eqSW.6-17/19-10	SW	S6R	6-17	M300-M301	0.01	49.41	19-10	M763-M764	0	52.72	3.42041	3.40054	3.49177	3.3481	3.49171	3.39515	3.47841	3.34981	3.48808	HT	NN	TT	TH	HH	HN	NT	TN	NH
eqSW.8-8/9-9	SW	N6R	8-8	M385-M386	0	68.5	9-9	M405-M406	0	48.16	3.23828	3.14272	3.18859	3.069	3.12083	2.941	3.27779	3.12241	3.29641	TT	TH	HH	HT	HN	TN	NN	NH	NT
eqSW.9-44/9-67	SW	S6R	9-44	M440-M441	0.01	80.66	9-67	M463-M464	0.05	131.21	3.43661	3.30238	3.38453	3.41272	3.5141	3.39238	3.4935	3.5795	3.39396	TN	NN	TH	HH	NH	TT	NT	HT	HN
eqSW.9-9/9-20	SW	N6R	9-9	M405-M406	0	48.16	9-20	M416-M417	0	62.56	3.19264	3.19786	3.33792	3.25317	3.12577	3.138	3.07491	3.091	3.19498	HT	NH	HN	TT	HH	NT	NN	TN	TH
eqSW.9-9/14-13	SW	S5R	9-9	M405-M406	0	48.16	14-13	M647-M648	0	58.53	3.13161	3.27717	3.1427	3.09347	2.995	3.34656	3.127	3.29247	3.12808	NT	TN	HN	HT	HH	TT	TH	NH	NN
eqSW.11-42/13-26	SW	N6R	11-42	M545-M546	0	54.88	13-26	M618-M619	0	103.97	3.21888	3.22798	3.3019	3.19615	3.265	3.14221	3.20455	3.28156	3.16938	HT	TN	NN	HN	HH	TH	NH	TT	NT
eqSW.12-2/13-15	SW	S6R	12-2	M559-M560	0	3.93	13-15	M607-M608	0.09	67.83	3.46271	3.40793	3.41565	3.41981	3.2934	3.48687	3.42488	3.33406	3.43011	NT	HH	TT	TH	NH	HT	HN	TN	NN
eqSW.14-8/19-6	SW	S6R	14-8	M642-M643	0.01	47.26	19-6	M759-M760	0	40.92	3.41589	3.40096	3.44761	3.44098	3.44038	3.54971	3.42376	3.44588	3.40125	NT	HT	TN	NH	NN	TH	HH	TT	HN
eqSY.1-28/1-55	SY	S6R	1-28	M028-M029	0.01	51.53	1-55	M055-M056	0	88.06	1461.44	1485.82	1532.17	1464.24	1458.63	1455.44	1323.44	1215.83	1415.57	HT	HN	NH	HH	NN	NT	TT	TH	TN
eqSY.1-29/4-18	SY	N6R	1-29	M029-M030	0.04	57.47	4-18	M205-M206	0.02	47.31	3088.44	3033.78	3045.83	2995.26	3127.08	3092.11	3022.92	3123.21	3325	TT	NN	TN	NT	HH	HT	HN	TH	NH
eqSY.2-6/13-7	SY	N6R	2-6	M069-M070	0.02	19.99	13-7	M599-M600	0	26.35	3029.39	3190.13	3033.12	3214.8	3131.25	3051.67	3193.45	3256.94	2754.17	TN	NH	TH	HN	NN	NT	HT	HH	TT
eqSY.3-5/4-23	SY	N6R	3-5	M119-M120	0	10.86	4-23	M210-M211	0	63.82	2965.16	3162.98	2999	3080.43	2909.09	3115.62	3100.47	3187.17	3033.85	TN	HN	NT	TH	NH	TT	HT	HH	NN
eqSY.3-8/11-10	SY	S6R	3-8	M122-M123	0.02	18.8	11-10	M513-M514	0	20.53	1470.99	1526.31	1518.63	1450.13	1485.46	1478.62	1464.04	1385.92	1622.81	TT	HN	HT	NN	NT	HH	TH	NH	TN
eqSY.4-29/16-25	SY	N6R	4-29	M216-M217	0.01	86.89	16-25	M706-M707	0.01	76.9	3103.44	3036.65	3102.21	3056.07	3016.67	3310.94	3093.09	2892.19	3090.62	NT	HH	HT	TH	TT	NH	HN	NN	TN
eqSY.4-7/19-18	SY	S5R	4-7	M194-M195	0	25.94	19-18	M771-M772	0	63.97	1784.53	1764.23	1870.24	1785.53	1797.71	1906.06	1737.6	1598.23	1866.9	NT	HT	TT	NN	NH	HH	HN	TH	TN
eqSY.5-8/17-15	SY	S6R	5-8	M232-M233	0	32.91	17-15	M725-M726	0	75.21	1428.73	1470.73	1372.12	1396.13	1665.36	1316.4	1470.9	1437.05	1488.6	NN	TT	TH	HN	TN	HH	NH	HT	NT
eqSY.5-37/19-5	SY	S5R	5-37	M261-M262	0.01	69.26	19-5	M758-M759	0	37.13	1767.03	1576.76	1809.15	1812.77	1387.47	1935.47	1756.88	1618.92	1846.65	NT	TT	NH	HT	HH	TH	TN	HN	NN
eqSY.9-63/14-29	SY	S5R	9-63	M459-M460	0	116.03	14-29	M663-M664	0	77.92	1732.01	1811.35	1749.06	1871.19	1677.44	1734.1	1776.83	2036.5	1656.22	TN	NH	HN	TH	HT	NT	HH	NN	TT
eqSY.9-64/16-13	SY	S6R	9-64	M460-M461	0.01	119.32	16-13	M694-M695	0	44.55	1547.33	1421.32	1294.55	1415.47	1456.32	1464.17	1418.65	1421.11	1477.24	HH	TT	NT	NN	HN	TN	TH	NH	HT
eqSY.10-35/16-28	SY	S6R	10-35	M502-M503	0	102.14	16-28	M709-M710	0.07	99.13	1462.9	1395.39	1454.74	1444.43	1510.62	1347.68	1456.94	1384.17	1581.03	TT	NN	HH	TH	HT	NH	HN	TN	NT
eqSY.11-2/12-32	SY	N6R	11-2	M505-M506	0	3.63	12-32	M589-M590	0	106.07	3113.17	3084.38	3019.13	3062.08	3127.5	2918.12	3071.65	3263.1	3135	TN	TT	NN	HH	HN	TH	NH	HT	NT
eqSY.13-16/19-21	SY	S6R	13-16	M608-M609	0	71.6	19-21	M774-M775	0.01	72.04	1408.95	1445.39	1404.62	1516.82	1548.83	1504.62	1455.88	1495.85	1445.73	NN	NH	NT	TN	TH	TT	HN	HH	HT
eqSY.13-16/19-20	SY	N6R	13-16	M608-M609	0.03	74.6	19-20	M773-M774	0	69.51	3138.12	3028.72	3063.93	3188.33	3135.87	3453.85	3033.25	3032.08	3033	NT	NH	HH	NN	HT	TH	TT	TN	HN
eqSY.14-31/16-17	SY	S6R	14-31	M665-M666	0	83.77	16-17	M698-M699	0	54.9	1526.35	1402.85	1332.68	1484.48	1379.52	1418.19	1423.4	1563.52	1387.19	TN	HH	NH	TH	NT	HN	TT	NN	HT
eqSY.18-19/19-1	SY	S6R	18-19	M749-M750	0.04	75.92	19-1	M754-M755	0.07	7	1502.82	1420.25	1429.44	1445.82	1442.11	1488.92	1443.05	1555.32	1327.48	TN	HH	NT	NH	TH	NN	HT	HN	TT
