# Supplementary material for: A Dynamic and Complex Network Regulates the Heterosis of Yield-Correlated Traits in Rapeseed (Brassica napus L.)
Source: PLoS One. 2011 Jul 1;6(7):e21645. doi: 10.1371/journal.pone.0021645 (PMC3128606; doi:10.1371/journal.pone.0021645)
Supplement: Table S6 — A high-density linkage map of 786 molecular markers constructed with TNDH population. (XLS) [file pone.0021645.s006.xls]

## Sheet: Supplemental table 6
Supplemental table 6 A high-density linkage map of 786 molecular markers constructed with TNDH population
Linkage group	Position	Marker name
A01	0	P8M8-220
A01	4.88	P2M8-605
A01	8.67	P10M10-285
A01	14.82	niab106
A01	15.65	niab109
A01	17.51	E8HM40-150
A01	19.18	CB10081
A01	20.31	niab113
A01	21.02	sN11641
A01	21.6	IGF3222b
A01	22.69	HAU123-1
A01	25.84	niab097
A01	27.79	glu10
A01	28.83	glu11
A01	30.14	pW187
A01	31.27	pW157
A01	31.98	niab71
A01	33.08	pW248
A01	34.02	CNU142
A01	35.55	S12M03-2-85
A01	39.12	niab107
A01	39.39	CB10097
A01	39.96	CNU139
A01	44.03	niab096
A01	45.98	EST156a
A01	48.42	pW145
A01	50.12	E10HM31-170
A01	50.53	S15M04-2-330
A01	53.47	sR11990a
A01	58.53	RA2G09
A01	62.55	IGF0191b
A01	64.76	E5HM31-505
A01	65.82	S10M16-2-130
A01	67.39	S12M03-2-115
A01	68.11	S08M15-210
A01	68.83	CB10095
A01	69.6	CNU235
A01	70.18	IGF9014b
A01	70.62	Ol12F11
A01	70.8	IGF9014a
A01	71.95	IGF0557c
A01	72.45	BN35D
A01	73.2	BRAS084
A01	73.41	BRAS078
A01	75.74	E6HM40-350
A01	75.92	RA2E04
A01	76.06	CNU132
A01	77.08	35RXTRAP10-2
A01	77.72	SA63
A01	78.97	pW216
A01	79.9	IGF2071e
A01	81.5	P4M4-370
A01	82.23	EST98b
A01	86.37	S13M08-1-70
A01	88.06	E10HM34-230
A01	89.79	niab091
A01	91.59	EST165
A01	93.52	P14M3-550
A01	98.54	pW190a
A01	99.28	P6M3-210
A01	100.21	pW261a
A01	101.4	Na10C03
A01	114.16	P13M10-400
A02	0	P8M3-295
A02	2.36	P13M6-260
A02	13.27	FITO40
A02	14.34	HUA133
A02	16.6	CNU389
A02	17.99	P10M8-130
A02	21.58	S10M03-1-200
A02	27.3	P04M21-280
A02	30.82	Na10B10
A02	31.96	P2M10-105
A02	34.56	S05M05-90
A02	36.35	S14M06-150
A02	37.85	HAU69
A02	38.16	E1HM33-300
A02	39.14	HUA62-3
A02	40.73	IGF1086e
A02	44.17	S04M03-1-180
A02	44.93	sN3761a
A02	46.08	sR6293a
A02	47.87	pW252
A02	48.52	pW144
A02	49.05	S16M07-1-120
A02	50.43	S01M03-2-90
A02	51.13	S05M05-250
A02	53.47	rFT1
A02	58.71	S15M04-2-170
A02	60.07	S08M15-170
A02	60.42	S10M03-1-100
A02	60.71	S02M08-1-180
A02	60.74	pX154
A02	60.91	pX155
A02	62.3	S13M08-1-95
A02	65.96	S10M16-2-210
A02	67.1	EST113
A02	67.56	S14M09-2-78
A02	69.63	S10M03-1-280
A02	74.54	FT2-1
A02	79.31	P10M8-300
A02	80.32	CNU377
A02	81.09	HUA67
A02	85.01	Ol13E08
A02	87.73	CB10416
A02	90.49	P5M5-420
A02	91.91	IGF5222g
A02	93.96	IGF5224g
A02	100.37	P13M10-280
A02	103.77	35RXTRAP10-3
A02	106.37	Ol10F04
A02	114.21	E5HM40-310
A02	118.67	CB10355
A02	130.89	P10M1-650
A03	0	BRMS008
A03	3.89	E6HM31-450
A03	6.67	IGF5272c
A03	8.05	niab115
A03	10.86	niab116
A03	12.41	FLC3-1-2
A03	16.09	IGF5154c
A03	16.8	niab102
A03	21.59	pw189
A03	30.27	pX141eE
A03	31.97	S15M04-2-85
A03	32.84	pX141aH
A03	34.37	RA2E11
A03	34.85	BRAS029
A03	35.78	CB10271
A03	36.5	MR123
A03	37.38	S10M03-1-180
A03	38.27	IGF2134f2
A03	38.51	IGF2544b
A03	40.53	CNU250
A03	41.36	IGF5385a
A03	42.05	BRMS043
A03	42.36	CNU253
A03	43.27	Au14
A03	43.96	CB10427
A03	45.38	CNU384
A03	46.35	CNU288
A03	49.05	sR12015
A03	50.35	E4HM31-190
A03	55.33	IGF0172d
A03	59.31	S13M08-1-155
A03	59.38	CNU098
A03	59.82	SA29
A03	61.39	S13M08-1-150
A03	63.04	S12M03-2-180
A03	64.28	IGF3125a'
A03	66.28	Ol11G11a
A03	68.37	CNU276
A03	70.4	CNU210
A03	72.44	S13M08-1-157
A03	74.38	CNU270
A03	75.3	IGF3165c
A03	76.37	CNU321
A03	77.01	EST98a
A03	77.22	HUA107
A03	77.68	CNU002
A03	78.93	S02-130
A03	83.21	CNU215
A03	85.82	CB10415
A03	87.3	pW188b
A03	91.02	CNU370
A03	93.81	CNU371
A03	95.93	CNU435
A03	96.44	CNU316
A03	96.74	CNU306
A03	97.24	CNU223
A03	99.3	Au39b
A03	102.46	pW105
A03	105.8	Na12A08
A03	108.84	HAU61-1
A03	110.53	CNU241
A03	111.49	IGF0568c
A03	113.55	IGF0570a
A03	113.77	IGF0570a2
A03	115.32	S01-390
A03	117.25	IGF1578a
A03	118.43	S14M08-2-180
A03	123.63	P07M21-490
A03	125.14	S04M03-1-99
A03	126.14	P11M09-195
A03	131.41	IGF0568c'
A03	133.66	Na14G02
A03	135.74	Na10B11
A04	0	E6HM31-400
A04	3.57	P7M1-275
A04	11.42	P7M1-205
A04	17.47	IGF3395d
A04	18.48	IGF3391a
A04	23.46	sN2025
A04	25.94	pX129b
A04	28.29	sN3514f
A04	30.16	S13M08-1-195
A04	32.82	IGF5193a
A04	32.83	CB10347
A04	33.07	CNU439
A04	33.58	sN13034
A04	34.28	em2(FT)
A04	35.4	P6M5-220
A04	36.37	IGF3365b
A04	37.25	EST246a
A04	45.31	E8HM31-160
A04	48.98	niab48
A04	49.58	CNU246
A04	51.85	IGF2021e
A04	61.09	E2HM34-360
A04	63.82	P14M3-420
A04	66.22	P10M22-380
A04	71.71	P10M22-360
A04	76.54	HUA39
A04	82.02	CNU360
A04	82.57	CNU254
A04	85.89	CNU256
A04	89.83	E9HM31-80
A04	97.56	Ol10B01
A04	100.46	Ol11H02c
A04	101.84	E10HM34-180
A04	103.48	glu15
A04	108.65	S14M08-2-270
A04	112.21	sR12307I
A04	125.02	Ol11H02b
A05	0	sNRD03
A05	8.54	P01M22-200
A05	15.82	HAU137
A05	22.25	BRMS034
A05	28.44	niab017
A05	29.9	sN12353a
A05	32.47	CNU286
A05	32.91	S05M05-170
A05	36.91	CNU257
A05	38.8	BRAS063
A05	44.13	P01M22-270
A05	45.79	E10HM34-270
A05	46.6	E1HM31-130
A05	49.83	sN12353b
A05	50.58	CNU344
A05	51.17	S16M10-310
A05	52.31	E2HM32-140
A05	53.11	IGF0149c
A05	55.28	MR119
A05	57.46	pX129a
A05	58.26	S07M11-1-160
A05	58.59	sR9222
A05	59.09	S10M03-1-150
A05	59.2	Na12E01b
A05	59.41	CNU398
A05	59.61	E6HM40-180
A05	59.92	CNU029
A05	60.17	BRAS095
A05	60.58	Na10B08
A05	60.89	niab13
A05	61.61	glu14
A05	62.21	CNU325
A05	63.65	CNU206
A05	65.18	P06M21-150
A05	65.85	W161-2b
A05	67.26	E4HM40-195
A05	68.26	S08M15-132
A05	71.51	P7M9-115
A05	72.3	P10M6-182
A05	72.98	IGF3165a
A05	76.35	WG2E2
A05	78.16	P8M8-500
A05	80.19	Na10E02
A05	81.73	P13M10-170
A05	82.31	P10M6-180
A05	86.32	S05M05-160
A05	87.55	CNU268
A05	89.14	P4M2-170
A05	89.53	S04M03-1-175
A05	93.89	pW247
A05	96.65	P10M6-190
A05	96.66	P7M7-280
A05	99.04	sR9477
A05	100.56	IGF3134a
A05	101.36	CNU362
A05	108.61	E10HM31-150
A05	115.11	BRMS007
A05	118.75	IGF9007a
A05	123.16	CB10487
A06	0	Ol11F12a
A06	8.25	P13M9-350
A06	14.23	pW217
A06	17.05	EST92b
A06	19.63	EST92a
A06	25.49	BRMS027
A06	28.01	CB10143
A06	31.57	P1M9-350
A06	35.24	IGF1027z
A06	36.79	IGF1027b
A06	39.79	pW199
A06	40.33	IGF5298c
A06	41.62	E1HM33-180
A06	42.02	IGF1139e
A06	42.82	E1HM40-150
A06	46.78	sN2837
A06	48.41	Ol10D01
A06	50.66	pW123bH
A06	51.21	BRMS030
A06	51.89	pW123aE
A06	60.38	S14M06-83
A06	61.38	IGF1653c
A06	63.56	IGF1075e
A06	63.98	pW237
A06	64.77	IGF3222a
A06	65.21	IGF1075d
A06	65.59	CB10006
A06	65.96	pW127b
A06	66.25	S07M11-1-180
A06	66.34	CNU149
A06	66.65	CB10065
A06	66.73	niab37
A06	67.62	S16M10-690
A06	68.07	IGF3321d
A06	68.52	E5HM31-800
A06	68.86	S10M03-1-170
A06	69.1	S14M08-2-220
A06	70.02	P04M21-230
A06	72.62	S15M04-2-230
A06	73.55	FTin1-c
A06	75.06	Na12H07
A06	76.27	P2M9-190
A06	77.81	sS1949
A06	82.22	pW258
A06	83.74	IGF0568e
A06	85.24	E5HM31-200
A06	89.55	Na12B08
A06	92.29	HUA8-3
A06	92.61	CNU219
A06	96.69	IGF3239d
A07	0	IGF2021z
A07	13.91	P13M6-230
A07	17.92	CNU063
A07	17.95	TAG1-1b
A07	19.45	IGF2036b
A07	20.33	sR0282R
A07	21.87	pX116a
A07	22.26	RA2G08
A07	25.83	IGF1092c
A07	27.73	BRAS023
A07	30.14	P10M6-500
A07	35.33	P5M5-380
A07	37.77	IGF1178b
A07	39.34	E1HM34-220
A07	41.66	S14M06-160
A07	42.68	S14M06-163
A07	44.42	35RXTRAP10-4
A07	47.17	glu7
A07	51.29	niab063
A07	52.97	sR7223
A07	55.94	sNRA59
A07	62.05	niab043
A07	63.66	E4HM40-140
A07	67.27	HUA97
A07	69.1	IGF0504f
A07	71.62	CNU167
A07	72.43	niab30
A07	73.39	BRMS036
A07	74.11	CNU044
A07	77.75	HUA46
A07	79.69	E10HM31-270
A07	81.58	CNU339
A07	83.43	IGF3309b
A07	89.08	P2M8-110
A07	91.7	CNU331
A07	92.85	WRI1-2
A07	96.4	CNU168
A07	101.28	IGF1226f
A07	102.08	G2
A07	102.85	IGF1226l
A07	106.43	FTin1-a
A07	111.45	IGF1226a
A07	115.03	CB10211
A07	138.85	CNU053.1
A08	0	IGF5276b
A08	11.48	scd2
A08	25.75	pW184
A08	42.45	P7M7-190
A08	49.4	Na12B05a
A08	55.32	CNU208
A08	59.44	IGF1108c
A08	68.5	niab90
A08	70.47	RA2E12
A08	71.8	FAE1
A08	72.79	sS1702
A08	73.94	HAU5-5
A08	75.77	sR7178
A08	76.73	KS40300-1
A08	79.12	CNU090
A08	85.17	P04M21-170
A08	90.48	HAU65
A08	94.1	CNU489
A08	97.63	P7M5-170
A09	0	P04M21-130
A09	11.97	E8HM31-460
A09	17.47	IGF5222b
A09	23.17	IGF5385f
A09	25.18	S10M03-1-90
A09	32.23	11RXTRAP10-1
A09	41.72	pW203a
A09	46.58	IGF2029a
A09	48.16	P01M22-380
A09	49.24	E2HM32-240
A09	49.67	STS04
A09	51.43	05FXTRAP04-2A
A09	51.98	P8M8-90
A09	54.09	pW122
A09	54.71	P7M7-385
A09	55.11	CB10311
A09	56.27	E4HM31-175
A09	58.95	pW203b
A09	61.84	E7HM31-500
A09	62.56	pW233a
A09	64.5	P13M6-390
A09	65.2	P7M9-110
A09	67.45	E4HM40-190
A09	68.08	E9HM40-190
A09	68.8	S15M04-2-290
A09	69.66	TrAPG_1
A09	69.96	S14M08-2-132
A09	70.45	pW235
A09	71.3	IGF1207c
A09	71.65	CB10022
A09	71.92	Na10G06a
A09	72.05	CB10029
A09	72.42	Ol12F02
A09	72.73	Na10A08
A09	72.93	IGF1087g
A09	73.26	niab127
A09	74.44	S09-130
A09	74.69	ACBP-4
A09	75.24	niab047
A09	76.69	niab004
A09	76.73	CNU076
A09	77.5	niab003
A09	78.75	MR83.1
A09	79.66	S13M08-1-500
A09	81.84	P07M22-560
A09	85.6	FTin1-b
A09	88.05	E8HM40-510
A09	89.11	W130-2
A09	90.28	S14M06-210
A09	91.08	HUA11-3
A09	91.87	CNU372
A09	92.79	pX150
A09	95.19	S15M04-2-150
A09	96.19	EST246b
A09	99.3	CNU296
A09	101.64	Na10B07
A09	103.05	E2HM32-160
A09	104.52	sN11670b
A09	109.41	pW188a
A09	112.12	CNU465
A09	112.98	niab131
A09	115.49	CNU263
A09	116.03	CNU008
A09	118.32	niab33
A09	121.21	pW123bE
A09	123.3	pW123aH
A09	126.21	P13M10-265
A09	134.49	IGF1139d
A09	138.06	IGF5706e
A09	139.26	P13M10-260
A09	142.45	CNU148
A10	0	E10HM32-205
A10	3.62	P7M5-100
A10	24.18	pW117
A10	25.54	niab34
A10	29.75	niab015
A10	31.67	Na12D11
A10	32.3	IGF1073a
A10	33.7	pW240
A10	34.71	CB10122
A10	35.84	S13M08-1-220
A10	38.27	RA2E03
A10	39.64	Na10D07a
A10	41.24	IGF3321e
A10	43.18	Ss2066
A10	48.75	niab123
A10	53	CO-5'
A10	56.2	pw155b
A10	60.27	sN8502
A10	65.16	sN8474
A10	66.01	FLC1
A10	66.5	niab009
A10	70.86	S13M08-1-135
A10	71.81	P4M2-200
A10	82.21	IGF0193C
A10	84.7	S07M11-1-85
A10	84.79	RA2F11
A10	87.07	Na12E06B
A10	89.84	sS2129
A10	90.56	Ol10A10
A10	90.82	sS2131
A10	91.01	Na10D11
A10	92.7	P11M10-140
A10	98.98	E2HM34-160
A10	100.75	E5HM31-490
A10	102.14	IGF5108e
A10	112.46	P1M8-120
C01	0	E4HM33-330
C01	3.63	E10HM32-40
C01	6.12	IGF2041E
C01	10.41	S10-135
C01	11.91	CB10208
C01	16.04	IGF2026c
C01	18.08	TrAPG_4
C01	18.64	CB10369
C01	19.31	E2HM34-80
C01	20.53	P7M5-285
C01	23.69	E1HM34-150
C01	24.37	E10HM31-255
C01	26.21	P13M6-90
C01	27.49	IGF0178b
C01	28.67	IGF2105a
C01	32.63	CB10277
C01	33.04	S03-240
C01	33.86	S03-230
C01	34.47	SA34
C01	35.61	EST156b
C01	37.14	S13-130
C01	37.49	EST02
C01	38.45	E7HM40-590
C01	39.42	S16M10-215
C01	39.96	CB10258
C01	40.02	IGF0504b
C01	40.18	Na12C08
C01	40.31	IGF1059E
C01	40.53	IGF3315b
C01	40.76	IGF3338a
C01	41.3	S13M08-1-380
C01	42.15	E5HM31-480
C01	42.79	P10M22-130
C01	44.71	S13M08-1-190
C01	46.66	S04M03-1-210
C01	47.29	E7HM40-280
C01	48.99	pW261b
C01	50.47	S08M15-90
C01	51.03	S14M06-330
C01	51.37	S08M15-185
C01	53.72	P06M21-190
C01	54.88	Ni2A12
C01	56.54	IGF3202c
C01	58.48	pW190b
C01	60.57	EST146
C01	61.6	IGF3141e
C01	62.33	S10-140
C01	63.39	S10M16-2-250
C01	65.49	P15M3-250
C01	66.94	S08M15-190
C01	68.16	S08M15-85
C01	71.38	sS1867A
C01	72.48	S10M03-1-640
C01	73.04	P06M21-170
C02	0	S16M10-150
C02	3.93	Ol11H09
C02	7.92	S14M08-2-235
C02	10.62	pW119
C02	13.48	sR12095
C02	24.23	S13-50
C02	33.14	P04M21-490
C02	35.41	IGF5190b
C02	36.99	S12M03-1-150
C02	38.74	sR6293b
C02	39.53	sN3761b
C02	41.1	CB10530b
C02	42.79	S15M04-2-140
C02	44.52	Ol13G05
C02	48.81	nFT
C02	53.46	CB10093
C02	57.21	S09-80
C02	58.19	E10HM32-30
C02	60.61	FITO81
C02	64.43	SA12a
C02	66.69	P5M5-1000
C02	71.54	P7M7-490
C02	75.88	IGF3246z
C02	81.05	Ol10H02
C02	81.36	Ol12B03
C02	81.99	sORA43
C02	87.75	SA42
C02	90.14	Na12C12
C02	94.66	sNRE30
C02	99.37	21FXTRAP10-1
C02	103.69	S14M06-98
C02	106.07	P13M8-375
C02	109.72	P7M1-90
C02	111.68	Na12C03
C02	122.98	Na12E03
C03	0	STS01
C03	10.59	S16M10-217
C03	17.14	pX141bE
C03	20.81	S13M08-1-100
C03	22.84	S14M06-100
C03	24.02	pW221
C03	26.35	pX141aE
C03	28.08	S02-360
C03	28.91	pX141bH
C03	30.4	S15M04-2-102
C03	33.07	BN12A
C03	37.18	STS02
C03	40.47	IGF2134e
C03	48.7	E2HM32-420
C03	58.83	S04M03-1-170
C03	71.6	IGF0117a
C03	76.5	Ol11G11b
C03	82.5	S10M03-1-345
C03	84.86	E6HM40-280
C03	88.24	pW143
C03	90.38	IGF3165b
C03	93.39	CNU099
C03	94.52	P13M8-600
C03	98.55	IGF1141f
C03	100.92	E7HM31-450
C03	103.97	P10M8-150
C03	109.33	IGF2522e
C03	111.12	SA27
C03	111.71	sN2032
C03	112.38	Na10G06b
C03	113.49	S14M06-90
C03	114.54	pW146
C03	114.95	IGF5376b
C03	119.27	E10HM32-140
C03	125.78	BRAS068
C03	125.82	MR049
C03	126.75	Ol13C12
C03	130.22	IGF0235b
C03	135.51	Ol13H09
C03	138.65	Au8
C03	149.99	IGF1152z
C03	153.16	35RXTRAP10-1
C04	0	S04-340
C04	14.2	S15M04-2-270
C04	21.14	IGF2258z
C04	34.44	sS2277
C04	37.24	Na10F06
C04	41.47	P07M22-490
C04	44.04	S15M04-2-115
C04	46.26	IGF3310l
C04	48.31	IGF5702d
C04	50.91	sORF73
C04	51.93	SA55
C04	53.75	sN12353c
C04	58.53	S09-200
C04	61.83	pW259
C04	62.8	S13M08-1-300
C04	63.27	E7HM40-130
C04	63.5	CB10530a
C04	64.2	S16M10-180
C04	64.71	P13M10-390
C04	65.19	BRAS061
C04	65.58	Na10C01a
C04	65.84	Ol12D02
C04	67.08	IGF3395c
C04	67.53	MR140
C04	69.33	P2M10-205
C04	70.63	P2M10-305
C04	71.75	S06M16-2-120
C04	75.71	P13M7-100
C04	77.92	24RXTRAP7-2A
C04	80.74	E4HM31-420
C04	83.77	P14M3-270
C04	84.79	E7HM31-390
C04	89.5	E10HM32-250
C04	92.61	S10M03-1-250
C05	0	E6HM31-470
C05	7.38	Ol10B02
C05	13.69	S10M16-2-180
C05	17.94	Na12G12
C05	18.38	sORH13
C05	21.33	E5HM31-280
C05	24.37	E7HM40-120
C05	26.94	IGF1017E
C05	29.84	P10M10-330
C05	34.01	CB10124
C05	35.4	S04-230
C05	38.22	pW243
C05	46.2	SA02
C06	0	CB10278
C06	2.41	PA28
C06	6.85	AP1c
C06	17.51	rFT2-a
C06	19.29	sR12387
C06	20.77	pW134
C06	21.08	Na12A02
C06	22.01	Na12A05
C06	22.74	AP1a
C06	28.84	E5HM40-205
C06	31.42	BRMS015
C06	43.12	CB10010
C06	44.55	IGF3380b
C06	47.8	HUA64-2
C06	49.75	MR133.1
C06	53.39	Na12E01a
C06	54.9	CB10234
C06	56.7	E2HM32-340
C06	59.4	E2HM32-360
C06	62.15	E8HM31-140
C06	64.79	sS2486
C06	69.91	HUA23
C06	71.57	TAG1-1a
C06	74.61	P15M3-50
C06	75.9	E1HM34-380
C06	80.5	S10M03-1-80
C06	85.18	P10M5-120
C06	92.13	E8HM31-270
C06	102.58	E8HM40-290
C07	0	P13M6-540
C07	9.38	sN0706
C07	15.32	Na10C01b
C07	16.71	BRAS019
C07	17.24	sNRH63
C07	42.02	CNU400
C07	43.95	IGF2562d
C07	47.17	Au36
C07	50.95	IGF3138z
C07	52.99	IGF5702e
C07	57.22	IGF5706y
C07	58.52	IGF5707b
C07	62.61	IGF5415a
C07	70.84	Au39a
C07	75.21	IGF9014c
C07	77.6	pW179a
C07	81	E2HM32-320
C07	85.3	glu8
C07	97.23	S01-275
C07	105.03	pW179b
C08	0	Na12B05b
C08	7.07	S15M04-2-100
C08	9.85	Ol12G04
C08	19.14	SA82
C08	25.78	S07M11-1-165
C08	29.74	IGF3369a
C08	35.52	niab129
C08	36.37	CB10179
C08	37.18	MR64
C08	40.3	sN11670a
C08	44.65	S02M08-1-130
C08	50.91	IGF2529z
C08	51.86	CB10504
C08	61.69	pW123cE
C08	62.65	sR5795
C08	67.22	CB10092
C08	67.96	IGF1048c
C08	69.96	CB10028
C08	71.92	S10-170
C08	81.11	S16M10-165
C08	82.32	IGF5193c
C08	89.02	E10HM34-170
C08	96.33	E10HM32-240
C09	0	E1HM31-90
C09	12.71	CB10064
C09	19.45	S16M07-1-160
C09	34.54	P4M4-100
C09	37.13	E9HM40-220
C09	40.92	P5M5-150
C09	43.09	IGF1072c
C09	45.1	05FXTRAP04-1
C09	50.19	S03-105
C09	52.72	P13M6-130
C09	56.12	E9HM31-280
C09	56.73	Na10C01c
C09	58.41	niab022
C09	59.09	Ol13C03
C09	60.1	pW233b
C09	60.57	SA30
C09	63.38	S15M04-2-92
C09	63.97	S13M08-1-110
C09	67.08	P8M8-150
C09	69.51	E2HM34-260
C09	71.04	sNRG42
C09	74.02	Na12G04
C09	75.31	S10M03-1-235
C09	78.67	S12M03-2-200
C09	79.42	E8HM31-180
C09	80.67	IGF5193b
C09	81.53	CB10288
C09	82.33	Na10D07b
C09	86.87	sR12384I
C09	88.49	S05M05-130
C09	93.1	S13M08-1-153
C09	105.5	pw155a
C09	108.23	S07M11-1-290
